# Supplementary material for: Structural dataset for the PPARγ V290M mutant
Source: Data Brief. 2016 Apr 4;7:1430–7. doi: 10.1016/j.dib.2016.03.082 (PMC5063799; doi:10.1016/j.dib.2016.03.082)
Supplement: Supplementary file 1 — Supplementary material [file mmc1.zip]

Archive with 1 entries (1 files):
- 4oj4-sf.cif
