# Supplementary material for: Structural dataset for the PPARγ V290M mutant
Source: Data Brief. 2016 Apr 4;7:1430–7. doi: 10.1016/j.dib.2016.03.082 (PMC5063799; doi:10.1016/j.dib.2016.03.082)
Supplement: Supplementary file 1 — Supplementary material [file mmc1.zip › 4oj4-sf.cif]

data_r4oj4sf
# 
_audit.revision_id    1_0
_audit.creation_date  2015-02-04
_audit.update_record   'Initial release' 
# 
_cell.entry_id      4oj4 
_cell.length_a      60.0400 
_cell.length_b      60.0400 
_cell.length_c      161.1900 
_cell.angle_alpha   90.0000 
_cell.angle_beta    90.0000 
_cell.angle_gamma   90.0000 
# 
_diffrn.id                  1 
_diffrn.crystal_id          1 
_diffrn.ambient_temp        ? 
_diffrn.crystal_treatment   ? 
_diffrn.details             ? 
# 
_diffrn_radiation_wavelength.id           1 
_diffrn_radiation_wavelength.wavelength   1.00000 
# 
_diffrn_reflns.diffrn_id         1 
_diffrn_reflns.pdbx_d_res_high   2.300 
_diffrn_reflns.pdbx_d_res_low    56.264 
_diffrn_reflns.limit_h_max       26 
_diffrn_reflns.limit_h_min       0 
_diffrn_reflns.limit_k_max       18 
_diffrn_reflns.limit_k_min       0 
_diffrn_reflns.limit_l_max       70 
_diffrn_reflns.limit_l_min       0 
_diffrn_reflns.number            13841 
_diffrn_reflns.pdbx_number_obs   12901 
# 
_entry.id   4oj4 
# 
_exptl_crystal.id   1 
# 
_reflns_scale.group_code   1 
# 
_symmetry.entry_id               4oj4 
_symmetry.space_group_name_H-M   'P 43 21 2' 
_symmetry.Int_Tables_number      96 
# 
loop_
_symmetry_equiv.id 
_symmetry_equiv.pos_as_xyz 
1 'X,  Y,  Z'               
2 '-Y+1/2,  X+1/2,  Z+3/4'  
3 'Y,  X,  -Z'              
4 '-Y,  -X,  -Z+1/2'        
5 'X+1/2,  -Y+1/2,  -Z+1/4' 
6 '-X+1/2,  Y+1/2,  -Z+3/4' 
7 'Y+1/2,  -X+1/2,  Z+1/4'  
8 '-X,  -Y,  Z+1/2'         
# 
#
loop_
_refln.crystal_id
_refln.wavelength_id
_refln.scale_group_code
_refln.index_h
_refln.index_k
_refln.index_l
_refln.status
_refln.F_meas_au
_refln.F_meas_sigma_au
_refln.intensity_meas
_refln.intensity_sigma
_refln.pdbx_I_plus
_refln.pdbx_I_plus_sigma
_refln.pdbx_I_minus
_refln.pdbx_I_minus_sigma
_refln.pdbx_F_plus
_refln.pdbx_F_plus_sigma
_refln.pdbx_F_minus
_refln.pdbx_F_minus_sigma
_refln.pdbx_anom_difference
_refln.pdbx_anom_difference_sigma
1 1 1    0    0    4 o  542.196   44.955  3648.61  583.067  3648.61  583.067   0.0000   0.0000  542.196   44.955  542.196   44.955 0.000000 0.000000 
1 1 1    0    0    8 o  809.995   66.525  8147.83  1289.38  8147.83  1289.38   0.0000   0.0000  809.995   66.525  809.995   66.525 0.000000 0.000000 
1 1 1    0    0   12 o  2063.47  117.186 52545.35  5833.96 53300.02  8253.17 51791.68  8247.75  2062.28  167.180  2031.35  169.778 -0.000000 0.000000 
1 1 1    0    0   16 x  ?   ?   ?   ?   ?   ?   ?   ?   ?   ?   ?   ?       ?      ? 
1 1 1    0    0   20 o  4732.98  423.595 304572.81 47831.65   0.0000   0.0000 304572.81 47831.65  4732.98  423.595  4732.98  423.595 0.000000 0.000000 
1 1 1    0    0   24 o  670.040   38.128  5518.67  616.339  5281.07  869.896  5758.19  873.386  650.870   55.939  680.920   53.533 0.000000 0.000000 
1 1 1    0    0   28 o  2099.25  183.043 58336.67  9176.11   0.0000   0.0000 58336.67  9176.11  2099.25  183.043  2099.25  183.043 0.000000 0.000000 
1 1 1    0    0   32 o  1278.28   73.989 20181.63  2281.15 21269.21  3226.66 19094.89  3225.41  1302.96  103.384  1230.76  109.833 0.000000 0.000000 
1 1 1    0    0   36 o  3513.10  208.887 156797.50 17692.03 164014.91 25007.88 149565.59 25032.74  3517.65  297.386  3339.44  314.841 0.000000 0.000000 
1 1 1    0    0   40 o  2254.43  130.460 63532.27  7093.77 64212.84 10025.17 62849.83 10039.05  2233.88  187.689  2207.85  190.330 0.000000 0.000000 
1 1 1    0    0   44 x  ?   ?   ?   ?   ?   ?   ?   ?   ?   ?   ?   ?       ?      ? 
1 1 1    0    0   48 o  800.645   45.242  7902.29  873.974  7454.21  1229.41  8360.09  1242.67  770.700   66.785  818.351   63.349 0.000000 0.000000 
1 1 1    0    0   52 o  1385.63   79.863 24273.55  2669.20 23288.42  3762.80 25271.37  3786.97  1326.01  118.953  1386.82  114.127 0.000000 0.000000 
1 1 1    0    0   56 o  939.256   52.986 11060.77  1200.82 10177.88  1687.82 11965.77  1708.82  883.044   80.158  963.701   73.956 0.000000 0.000000 
1 1 1    0    0   60 x  ?   ?   ?   ?   ?   ?   ?   ?   ?   ?   ?   ?       ?      ? 
1 1 1    0    0   64 o  365.867   25.024  1667.27  220.138  1713.21  292.609  1607.37  334.157  367.518   33.391  352.229   40.410 0.000000 0.000000 
1 1 1    0    0   68 o  1382.11   93.174 27603.01  3097.35 27458.69  4387.33 27746.41  4373.32  1232.17  152.820  1244.28  150.450 -0.000000 0.000000 
1 1 1    1    0    1 x  ?   ?   ?   ?   ?   ?   ?   ?   ?   ?   ?   ?       ?      ? 
1 1 1    1    0    2 o  1949.27   78.731 46860.00  3716.30 49772.70  5256.00 43948.10  5255.29  1996.15  109.076  1870.92  116.606 -0.000000 0.000000 
1 1 1    1    0    3 o  1083.33   43.096 14372.63  1130.67 14452.09  1598.76 14293.11  1599.25  1082.12   61.234  1075.99   61.613 -0.000000 0.000000 
1 1 1    1    0    4 o  679.469   32.327  5658.13  531.120  5553.96  651.257  5865.00  917.758  671.570   40.229  686.283   55.872 0.000000 0.000000 
1 1 1    1    0    5 o  329.756   19.693  1336.40  156.551  1353.99  221.614  1318.87  221.179  330.042   28.095  325.545   28.453 0.000000 0.000000 
1 1 1    1    0    6 o  839.180   46.715  8667.96  946.084   0.0000   0.0000  8667.96  946.084  839.180   46.715  839.180   46.715 0.000000 0.000000 
1 1 1    1    0    7 o  130.191   9.8150  209.510   30.652  107.487   40.187  351.428   47.398   86.774   22.037  168.832   11.679 -0.000000 0.000000 
1 1 1    1    0    8 o  1298.62   56.254 20717.94  1768.00 17209.70  3054.81 22484.95  2168.00  1163.35  110.315  1350.41   66.419 0.000000 0.000000 
1 1 1    1    0    9 o  756.341   32.768  7003.60  599.819  7705.36  736.634  5622.76  1033.30  792.506   38.449  668.635   64.992 -0.000000 0.000000 
1 1 1    1    0   10 o  1376.84   46.439 23200.28  1550.05 23192.94  2000.81 23211.29  2451.41  1373.35   60.204  1369.76   74.128 0.000000 0.000000 
1 1 1    1    0   11 o  1589.43   46.421 30892.69  1789.88 30868.24  2734.47 30911.02  2367.55  1582.10   71.442  1586.16   61.622 -0.000000 0.000000 
1 1 1    1    0   12 o  455.020   12.796  2522.82  141.260  2542.53  199.830  2503.13  199.714  456.200   18.086  452.616   18.221 0.000000 0.000000 
1 1 1    1    0   13 o  100.160   5.1563  122.890   12.477  103.338   17.608  142.609   17.683   91.145   8.0949  107.679   6.8190 0.000000 0.000000 
1 1 1    1    0   14 o  659.237   18.854  5297.69  301.547  5444.20  426.645  5151.45  426.259  667.353   26.397  648.964   27.132 0.000000 0.000000 
1 1 1    1    0   15 o  1615.19   44.959 31888.69  1761.91 32314.93  2492.21 31462.78  2491.22  1621.36   63.462  1599.50   64.316 0.000000 0.000000 
1 1 1    1    0   16 o  1406.06   39.182 24146.22  1336.70 24935.10  1890.80 23358.03  1889.97  1425.58   54.753  1379.09   56.601 0.000000 0.000000 
1 1 1    1    0   17 o  4006.42  121.905 200781.50 11845.98 207909.80 18099.18 195439.59 15668.07  4001.25  187.036  3905.80  165.723 0.000000 0.000000 
1 1 1    1    0   18 o  2419.52   67.979 71928.45  3990.55 73510.13  5644.21 70347.58  5642.79  2433.06   95.780  2378.72   97.977 0.000000 0.000000 
1 1 1    1    0   19 o  3025.38   85.309 113122.70  6261.76 110783.00  8854.83 115463.00  8856.11  2966.99  123.273  3031.50  120.627 -0.000000 0.000000 
1 1 1    1    0   20 f  1444.40   40.106 25503.77  1405.54 25213.88  1987.61 25793.73  1987.86  1431.76   57.325  1448.40   56.664 -0.000000 0.000000 
1 1 1    1    0   21 o  615.116   17.840  4613.56  266.211  4780.07  376.694  4447.43  376.265  625.187   24.879  602.786   25.789 0.000000 0.000000 
1 1 1    1    0   22 o  1790.21   50.097 39342.23  2175.97 40066.45  3077.60 38618.30  3076.98  1797.80   70.680  1764.19   72.032 0.000000 0.000000 
1 1 1    1    0   23 o  944.854   26.298 10904.78  602.889 11044.56  852.810 10765.12  852.417  948.528   37.120  936.275   37.596 0.000000 0.000000 
1 1 1    1    0   24 o  245.216   7.8147  733.210   46.469  745.234   66.044  721.421   65.395  246.815   11.060  242.804   11.134 0.000000 0.000000 
1 1 1    1    0   25 o  580.326   16.610  4110.38  233.851  4199.08  330.845  4021.82  330.586  585.364   23.338  572.708   23.843 0.000000 0.000000 
1 1 1    1    0   26 o  648.129   21.466  5140.52  337.313  5246.97  477.532  5034.52  476.536  652.629   30.253  639.021   30.845 0.000000 0.000000 
1 1 1    1    0   27 o  218.804   8.8672  585.066   46.981  544.693   65.674  627.382   67.236  210.372   12.957  226.064   12.320 -0.000000 0.000000 
1 1 1    1    0   28 o  1298.47   46.860 20933.85  1474.54 21293.64  2332.47 20694.34  1903.06  1288.55   75.058  1281.27   61.431 0.000000 0.000000 
1 1 1    1    0   29 o  1187.89   36.254 17356.00  1044.55 17881.93  1381.73 16654.56  1595.69  1200.71   47.514  1153.26   57.249 0.000000 0.000000 
1 1 1    1    0   30 o   14.025   10.177 -39.8686   19.066 -49.3193   27.035 -30.5177   26.892   17.510   12.624   20.104   14.140 0.000000 0.000000 
1 1 1    1    0   31 o  2062.18   59.734 52777.66  2988.32 51706.33  4226.27 53848.85  4225.97  2018.19   86.519  2061.64   84.660 -0.000000 0.000000 
1 1 1    1    0   32 o  932.642   26.515 10630.71  599.950 10455.52  848.441 10805.92  848.474  922.149   38.001  937.729   37.362 -0.000000 0.000000 
1 1 1    1    0   33 o   62.738   17.099   57.351   22.541   74.714   31.218   38.438   32.581   70.671   20.900   46.367   23.378 0.000000 0.000000 
1 1 1    1    0   34 o  1158.47   32.962 16413.15  926.424 16642.66  1310.05 16183.55  1310.28  1162.96   46.516  1146.52   47.201 0.000000 0.000000 
1 1 1    1    0   35 o  1708.29   48.636 35829.33  2015.71 35029.87  2850.85 36628.54  2850.42  1679.86   70.100  1718.77   68.479 -0.000000 0.000000 
1 1 1    1    0   36 o  1154.82   34.623 16313.29  969.839 16739.94  1481.82 15993.59  1282.73  1164.97   52.577  1140.43   46.452 -0.000000 0.000000 
1 1 1    1    0   37 o  166.110   10.535  339.475   42.143  382.804   69.809  314.630   52.862  175.035   16.762  159.051   13.920 -0.000000 0.000000 
1 1 1    1    0   38 o  1121.43   40.451 15430.27  1099.33 15304.38  1420.81 15618.05  1735.29  1113.11   52.787  1120.24   64.215 -0.000000 0.000000 
1 1 1    1    0   39 o  991.625   30.306 12026.19  728.898 12260.72  1112.78 11849.94  964.653  997.159   46.138  981.835   40.581 0.000000 0.000000 
1 1 1    1    0   40 o  553.167   16.201  3732.59  217.397  3701.38  307.337  3763.85  307.555  549.779   23.092  554.456   22.911 -0.000000 0.000000 
1 1 1    1    0   41 x  ?   ?   ?   ?   ?   ?   ?   ?   ?   ?   ?   ?       ?      ? 
1 1 1    1    0   42 o  248.399   9.6663  753.639   58.159  723.133   83.025  783.032   81.496  242.562   14.194  252.658   13.356 0.000000 0.000000 
1 1 1    1    0   43 o  932.132   28.285 10640.89  639.498 10514.24  846.320 10809.45  976.322  923.746   37.839  934.772   43.182 0.000000 0.000000 
1 1 1    1    0   44 x  ?   ?   ?   ?   ?   ?   ?   ?   ?   ?   ?   ?       ?      ? 
1 1 1    1    0   45 o  1735.45   50.230 37378.79  2114.75 37598.08  2991.54 37159.74  2989.88  1722.06   71.756  1711.54   72.164 -0.000000 0.000000 
1 1 1    1    0   46 o  1201.69   34.303 17757.19  1000.05 17777.20  1414.44 17737.19  1414.15  1195.19   48.876  1193.81   48.923 -0.000000 0.000000 
1 1 1    1    0   47 x  ?   ?   ?   ?   ?   ?   ?   ?   ?   ?   ?   ?       ?      ? 
1 1 1    1    0   48 f   34.949   21.576   10.987   35.998 -14.1212   48.080   43.015   54.303   33.328   22.161   51.249   28.796 0.000000 0.000000 
1 1 1    1    0   49 o  1171.10   33.828 16918.96  961.063 17308.56  1359.03 16529.21  1359.27  1175.94   47.727  1148.20   48.908 0.000000 0.000000 
1 1 1    1    0   50 o  2109.97   63.077 57067.36  3228.28 55609.57  4565.12 58525.61  4565.83  2021.37   93.372  2080.20   90.697 -0.000000 0.000000 
1 1 1    1    0   51 o  1508.45   43.599 28565.68  1595.48 28974.12  2256.32 28157.22  2256.38  1494.54   62.360  1471.76   63.344 0.000000 0.000000 
1 1 1    1    0   52 o  343.515   11.464  1442.51   95.472  1412.71  137.064  1470.60  133.061  338.800   16.738  345.928   15.902 0.000000 0.000000 
1 1 1    1    0   53 f  791.320   22.928  7720.93  440.151  7939.19  623.435  7504.02  621.503  796.861   32.309  774.018   33.175 0.000000 0.000000 
1 1 1    1    0   54 o  758.039   22.082  7090.27  406.069  7148.73  574.745  7032.01  573.793  755.358   31.429  748.979   31.648 0.000000 0.000000 
1 1 1    1    0   55 o  652.332   18.897  5238.00  299.055  5117.72  422.369  5358.91  423.489  640.393   27.248  655.741   26.671 -0.000000 0.000000 
1 1 1    1    0   56 o  792.048   22.580  7767.36  433.887  7663.83  614.164  7870.52  613.055  779.013   32.566  789.963   32.049 0.000000 0.000000 
1 1 1    1    0   57 o  572.020   16.734  4026.51  232.205  4011.01  328.892  4041.92  327.886  567.234   23.952  569.528   23.781 0.000000 0.000000 
1 1 1    1    0   58 o  183.831   10.537  416.532   46.728  486.857   63.993  336.207   68.392  198.101   13.432  162.486   17.868 0.000000 0.000000 
1 1 1    1    0   59 o  111.709   14.283  160.207   37.046  124.311   48.258  211.713   57.806   91.510   25.093  126.357   20.422 0.000000 0.000000 
1 1 1    1    0   60 x  ?   ?   ?   ?   ?   ?   ?   ?   ?   ?   ?   ?       ?      ? 
1 1 1    1    0   61 o   38.047   23.492   14.772   42.687 -40.5246   65.425   55.762   56.329   34.908   23.950   55.197   29.921 0.000000 0.000000 
1 1 1    1    0   62 o  263.320   11.155  853.547   71.100  884.381   98.311  819.735  102.949  266.589   15.288  255.965   16.711 -0.000000 0.000000 
1 1 1    1    0   63 o  199.490   11.648  492.884   56.036  419.351   76.609  577.496   82.178  181.397   17.767  214.464   15.969 -0.000000 0.000000 
1 1 1    1    0   64 o   95.792   22.157  130.830   44.888  170.821   63.884   91.831   63.086  106.713   28.504   69.468   32.912 0.000000 0.000000 
1 1 1    1    0   65 o  408.880   14.251  2069.93  141.234  1822.69  212.960  2264.05  188.702  377.600   23.410  425.168   18.338 0.000000 0.000000 
1 1 1    1    0   66 o  641.812   20.976  5191.54  326.422  5487.26  432.902  4801.82  496.959  651.717   27.440  599.381   34.371 -0.000000 0.000000 
1 1 1    1    0   67 o  145.407   13.714  267.403   47.476  234.971   63.726  307.858   71.172  132.115   21.573  153.214   20.065 0.000000 0.000000 
1 1 1    1    0   68 o  126.080   16.403  206.690   47.914  291.237   71.466  137.653   64.578  148.166   21.078   90.168   32.260 -0.000000 0.000000 
1 1 1    1    0   69 o   31.348   21.053 -14.9976   45.339   9.5653   59.012 -50.3843   70.831   41.224   26.349   34.994   24.233 0.000000 0.000000 
1 1 1    1    0   70 o  127.504   15.817  211.040   46.987  243.121   75.058  190.366   60.254  130.614   26.746  115.798   24.309 -0.000000 0.000000 
1 1 1    1    1    0 o  673.246   38.359  5568.29  623.037  5309.09  880.901  5827.73  881.313  652.921   56.481  685.490   53.652 -0.000000 0.000000 
1 1 1    1    1    1 o  1539.40   51.353 29017.13  1916.57 28520.91  2710.49 29513.31  2710.39  1520.02   73.762  1546.83   72.453 -0.000000 0.000000 
1 1 1    1    1    2 o  1111.22   44.310 15125.38  1192.43 15351.32  1686.43 14899.47  1686.27  1115.19   62.671  1098.22   63.663 0.000000 0.000000 
1 1 1    1    1    3 o  1362.77   50.377 22754.34  1663.44 23200.67  2352.65 22308.15  2352.28  1370.67   71.055  1343.38   72.525 0.000000 0.000000 
1 1 1    1    1    4 o  258.027   9.8404  812.757   61.510  728.835   86.956  896.802   87.020  243.507   14.818  270.635   13.302 0.000000 0.000000 
1 1 1    1    1    5 o  581.660   21.100  4130.83  297.412  4029.47  420.732  4232.07  420.478  572.982   30.406  587.470   29.620 0.000000 0.000000 
1 1 1    1    1    6 o  844.811   37.146  8743.36  759.378  7758.08  1311.82  9239.92  931.276  786.783   69.866  867.161   44.451 0.000000 0.000000 
1 1 1    1    1    7 o   76.510   13.312   77.301   22.511   93.068   26.388   35.165   43.139   84.190   14.079   46.248   25.788 0.000000 0.000000 
1 1 1    1    1    8 o  591.815   33.054  4303.88  472.066  3988.99  663.678  4626.33  671.596  565.503   49.139  610.844   45.828 0.000000 0.000000 
1 1 1    1    1    9 f  615.132   28.635  4634.62  426.018  4815.78  735.415  4543.12  522.643  622.469   49.321  607.657   35.668 0.000000 0.000000 
1 1 1    1    1   10 o  747.720   25.759  6826.25  466.885  6776.07  603.053  6901.32  737.647  743.748   33.515  749.222   40.783 -0.000000 0.000000 
1 1 1    1    1   11 o  684.679   24.662  5725.09  409.211  5713.80  528.391  5742.01  646.832  682.854   31.996  683.128   39.253 -0.000000 0.000000 
1 1 1    1    1   12 o  1089.10   34.724 14488.45  917.073 14437.94  1296.08 14539.09  1297.79  1084.36   49.410  1088.20   49.297 -0.000000 0.000000 
1 1 1    1    1   13 o  196.139   7.7295  469.744   36.719  468.225   57.603  470.784   47.656  195.115   12.257  196.034   10.062 0.000000 0.000000 
1 1 1    1    1   14 f  255.582   9.0610  796.948   56.127  706.469   87.143  861.094   73.373  239.644   15.098  265.423   11.422 0.000000 0.000000 
1 1 1    1    1   15 o  1939.35   62.778 46161.06  2952.11 46770.38  4173.57 45550.95  4176.26  1942.66   88.813  1916.46   90.111 -0.000000 0.000000 
1 1 1    1    1   16 o  1542.88   46.054 29113.57  1723.57 28939.86  2279.12 29345.64  2634.27  1534.50   61.330  1542.48   70.601 -0.000000 0.000000 
1 1 1    1    1   17 o  200.361   7.4753  489.949   36.289  527.777   57.514  464.928   46.775  207.422   11.489  194.820   9.9372 0.000000 0.000000 
1 1 1    1    1   18 o  246.895   7.5159  742.933   45.007  722.542   63.187  763.933   64.123  243.098   10.742  250.023   10.595 -0.000000 0.000000 
1 1 1    1    1   19 f  221.102   7.9962  596.507   42.844  595.109   67.448  597.453   55.473  220.161   12.701  220.972   10.381 0.000000 0.000000 
1 1 1    1    1   20 o  306.869   8.9400  1147.53   66.552  1137.26   94.525  1157.62   93.716  305.049   12.800  307.812   12.574 0.000000 0.000000 
1 1 1    1    1   21 o  614.862   17.147  4608.67  255.797  4683.44  362.189  4534.26  361.316  618.907   24.161  608.871   24.505 0.000000 0.000000 
1 1 1    1    1   22 o   99.587   7.0417  122.344   16.849  124.841   23.861  119.860   23.795   99.843   10.067   97.705   10.280 0.000000 0.000000 
1 1 1    1    1   23 o  448.666   13.365  2454.72  145.454  2495.29  206.169  2414.51  205.241  451.616   18.857  444.169   19.091 0.000000 0.000000 
1 1 1    1    1   24 o  266.336   8.5846  865.081   55.441  885.092   77.998  844.646   78.818  268.969   11.985  262.648   12.410 -0.000000 0.000000 
1 1 1    1    1   25 o  621.110   19.159  4713.45  288.607  4633.74  440.349  4773.46  382.121  613.507   29.689  623.834   25.296 -0.000000 0.000000 
1 1 1    1    1   26 o  1974.42   65.913 49193.20  3155.10 49053.35  4461.55 49333.09  4462.43  1932.88   95.499  1938.84   95.218 0.000000 0.000000 
1 1 1    1    1   27 o  1145.89   34.583 16164.38  961.200 16598.30  1469.29 15839.74  1270.88  1151.54   52.748  1128.45   46.516 0.000000 0.000000 
1 1 1    1    1   28 o  421.323   13.804  2167.51  141.018  2163.72  198.704  2171.36  200.164  419.950   19.564  420.673   19.675 -0.000000 0.000000 
1 1 1    1    1   29 o  404.163   13.379  1994.12  131.100  1963.98  200.966  2016.44  172.973  399.793   20.810  405.761   17.615 0.000000 0.000000 
1 1 1    1    1   30 o  994.657   28.626 12111.90  690.745 12303.20  977.111 11920.78  976.612  998.905   40.395  982.953   41.040 0.000000 0.000000 
1 1 1    1    1   31 o  190.135   7.4768  441.500   34.431  458.043   48.431  424.593   48.960  193.255   10.379  185.904   10.922 -0.000000 0.000000 
1 1 1    1    1   32 o  1644.72   46.689 33283.44  1863.01 34015.75  2634.57 32550.98  2634.82  1652.82   65.818  1615.75   67.358 0.000000 0.000000 
1 1 1    1    1   33 o  1389.70   39.676 23674.56  1337.70 23390.57  1892.06 23958.40  1891.53  1375.08   56.832  1392.06   56.112 -0.000000 0.000000 
1 1 1    1    1   34 o  422.738   12.535  2178.72  128.539  2225.74  182.560  2132.49  181.014  426.627   17.675  417.511   17.913 0.000000 0.000000 
1 1 1    1    1   35 o  1753.42   49.564 37756.21  2108.49 37466.86  2981.98 38045.50  2981.72  1737.24   70.890  1750.97   70.320 -0.000000 0.000000 
1 1 1    1    1   36 o  2046.92   68.021 51845.19  3375.67 52578.76  4772.35 51110.66  4775.49  2043.00   96.600  2012.96   98.138 0.000000 0.000000 
1 1 1    1    1   37 o  2242.87   67.912 62231.73  3694.49 63117.34  5643.39 61567.51  4887.37  2232.13  104.542  2215.26   91.121 -0.000000 0.000000 
1 1 1    1    1   38 f  1302.20   39.048 20773.99  1233.37 20651.42  1632.36 20937.05  1882.84  1294.31   52.080  1300.34   59.862 -0.000000 0.000000 
1 1 1    1    1   39 o  164.993   10.158  334.709   40.382  332.853   57.383  336.531   56.838  163.471   14.717  164.458   14.477 -0.000000 0.000000 
1 1 1    1    1   40 o  793.075   22.864  7680.83  439.896  7562.70  621.558  7799.38  622.659  784.938   32.708  797.296   32.251 -0.000000 0.000000 
1 1 1    1    1   41 x  ?   ?   ?   ?   ?   ?   ?   ?   ?   ?   ?   ?       ?      ? 
1 1 1    1    1   42 o  734.671   21.176  6592.17  377.416  6651.94  533.045  6532.07  534.451  736.190   29.902  729.406   30.265 -0.000000 0.000000 
1 1 1    1    1   43 o  244.428   9.6683  729.897   57.235  700.584   80.129  760.432   81.781  238.748   13.917  248.892   13.612 -0.000000 0.000000 
1 1 1    1    1   44 x  ?   ?   ?   ?   ?   ?   ?   ?   ?   ?   ?   ?       ?      ? 
1 1 1    1    1   45 o  493.032   14.652  2966.65  175.232  2958.44  247.036  2974.97  248.604  491.295   20.772  492.658   20.846 -0.000000 0.000000 
1 1 1    1    1   46 o  195.517   10.283  468.799   48.559  530.271   67.359  402.284   70.068  207.432   13.491  179.551   16.368 -0.000000 0.000000 
1 1 1    1    1   47 x  ?   ?   ?   ?   ?   ?   ?   ?   ?   ?   ?   ?       ?      ? 
1 1 1    1    1   48 o  674.163   19.620  5558.04  320.870  5701.62  453.262  5413.80  454.298  680.815   27.493  663.080   28.306 -0.000000 0.000000 
1 1 1    1    1   49 o  118.309   14.079  177.560   38.973   28.318   55.878  318.934   54.385   46.682   27.865  159.949   14.249 0.000000 0.000000 
1 1 1    1    1   50 o  642.250   27.234  5089.02  423.386  5108.66  558.913  5062.59  648.553  639.840   36.204  633.778   42.542 -0.000000 0.000000 
1 1 1    1    1   51 o  496.201   14.756  3010.71  177.610  3026.60  249.829  2994.48  252.550  496.011   20.806  493.258   21.154 -0.000000 0.000000 
1 1 1    1    1   52 o  840.797   24.242  8712.26  494.487  8531.98  700.191  8891.63  698.432  825.807   35.028  843.686   34.187 0.000000 0.000000 
1 1 1    1    1   53 o  568.945   16.526  3968.71  228.094  4058.21  323.947  3880.71  321.218  572.854   23.354  559.980   23.697 0.000000 0.000000 
1 1 1    1    1   54 o  632.103   18.261  4910.61  280.018  4907.34  397.201  4913.84  394.821  628.235   26.115  628.750   25.936 0.000000 0.000000 
1 1 1    1    1   55 o  991.255   28.468 12253.12  684.591 12378.36  969.344 12128.49  966.976  983.362   40.715  972.925   41.058 0.000000 0.000000 
1 1 1    1    1   56 o   77.543   22.250   89.852   36.360  129.468   53.061   54.783   49.923   92.517   27.160   54.879   28.630 0.000000 0.000000 
1 1 1    1    1   57 o   65.862   24.556   71.854   36.599   41.825   50.822  104.205   52.750   49.650   27.874   79.074   29.480 -0.000000 0.000000 
1 1 1    1    1   58 o  170.436   11.307  359.448   46.366  420.320   67.550  305.221   63.758  183.208   15.421  154.684   17.540 0.000000 0.000000 
1 1 1    1    1   59 f   40.201   23.463   24.532   38.083   12.715   52.576   37.577   55.238   40.743   25.556   48.786   28.352 0.000000 0.000000 
1 1 1    1    1   60 x  ?   ?   ?   ?   ?   ?   ?   ?   ?   ?   ?   ?       ?      ? 
1 1 1    1    1   61 o   60.235   26.228   64.948   39.821  177.347   56.988 -42.2928   55.665  112.871   23.570   31.161   21.555 -0.000000 0.000000 
1 1 1    1    1   62 o   84.334   23.314  106.162   41.331   95.563   61.865  114.706   55.546   71.670   32.689   82.841   30.035 -0.000000 0.000000 
1 1 1    1    1   63 o  133.808   14.701  228.332   46.341  252.659   70.119  209.467   61.749  136.781   23.060  123.822   22.795 -0.000000 0.000000 
1 1 1    1    1   64 o  557.335   21.113  3911.30  285.074  3988.37  397.236  3829.46  409.348  553.486   29.724  540.160   31.423 -0.000000 0.000000 
1 1 1    1    1   65 o  190.640   12.284  452.077   56.379  440.652   77.143  465.176   82.601  186.010   17.414  190.854   18.186 0.000000 0.000000 
1 1 1    1    1   66 o  249.781   14.072  776.855   84.809  769.827  104.340  790.538  145.593  246.978   17.586  245.820   24.958 -0.000000 0.000000 
1 1 1    1    1   67 o  727.158   29.779  6905.77  524.307  7171.37  675.313  6502.70  831.901  724.250   38.614  658.840   52.727 -0.000000 0.000000 
1 1 1    1    1   68 o  294.897   13.741  1080.15   98.005  1123.32  120.573  996.094  168.246  299.255   16.696  275.735   25.612 -0.000000 0.000000 
1 1 1    1    1   69 o  514.532   20.102  3348.41  250.521  3180.20  431.884  3433.71  307.550  478.544   37.668  516.043   24.648 0.000000 0.000000 
1 1 1    2    0    0 o  1005.74   57.235 12444.16  1388.74 12234.08  1963.58 12654.41  1964.37  990.395   82.908  1008.07   81.394 -0.000000 0.000000 
1 1 1    2    0    1 o  931.121   37.202 10610.35  838.878 11090.18  1186.58 10130.89  1186.12  949.020   51.795  906.043   54.308 0.000000 0.000000 
1 1 1    2    0    2 o  927.123   37.058 10519.35  832.031 10818.08  1176.72 10220.68  1176.61  937.140   52.028  910.263   53.607 -0.000000 0.000000 
1 1 1    2    0    3 o  150.302   8.1042  276.955   29.409  226.455   41.133  329.769   42.065  134.685   12.833  163.676   10.678 0.000000 0.000000 
1 1 1    2    0    4 o   49.498   12.852   35.177   13.362   43.637   19.085   27.044   18.713   53.507   16.729   39.082   17.971 0.000000 0.000000 
1 1 1    2    0    5 o  2183.95   88.124 58989.47  4660.52 55956.73  6589.80 62024.38  6592.14  2105.20  129.922  2221.78  122.934 -0.000000 0.000000 
1 1 1    2    0    6 o  648.071   26.953  5136.71  422.884  5015.02  598.490  5258.04  597.606  638.062   38.923  653.725   37.903 0.000000 0.000000 
1 1 1    2    0    7 o  147.883   8.3694  268.348   29.862  273.861   41.746  262.571   42.734  148.731   11.715  145.433   12.291 -0.000000 0.000000 
1 1 1    2    0    8 o  952.502   39.758 11112.53  916.783 11316.19  1297.37 10909.39  1295.69  957.547   56.187  939.729   57.213 0.000000 0.000000 
1 1 1    2    0    9 o  185.527   13.245  424.785   59.028  412.715   85.415  435.818   81.667  180.971   20.047  186.643   18.414 0.000000 0.000000 
1 1 1    2    0   10 o  2493.25   89.536 76869.06  5410.00 73245.75  6246.41 87746.34 10822.75  2424.86  106.451  2606.04  172.602 -0.000000 0.000000 
1 1 1    2    0   11 o  622.006   24.567  4728.61  370.088  5049.61  740.305  4621.66  427.316  637.916   48.387  614.239   28.766 0.000000 0.000000 
1 1 1    2    0   12 o  444.906   17.373  2417.77  187.215  2620.97  374.730  2350.18  216.120  460.245   33.922  438.184   20.393 0.000000 0.000000 
1 1 1    2    0   13 o  609.485   21.008  4533.90  310.368  4820.02  493.170  4346.27  399.374  626.685   32.578  595.711   27.720 0.000000 0.000000 
1 1 1    2    0   14 o  782.373   27.306  7475.46  517.820  7780.45  821.258  7274.20  667.146  795.475   42.759  770.341   35.808 0.000000 0.000000 
1 1 1    2    0   15 o  966.422   28.509 11395.89  668.331 11430.82  945.783 11361.05  944.543  965.954   40.445  962.972   40.519 0.000000 0.000000 
1 1 1    2    0   16 o  4751.09  316.434 325604.19 36169.11 323627.41 51156.18 327580.09 51145.50  4242.72  516.500  4283.31  510.406 0.000000 0.000000 
1 1 1    2    0   17 o  171.783   8.1251  361.067   33.752  372.735   48.901  350.452   46.644  173.941   11.688  168.628   11.503 0.000000 0.000000 
1 1 1    2    0   18 o  1331.02   40.512 21658.64  1307.85 21389.21  1850.52 21927.52  1848.64  1318.57   57.997  1335.37   57.196 0.000000 0.000000 
1 1 1    2    0   19 o  444.987   14.184  2414.77  153.052  2361.40  215.523  2469.06  217.385  439.215   20.287  449.222   20.000 -0.000000 0.000000 
1 1 1    2    0   20 o  2000.03   59.261 49145.98  2875.05 49733.38  4394.16 48706.30  3801.76  1997.42   90.940  1982.61   79.181 0.000000 0.000000 
1 1 1    2    0   21 o  2061.39   59.836 52288.70  2992.27 52492.57  3956.83 52016.36  4573.20  2055.74   79.460  2038.40   92.743 -0.000000 0.000000 
1 1 1    2    0   22 o  762.126   22.433  7089.55  414.739  7182.60  634.804  7020.25  547.821  764.920   34.301  757.104   29.876 0.000000 0.000000 
1 1 1    2    0   23 o   68.748   9.1610   60.446   14.547   74.156   20.484   46.496   20.662   75.333   12.130   55.016   17.541 0.000000 0.000000 
1 1 1    2    0   24 o  209.126   7.5688  533.748   38.357  541.882   49.333  521.315   60.994  210.438   9.6921  205.935   12.286 -0.000000 0.000000 
1 1 1    2    0   25 o   96.870   8.8549  116.937   20.448  141.281   34.119  103.292   25.544  105.027   14.075   89.680   12.394 0.000000 0.000000 
1 1 1    2    0   26 o  871.924   26.038  9315.90  550.704  9813.29  729.268  8655.91  840.055  892.512   33.727  834.929   41.632 0.000000 0.000000 
1 1 1    2    0   27 o  605.823   19.221  4487.79  282.376  4250.02  397.990  4728.81  400.704  587.432   28.020  620.209   26.694 -0.000000 0.000000 
1 1 1    2    0   28 o  832.995   27.343  8509.09  552.252  8642.75  781.625  8375.86  780.381  835.808   38.664  822.500   39.240 0.000000 0.000000 
1 1 1    2    0   29 f  699.020   21.621  5973.67  366.547  6214.78  485.039  5652.62  559.691  711.588   28.144  676.821   34.222 0.000000 0.000000 
1 1 1    2    0   30 o  208.791   7.9920  532.303   40.423  496.513   54.221  577.082   60.650  201.132   11.170  216.907   11.580 0.000000 0.000000 
1 1 1    2    0   31 o  1331.96   37.273 21760.75  1204.53 22055.62  1703.11 21465.64  1703.81  1334.90   52.678  1316.49   53.448 0.000000 0.000000 
1 1 1    2    0   32 o  1435.35   40.401 25277.62  1406.94 24614.73  1990.05 25940.07  1989.39  1409.09   58.333  1447.46   56.745 -0.000000 0.000000 
1 1 1    2    0   33 o  223.981   8.0787  612.201   43.850  585.745   62.637  637.629   61.408  218.520   11.873  228.193   11.132 -0.000000 0.000000 
1 1 1    2    0   34 o  2130.14   60.786 55993.36  3141.36 56754.93  4440.44 55230.36  4444.67  2128.44   86.155  2098.54   87.486 0.000000 0.000000 
1 1 1    2    0   35 o  410.125   12.841  2051.23  127.719  2060.97  169.518  2038.43  194.239  410.558   17.055  407.876   19.698 0.000000 0.000000 
1 1 1    2    0   36 o  1621.04   48.378 32260.98  1902.28 31994.34  2515.62 32617.08  2907.09  1607.94   64.605  1618.98   74.233 0.000000 0.000000 
1 1 1    2    0   37 o  961.011   29.124 11286.18  678.862 11549.67  899.333 10937.18  1035.01  970.263   38.270  942.196   45.437 -0.000000 0.000000 
1 1 1    2    0   38 o  161.732   9.4660  321.238   36.919  311.162   47.912  335.965   57.924  158.479   12.623  164.239   14.786 0.000000 0.000000 
1 1 1    2    0   39 o  377.273   12.789  1736.86  116.967  1903.44  177.878  1609.96  155.253  394.165   18.662  362.453   17.720 0.000000 0.000000 
1 1 1    2    0   40 o   36.829   20.894   21.483   28.962   17.532   38.128   26.871   44.529   38.046   22.862   43.315   25.332 0.000000 0.000000 
1 1 1    2    0   41 x  ?   ?   ?   ?   ?   ?   ?   ?   ?   ?   ?   ?       ?      ? 
1 1 1    2    0   42 o  1349.84   38.231 22381.75  1252.02 22685.79  1770.86 22077.87  1770.37  1351.83   54.093  1333.12   54.849 0.000000 0.000000 
1 1 1    2    0   43 f  753.484   21.114  6935.48  386.000  7086.04  545.524  6784.52  546.249  759.748   29.645  743.149   30.357 -0.000000 0.000000 
1 1 1    2    0   44 x  ?   ?   ?   ?   ?   ?   ?   ?   ?   ?   ?   ?       ?      ? 
1 1 1    2    0   45 o  162.797   10.588  326.421   41.491  255.920   56.754  407.354   60.808  141.969   17.105  181.352   13.987 0.000000 0.000000 
1 1 1    2    0   46 o  902.381   25.397  9971.44  556.030  9860.03  786.170 10082.95  786.520  893.771   36.326  904.019   35.924 -0.000000 0.000000 
1 1 1    2    0   47 o  750.482   21.432  6889.30  390.218  6976.55  552.278  6802.33  551.425  752.815   30.295  743.199   30.645 0.000000 0.000000 
1 1 1    2    0   48 o  838.005   23.459  8600.79  476.972  8577.44  674.673  8624.11  674.408  833.553   33.423  835.870   33.316 0.000000 0.000000 
1 1 1    2    0   49 o  389.116   12.276  1848.71  115.844  1940.67  162.580  1753.88  165.104  397.900   16.880  377.908   18.069 -0.000000 0.000000 
1 1 1    2    0   50 o  871.678   25.315  9338.15  535.314  9363.08  757.203  9313.24  756.893  867.898   36.037  865.528   36.122 0.000000 0.000000 
1 1 1    2    0   51 o  442.033   13.730  2388.90  147.194  2309.31  207.299  2469.83  209.040  433.168   19.784  448.198   19.270 -0.000000 0.000000 
1 1 1    2    0   52 f  345.654   11.384  1460.50   95.408  1493.98  135.773  1427.83  134.097  348.602   16.103  340.704   16.278 0.000000 0.000000 
1 1 1    2    0   53 o  200.908   10.297  495.613   49.980  507.634   72.603  484.785   68.907  202.216   14.960  197.663   14.523 -0.000000 0.000000 
1 1 1    2    0   54 o  996.870   28.526 12369.74  689.890 12364.53  976.423 12374.93  974.881  984.377   40.972  984.891   40.885 0.000000 0.000000 
1 1 1    2    0   55 o   70.499   24.020   79.076   36.917   96.221   49.299   57.188   55.703   76.046   28.550   56.350   30.005 0.000000 0.000000 
1 1 1    2    0   56 o  697.881   20.325  6014.06  344.105  6139.55  485.749  5887.64  487.531  699.709   28.671  684.571   29.424 -0.000000 0.000000 
1 1 1    2    0   57 o  358.926   11.420  1577.81   99.396  1522.06  142.646  1630.43  138.578  350.906   16.813  363.630   15.747 0.000000 0.000000 
1 1 1    2    0   58 o  132.408   12.764  220.308   40.201  282.367   60.614  171.573   53.714  148.611   17.405  111.954   22.220 -0.000000 0.000000 
1 1 1    2    0   59 o  449.997   14.294  2491.38  155.982  2155.86  237.194  2747.03  207.051  413.917   23.756  470.867   18.153 0.000000 0.000000 
1 1 1    2    0   60 x  ?   ?   ?   ?   ?   ?   ?   ?   ?   ?   ?   ?       ?      ? 
1 1 1    2    0   61 o  507.171   18.147  3195.93  223.050  3247.42  272.466  3091.31  388.373  508.558   22.138  486.431   33.204 -0.000000 0.000000 
1 1 1    2    0   62 o  156.966   14.207  310.344   53.180  273.980   67.677  369.045   85.986  144.355   20.479  167.771   22.163 -0.000000 0.000000 
1 1 1    2    0   63 o  396.453   13.843  1941.77  133.023  1960.87  171.806  1913.17  210.194  396.235   17.923  388.396   22.437 -0.000000 0.000000 
1 1 1    2    0   64 o   81.740   27.961  109.052   49.886  172.763   64.399   13.458   78.884  107.351   28.565   47.660   30.464 -0.000000 0.000000 
1 1 1    2    0   65 o  163.445   14.611  337.408   56.975  387.468   88.540  302.029   74.433  171.538   22.273  150.964   21.559 0.000000 0.000000 
1 1 1    2    0   66 o  300.258   13.900  1118.93  100.947  1111.83  145.328  1125.55  140.324  295.746   20.442  298.140   19.558 0.000000 0.000000 
1 1 1    2    0   67 o  201.442   14.870  509.602   71.893  600.393  101.703  418.919  101.642  216.470   19.705  176.754   25.127 -0.000000 0.000000 
1 1 1    2    0   68 o  240.832   15.365  727.111   89.099  698.769  133.611  749.807  119.565  230.619   24.535  241.651   20.707 -0.000000 0.000000 
1 1 1    2    0   69 o  510.385   25.393  3372.85  313.231  3267.41  430.113  3491.91  457.064  486.110   36.892  500.832   38.053 -0.000000 0.000000 
1 1 1    2    1    0 o  955.143   39.034 11169.98  902.739 13018.19  1277.22  9325.00  1276.11  1028.97   51.361  866.934   61.264 -0.000000 0.000000 
1 1 1    2    1    1 o  718.256   21.085  6278.79  368.086  5650.39  520.393  6907.95  520.711  680.750   31.451  752.926   28.454 -72.17633 42.41233 
1 1 1    2    1    2 o  1133.70   32.020 15673.03  882.315 14919.48  1247.51 16427.25  1248.06  1104.03   46.490  1158.86   44.310 -54.82397 64.22340 
1 1 1    2    1    3 o  484.539   13.835  2855.02  162.939  2989.71  230.422  2720.31  230.438  495.693   19.125  472.805   20.052 22.88873 27.71058 
1 1 1    2    1    4 o  665.247   19.129  5384.79  309.301  5638.30  504.861  5232.47  391.343  680.087   30.542  655.512   24.562 24.57465 39.19375 
1 1 1    2    1    5 o  133.649   5.1341  217.093   16.678  197.486   23.426  237.246   23.749  127.237   7.6097  139.533   7.0253 -12.29612 10.35676 
1 1 1    2    1    6 o  2090.78   54.275 53644.25  2758.10 51501.26  4135.31 55361.38  3701.69  2035.08   83.603  2116.21   71.968 -81.12183 110.3122 
1 1 1    2    1    7 o  471.142   11.868  2698.86  135.905  2883.66  192.226  2514.18  192.171  486.906   16.243  454.615   17.392 32.29144 23.79705 
1 1 1    2    1    8 o  577.433   13.630  4054.56  191.300  4045.84  270.519  4063.27  270.560  576.635   19.302  577.877   19.263 -1.242004 27.26924 
1 1 1    2    1    9 o  834.345   21.717  8472.99  440.400  8506.99  661.089  8445.86  590.509  835.213   32.566  832.490   29.184 2.722229 43.72886 
1 1 1    2    1   10 o  1369.83   36.648 22903.36  1220.16 23341.85  1725.80 22465.11  1725.33  1379.97   51.454  1353.58   52.443 26.38855 73.46909 
1 1 1    2    1   11 o  1378.51   35.999 23189.89  1206.16 23647.77  1705.84 22732.10  1705.69  1389.27   50.518  1361.88   51.530 27.38647 72.16242 
1 1 1    2    1   12 o  733.482   19.656  6546.19  350.429  6755.29  495.729  6337.33  495.434  744.673   27.389  721.213   28.263 23.46008 39.35663 
1 1 1    2    1   13 o  1280.90   34.482 20013.47  1073.53 20105.32  1518.28 19921.64  1518.13  1281.47   48.746  1275.56   48.967 5.909668 69.09384 
1 1 1    2    1   14 o  911.486   23.043 10113.08  510.505  9962.95  685.276 10300.31  765.255  904.082   31.185  918.978   34.261 -14.89575 46.32851 
1 1 1    2    1   15 o  2011.76   51.287 49577.83  2507.77 50796.04  3365.37 48056.79  3760.48  2030.15   68.202  1970.18   78.529 59.96765 104.0117 
1 1 1    2    1   16 o  523.707   12.515  3334.72  159.309  3233.53  205.658  3486.54  251.906  515.612   16.410  535.318   19.361 -19.70618 25.37988 
1 1 1    2    1   17 o  163.594   5.8756  325.279   23.363  334.522   29.784  310.495   37.666  165.897   7.3866  159.519   9.7617 6.377853 12.24140 
1 1 1    2    1   18 o  1419.90   31.885 24582.00  1100.39 24886.32  1490.41 24217.33  1631.51  1426.75   42.979  1406.47   47.726 20.28125 64.22551 
1 1 1    2    1   19 o  638.643   14.940  4960.53  231.913  4847.47  314.288  5095.69  343.620  631.107   20.489  646.999   21.851 -15.89178 29.95431 
1 1 1    2    1   20 o  1586.20   35.191 30721.38  1356.74 30483.33  1918.55 30959.51  1918.90  1576.23   50.078  1588.61   49.697 -12.37769 70.55190 
1 1 1    2    1   21 o  1237.37   27.696 18669.90  832.952 18634.24  1177.89 18705.58  1178.05  1234.09   39.269  1236.46   39.199 -2.374878 55.48576 
1 1 1    2    1   22 o  1179.63   26.777 16976.48  767.737 16895.45  1085.58 17057.55  1085.90  1174.52   38.028  1180.18   37.856 -5.662109 53.65830 
1 1 1    2    1   23 o  1893.90   39.729 44055.80  1828.79 42986.88  2586.07 45125.10  2586.53  1860.27   57.195  1906.96   55.805 -46.69702 79.90920 
1 1 1    2    1   24 f  686.939   15.095  5745.57  252.038  5708.40  343.420  5788.97  371.053  684.150   20.652  688.777   22.164 -4.626648 30.29479 
1 1 1    2    1   25 o  108.807   6.4619  144.443   17.012  164.981   23.675  122.516   24.463  116.166   8.4428   99.832   10.226 16.33413 13.26083 
1 1 1    2    1   26 o  1228.51   26.739 18484.94  798.419 18282.54  1175.08 18658.51  1088.19  1216.07   39.756  1230.20   36.394 -14.13501 53.89835 
1 1 1    2    1   27 o  882.678   19.162  9505.47  411.101  9426.73  560.341  9597.26  604.993  877.513   26.272  884.942   28.127 -7.429565 38.48867 
1 1 1    2    1   28 o  517.332   11.900  3256.72  149.626  3225.50  211.877  3287.79  211.330  514.501   16.943  519.461   16.738 -4.960754 23.81659 
1 1 1    2    1   29 o  657.701   15.747  5266.88  251.721  5164.92  373.426  5351.79  340.784  650.536   23.617  662.477   21.164 -11.94086 31.71276 
1 1 1    2    1   30 o  455.413   10.408  2522.23  115.201  2557.60  157.044  2481.02  169.507  458.464   14.093  451.491   15.447 6.973022 20.90978 
1 1 1    2    1   31 f  536.201   11.580  3496.55  150.913  3412.53  213.419  3580.57  213.427  529.522   16.582  542.421   16.189 -12.89899 23.17413 
1 1 1    2    1   32 o  446.457   9.2132  2423.26   99.975  2492.05  146.733  2363.66  136.585  452.655   13.337  440.855   12.747 11.79935 18.44872 
1 1 1    2    1   33 o  1171.68   24.894 16723.25  708.928 16930.17  1002.83 16516.55  1002.32  1177.54   35.039  1163.00   35.458 14.53870 49.84982 
1 1 1    2    1   34 o  1180.92   23.888 16979.79  685.647 16746.92  1003.62 17183.60  938.912  1171.51   35.247  1187.04   32.543 -15.53137 47.97266 
1 1 1    2    1   35 o  1489.55   34.117 27056.90  1235.19 26825.83  1746.55 27288.12  1747.11  1480.57   48.534  1493.35   48.134 -12.78796 68.35527 
1 1 1    2    1   36 o  969.599   20.994 11439.18  494.753 11725.02  675.205 11107.77  727.040  981.143   28.314  954.729   31.331 26.41473 42.22914 
1 1 1    2    1   37 o  1560.62   32.804 29686.65  1244.33 30110.95  1901.48 29368.86  1645.61  1568.69   49.871  1550.47   43.667 18.21472 66.28722 
1 1 1    2    1   38 o  1005.61   20.555 12304.24  502.406 12685.12  767.597 12018.78  664.518  1020.28   30.954  993.402   27.522 26.87598 41.41942 
1 1 1    2    1   39 o  1032.88   22.784 12985.76  571.974 13435.83  749.568 12358.39  884.980  1050.08   29.369  1006.41   36.179 43.66901 46.59850 
1 1 1    2    1   40 o  927.995   20.374 10480.15  459.535 10550.50  677.032 10420.05  625.753  930.357   29.940  924.775   27.840 5.582336 40.88345 
1 1 1    2    1   41 x  ?   ?   ?   ?   ?   ?   ?   ?   ?   ?   ?   ?       ?      ? 
1 1 1    2    1   42 o  317.392   7.7998  1224.51   60.171  1216.98   89.307  1230.77   81.427  316.371   11.614  318.173   10.529 -1.801758 15.67645 
1 1 1    2    1   43 o  1259.33   25.289 19321.19  774.072 19687.20  1133.56 19001.39  1059.59  1269.46   36.738  1247.46   34.947 21.99683 50.70490 
1 1 1    2    1   44 o  480.334   10.142  2805.04  118.405  2887.30  173.874  2733.90  161.690  487.218   14.683  474.115   14.031 13.10233 20.30900 
1 1 1    2    1   45 o  1331.00   27.099 21593.87  876.676 21910.15  1283.86 21317.56  1200.00  1338.47   39.464  1320.67   37.384 17.79614 54.35951 
1 1 1    2    1   46 f  274.438   7.5225  915.512   50.178  1030.84   75.084  822.437   67.453  291.177   10.609  260.083   10.670 31.09381 15.04707 
1 1 1    2    1   47 o  1796.87   36.201 39456.23  1581.05 40138.59  2315.14 38859.88  2164.35  1806.75   52.720  1778.76   50.062 27.99292 72.70190 
1 1 1    2    1   48 o  730.173   14.707  6485.51  261.009  6570.20  382.455  6411.69  357.094  734.528   21.422  725.692   20.245 8.835510 29.47530 
1 1 1    2    1   49 o  1074.37   22.799 14062.74  595.354 13996.27  842.029 14129.19  841.886  1070.46   32.363  1075.56   32.204 -5.097778 45.65616 
1 1 1    2    1   50 o  601.655   12.850  4403.12  187.915  4386.57  265.693  4419.68  265.813  600.251   18.211  602.516   18.151 -2.264648 25.71216 
1 1 1    2    1   51 o  282.250   7.6890  968.507   52.748  972.479   78.457  965.232   71.256  282.766   11.416  281.729   10.406 1.036255 15.44674 
1 1 1    2    1   52 o  560.225   12.105  3818.09  164.826  3799.81  233.129  3836.36  233.068  558.592   17.171  561.278   17.084 -2.686035 24.22238 
1 1 1    2    1   53 o  1134.68   24.360 15717.91  671.830 15826.90  950.133 15608.93  950.089  1136.05   34.410  1128.13   34.650 7.920898 48.83278 
1 1 1    2    1   54 o  758.017   15.676  6996.67  288.807  7139.46  423.320  6872.34  395.018  764.875   22.771  750.579   21.653 14.29572 31.42208 
1 1 1    2    1   55 o  336.000   8.6462  1372.84   70.610  1316.61  100.008  1428.74   99.708  328.936   12.509  342.674   11.971 -13.73862 17.31434 
1 1 1    2    1   56 o  480.397   11.231  2807.65  131.141  2652.61  192.270  2942.51  179.327  466.625   16.953  491.592   15.009 -24.96710 22.64177 
1 1 1    2    1   57 o  228.563   8.5528  635.285   47.514  627.286   65.658  644.079   68.844  226.736   11.957  229.726   12.375 -2.990784 17.20777 
1 1 1    2    1   58 f  246.862   8.3400  741.072   50.041  726.841   71.437  754.783   70.119  244.396   12.026  249.061   11.583 -4.665390 16.69714 
1 1 1    2    1   59 o  157.923   9.7237  304.507   37.142  245.776   50.658  372.781   54.619  141.271   14.982  174.523   12.969 -33.25156 19.81542 
1 1 1    2    1   60 x  ?   ?   ?   ?   ?   ?   ?   ?   ?   ?   ?   ?       ?      ? 
1 1 1    2    1   61 o  366.698   10.046  1635.79   89.537  1593.25  118.509  1692.39  136.674  361.751   13.478  372.751   15.086 -10.99982 20.22970 
1 1 1    2    1   62 o  169.686   9.8040  351.428   40.263  342.508   55.738  361.161   58.223  167.147   13.845  171.645   14.080 -4.497711 19.74620 
1 1 1    2    1   63 o  338.625   9.4869  1394.79   78.081  1366.03  106.692  1427.95  114.576  334.977   13.104  342.454   13.765 -7.477234 19.00546 
1 1 1    2    1   64 o  281.632   9.4662  964.774   64.798  931.080   83.747  1015.04  102.284  276.580   12.458  288.327   14.644 -11.74628 19.22581 
1 1 1    2    1   65 o  230.633   9.1096  646.935   51.065  651.239   68.320  641.488   76.867  231.005   12.212  229.123   13.868 1.881439 18.47824 
1 1 1    2    1   66 o   48.138   19.584   10.640   35.965   61.645   50.930 -40.0935   50.794   73.181   24.416   44.240   20.387 28.94109 31.80832 
1 1 1    2    1   67 o  178.902   11.103  390.863   48.040  367.881   70.339  410.954   65.767  172.954   16.950  183.115   14.906 -10.16127 22.57234 
1 1 1    2    1   68 o  333.273   11.139  1351.18   90.227  1438.89  138.150  1285.94  119.149  343.711   16.537  324.991   15.084 18.72015 22.38288 
1 1 1    2    1   69 o  457.482   13.359  2547.12  148.545  2587.89  236.684  2520.63  190.803  460.629   21.140  454.878   17.258 5.751923 27.29003 
1 1 1    2    2    0 o  1641.42   93.430 33294.15  3699.81 32924.45  5232.26 33663.88  5232.38  1617.45  135.269  1636.56  133.590 -0.000000 0.000000 
1 1 1    2    2    1 o  1357.61   47.551 22565.20  1564.69 24859.78  2472.51 21032.43  2020.81  1418.73   72.128  1306.48   63.988 0.000000 0.000000 
1 1 1    2    2    2 o  632.751   22.148  4887.47  339.679  4897.88  480.284  4877.06  480.473  631.994   31.444  630.624   31.527 0.000000 0.000000 
1 1 1    2    2    3 o  1719.68   56.088 36242.49  2338.69 36649.84  3307.60 35835.25  3307.20  1722.17   79.404  1702.47   80.331 -0.000000 0.000000 
1 1 1    2    2    4 o  1208.20   42.025 17856.68  1230.72 16210.39  1946.32 18953.47  1588.64  1143.76   70.629  1242.60   52.817 0.000000 0.000000 
1 1 1    2    2    5 o  1032.72   45.505 13081.18  1137.16 12874.90  1608.13 13287.49  1608.23  1019.42   65.524  1036.14   64.431 0.000000 0.000000 
1 1 1    2    2    6 o  145.036   8.8830  258.539   31.045  255.381   43.872  261.706   43.937  143.242   12.838  145.088   12.682 -0.000000 0.000000 
1 1 1    2    2    7 o  456.763   15.490  2545.23  171.516  2484.60  242.175  2606.25  242.948  450.330   22.249  461.377   21.775 -0.000000 0.000000 
1 1 1    2    2    8 o  665.699   24.943  5413.90  402.296  5170.36  569.061  5657.22  568.803  648.503   36.364  678.952   34.675 0.000000 0.000000 
1 1 1    2    2    9 o  549.588   21.041  3689.59  280.136  3631.93  396.391  3747.13  395.954  543.757   30.206  552.490   29.682 0.000000 0.000000 
1 1 1    2    2   10 o  1548.94   61.111 29478.77  2292.54 29613.87  3242.60 29343.74  3241.68  1543.88   87.045  1536.60   87.445 0.000000 0.000000 
1 1 1    2    2   11 o  2906.00  111.114 105257.90  7822.13 105563.20 11063.43 104952.60 11060.89  2872.50  159.588  2863.69  160.056 0.000000 0.000000 
1 1 1    2    2   12 o  1681.33   65.279 34761.14  2658.54 33971.78  3759.01 35551.13  3760.48  1651.48   94.352  1690.72   92.135 -0.000000 0.000000 
1 1 1    2    2   13 o  3915.22  152.390 194546.41 14451.76 197431.00 20438.39 191662.20 20437.35  3857.69  219.607  3795.03  223.337 0.000000 0.000000 
1 1 1    2    2   14 o  431.422   16.903  2273.45  176.624  2235.11  249.538  2311.93  250.031  426.588   24.246  433.995   23.868 -0.000000 0.000000 
1 1 1    2    2   15 o  1381.76   52.081 23412.14  1743.48 23130.67  2464.90 23693.96  2466.43  1366.92   74.701  1383.90   73.806 -0.000000 0.000000 
1 1 1    2    2   16 o  1399.71   53.840 24040.53  1825.52 23310.75  2581.16 24770.90  2582.19  1370.87   78.045  1414.40   75.606 -0.000000 0.000000 
1 1 1    2    2   17 o  1063.36   40.440 13844.28  1041.76 13710.48  1473.87 13977.86  1472.68  1054.06   57.929  1064.56   57.295 0.000000 0.000000 
1 1 1    2    2   18 o  763.792   26.225  7124.81  485.556  6761.83  626.678  7670.03  768.047  742.544   34.899  790.070   40.234 -0.000000 0.000000 
1 1 1    2    2   19 o  530.070   18.782  3430.24  241.296  3339.43  311.200  3567.14  382.097  522.101   24.649  538.861   29.373 -0.000000 0.000000 
1 1 1    2    2   20 o  1532.01   53.837 28846.98  1999.08 27133.62  2580.02 31420.92  3162.25  1478.91   72.167  1587.51   82.463 -0.000000 0.000000 
1 1 1    2    2   21 o  718.558   25.470  6311.65  443.565  6537.23  702.072  6161.78  572.240  728.301   39.936  708.431   33.403 0.000000 0.000000 
1 1 1    2    2   22 o  289.677   11.531  1025.17   80.895  1063.77  129.055  1000.19  103.824  293.978   18.222  285.565   15.054 0.000000 0.000000 
1 1 1    2    2   23 o  384.716   12.923  1806.36  120.534  1817.63  210.282  1800.85  147.098  384.220   22.699  383.716   15.834 0.000000 0.000000 
1 1 1    2    2   24 o  948.688   33.070 11057.57  760.447 10876.73  980.619 11330.40  1204.43  937.247   43.257  952.671   52.377 -0.000000 0.000000 
1 1 1    2    2   25 o  161.914   8.9718  321.724   35.060  298.652   60.292  333.512   43.095  153.979   16.598  164.512   10.887 0.000000 0.000000 
1 1 1    2    2   26 o  218.391   8.5867  582.671   45.419  589.168   54.051  567.061   83.779  219.379   10.187  213.925   16.332 -0.000000 0.000000 
1 1 1    2    2   27 o  188.052   8.4846  432.634   38.601  425.005   45.532  452.128   72.781  186.107   10.134  190.714   15.958 -0.000000 0.000000 
1 1 1    2    2   28 o   89.195   12.842  102.622   26.164   81.155   62.325  107.214   28.827   67.150   32.605   90.772   14.073 0.000000 0.000000 
1 1 1    2    2   29 o  290.175   13.224  1030.76   92.823  1091.35  138.315  981.113  125.205  297.463   19.318  282.043   18.445 0.000000 0.000000 
1 1 1    2    2   30 o  263.855   10.668  850.725   68.164  727.539  125.145  902.686   81.278  241.495   21.725  271.588   12.371 0.000000 0.000000 
1 1 1    2    2   31 o  138.185   9.2153  235.230   30.635  214.040   55.144  244.689   36.843  128.685   18.804  140.596   10.934 0.000000 0.000000 
1 1 1    2    2   32 o   39.426   20.182   27.679   24.494   24.869   28.197   36.319   49.450   38.358   21.042   47.961   27.266 -0.000000 0.000000 
1 1 1    2    2   33 o  1178.11   35.458 16991.51  1013.23 16976.50  1550.17 17002.70  1338.82  1171.69   54.704  1175.24   47.041 0.000000 0.000000 
1 1 1    2    2   34 o  1541.35   50.399 29212.58  1883.55 27639.31  3262.92 29998.85  2306.68  1479.19   91.560  1557.78   61.136 0.000000 0.000000 
1 1 1    2    2   35 o  800.224   29.121  7834.27  564.706  7721.59  728.312  8004.12  894.206  792.555   38.007  804.920   46.052 -0.000000 0.000000 
1 1 1    2    2   36 o  937.474   29.806 10743.67  677.596 10473.64  956.163 11016.08  960.382  922.656   42.848  946.634   41.928 -0.000000 0.000000 
1 1 1    2    2   37 o  1138.13   34.194 15847.20  943.972 15602.80  1246.75 16175.53  1445.05  1126.33   45.713  1144.89   52.176 -0.000000 0.000000 
1 1 1    2    2   38 o  374.199   13.159  1709.09  119.343  1535.94  188.064  1825.83  154.419  353.131   22.110  386.358   16.513 0.000000 0.000000 
1 1 1    2    2   39 o  564.386   18.864  3889.86  258.118  3956.76  315.094  3753.38  450.045  568.594   22.884  551.320   33.878 -0.000000 0.000000 
1 1 1    2    2   40 o  491.759   18.657  2956.50  222.266  2739.21  355.363  3096.13  284.864  470.543   31.393  502.445   23.442 0.000000 0.000000 
1 1 1    2    2   41 x  ?   ?   ?   ?   ?   ?   ?   ?   ?   ?   ?   ?       ?      ? 
1 1 1    2    2   42 o  1400.57   42.453 24160.71  1442.17 24265.82  1906.30 24020.05  2205.27  1396.57   56.368  1383.56   65.919 -0.000000 0.000000 
1 1 1    2    2   43 x  ?   ?   ?   ?   ?   ?   ?   ?   ?   ?   ?   ?       ?      ? 
1 1 1    2    2   44 o  871.513   26.147  9300.45  552.738  9401.50  847.427  9225.62  729.206  871.811   40.187  865.479   34.793 0.000000 0.000000 
1 1 1    2    2   45 o  1968.45   61.975 48628.32  2958.49 49078.08  3912.34 48027.66  4521.27  1953.61   82.731  1911.66   97.893 -0.000000 0.000000 
1 1 1    2    2   46 x  ?   ?   ?   ?   ?   ?   ?   ?   ?   ?   ?   ?       ?      ? 
1 1 1    2    2   47 o  655.716   20.466  5260.47  325.460  5434.10  428.083  5022.64  501.011  664.974   26.583  637.362   32.535 -0.000000 0.000000 
1 1 1    2    2   48 o  438.613   13.883  2349.62  147.665  2412.93  232.857  2307.03  190.975  442.929   21.749  433.830   18.184 0.000000 0.000000 
1 1 1    2    2   49 o  387.476   13.254  1834.81  124.494  1858.97  197.600  1818.91  160.312  388.387   21.074  385.047   17.208 0.000000 0.000000 
1 1 1    2    2   50 o  549.779   17.125  3699.54  228.337  3771.15  298.853  3599.12  353.920  553.738   22.287  539.320   27.156 -0.000000 0.000000 
1 1 1    2    2   51 o  989.126   31.107 12128.08  746.179 11711.12  1142.34 12438.38  985.462  957.720   49.374  994.667   40.920 0.000000 0.000000 
1 1 1    2    2   52 o  699.980   22.194  6034.62  376.742  5846.70  578.643  6172.89  496.361  682.163   35.112  704.647   29.094 0.000000 0.000000 
1 1 1    2    2   53 o  655.127   19.804  5280.38  314.692  5315.01  414.073  5233.05  484.190  654.330   26.131  646.489   30.976 -0.000000 0.000000 
1 1 1    2    2   54 o  201.195   12.363  499.528   59.933  363.647   98.962  578.233   75.316  165.587   26.662  216.075   14.491 0.000000 0.000000 
1 1 1    2    2   55 o  602.807   21.053  4491.50  307.602  4376.81  441.648  4599.54  428.672  589.239   31.034  605.332   29.292 0.000000 0.000000 
1 1 1    2    2   56 o  928.664   31.612 10869.49  711.662 10860.59  1011.10 10878.24  1001.85  910.399   45.961  911.855   45.461 0.000000 0.000000 
1 1 1    2    2   57 o  333.114   14.067  1365.72  113.430  1454.66  149.699  1245.81  173.819  342.471   18.100  314.648   23.011 -0.000000 0.000000 
1 1 1    2    2   58 o  339.267   12.942  1414.75  106.370  1383.32  135.345  1465.53  172.026  334.179   16.759  342.307   20.854 -0.000000 0.000000 
1 1 1    2    2   59 o  259.286   12.428  828.540   77.913  819.252   93.191  850.109  142.013  256.987   15.037  258.380   23.034 -0.000000 0.000000 
1 1 1    2    2   60 x  ?   ?   ?   ?   ?   ?   ?   ?   ?   ?   ?   ?       ?      ? 
1 1 1    2    2   61 o  369.367   16.166  1692.44  144.501  1653.02  365.997  1699.72  157.279  341.362   46.565  369.468   17.605 0.000000 0.000000 
1 1 1    2    2   62 o   46.893   27.292   35.342   51.302   18.433   53.155  265.279  196.016   42.170   26.115  110.150   56.931 -0.000000 0.000000 
1 1 1    2    2   63 o  255.883   14.925  815.836   92.101  915.763   97.935   51.298  270.892  271.230   14.960   81.700   53.747 -0.000000 0.000000 
1 1 1    2    2   64 o   52.405   29.400   49.333   56.487  110.092   60.231 -394.2229  162.739   78.523   32.065   37.399   27.423 -0.000000 0.000000 
1 1 1    2    2   65 o  428.980   17.109  2296.45  177.745  2217.42  333.481  2327.80  210.071  405.755   34.382  429.704   20.216 0.000000 0.000000 
1 1 1    2    2   66 o  471.168   16.736  2766.60  191.106  2713.04  303.463  2801.79  246.018  456.989   27.550  470.288   21.627 0.000000 0.000000 
1 1 1    2    2   67 o  499.592   22.337  3171.58  269.998  3004.90  354.946  3400.48  415.935  476.771   30.929  502.797   34.405 0.000000 0.000000 
1 1 1    2    2   68 o  554.064   23.904  3931.41  320.547  3968.74  497.953  3905.00  418.879  535.137   38.751  541.268   32.098 -0.000000 0.000000 
1 1 1    2    2   69 o  132.182   24.068  241.592   69.732  137.763  115.943  300.434   87.283   80.480   43.149  146.325   27.339 0.000000 0.000000 
1 1 1    3    0    1 o  205.087   9.9022  514.803   49.098  577.647   69.270  451.358   69.600  216.779   13.261  190.882   15.224 -0.000000 0.000000 
1 1 1    3    0    2 o  655.003   26.448  5245.42  419.504  5032.09  593.416  5458.54  593.122  639.247   38.513  666.404   36.877 0.000000 0.000000 
1 1 1    3    0    3 o  709.012   28.630  6147.36  491.555  6288.14  694.993  6006.44  695.334  714.980   40.285  698.406   41.292 -0.000000 0.000000 
1 1 1    3    0    4 o  1441.82   57.633 25525.05  2012.38 27043.94  2846.40 24007.16  2845.46  1477.55   79.791  1389.51   84.981 0.000000 0.000000 
1 1 1    3    0    5 o   21.283   13.640   0.5301   15.942  -3.6034   21.806   5.2759   23.365   23.387   15.337   27.463   17.142 -0.000000 0.000000 
1 1 1    3    0    6 o  650.388   26.552  5172.43  418.145  5523.11  590.939  4820.79  591.755  670.436   36.512  625.353   39.288 -0.000000 0.000000 
1 1 1    3    0    7 o  476.520   19.667  2775.43  226.902  2707.50  321.445  2842.89  320.334  469.122   28.431  480.993   27.609 0.000000 0.000000 
1 1 1    3    0    8 o  164.632   9.2132  332.515   36.602  343.716   53.381  322.575   50.285  166.556   13.385  161.342   13.018 0.000000 0.000000 
1 1 1    3    0    9 o  724.706   29.174  6422.86  511.988  5805.20  723.001  7044.15  725.125  685.886   43.778  757.233   39.647 -0.000000 0.000000 
1 1 1    3    0   10 o  1568.51   65.312 30271.96  2480.09 33908.78  3507.43 26635.35  3507.34  1652.64   87.886  1458.06  100.050 -0.000000 0.000000 
1 1 1    3    0   11 o  552.300   23.052  3729.75  308.220  3827.15  436.869  3633.22  434.915  557.860   32.471  543.240   33.223 0.000000 0.000000 
1 1 1    3    0   12 o  114.535   9.6326  162.804   26.379  156.421   35.787  170.399   39.035  110.915   13.860  115.755   14.489 -0.000000 0.000000 
1 1 1    3    0   13 o  1143.59   65.035 16161.68  1794.31 16897.87  2538.62 15426.76  2536.45  1160.49   91.302  1105.95   96.025 0.000000 0.000000 
1 1 1    3    0   14 o  1226.63   69.415 18611.69  2054.39 20295.47  2907.17 16932.14  2903.51  1272.03   95.259  1155.59  105.390 0.000000 0.000000 
1 1 1    3    0   15 o  1482.34   55.092 26957.29  1978.68 29930.66  3959.23 25967.42  2284.42  1543.27  106.724  1452.03   65.025 0.000000 0.000000 
1 1 1    3    0   16 o  1438.48   52.120 25371.42  1816.86 29308.90  3635.13 24060.29  2097.66  1530.11   98.686  1398.05   62.009 0.000000 0.000000 
1 1 1    3    0   17 o  1712.99   64.926 36106.67  2694.39 40675.34  5390.57 34585.13  3110.87  1789.88  125.321  1672.14   76.914 0.000000 0.000000 
1 1 1    3    0   18 o   84.342   13.107   92.508   24.935   99.401   62.866   91.221   27.164   75.488   32.956   82.893   14.919 0.000000 0.000000 
1 1 1    3    0   19 o  123.908   10.407  190.548   30.832  191.939   34.102  184.316   72.159  124.071   11.538  112.511   30.527 -0.000000 0.000000 
1 1 1    3    0   20 o  130.314   10.772  210.637   33.582  183.262   75.899  217.301   37.447  110.838   32.438  132.115   11.883 0.000000 0.000000 
1 1 1    3    0   21 o  748.454   25.728  6847.27  466.784  6712.56  600.797  7052.43  741.429  739.508   33.583  756.432   40.594 -0.000000 0.000000 
1 1 1    3    0   22 o   72.228   17.290   73.356   26.332   55.017   53.781   79.138   30.199   55.933   29.568   74.130   19.398 0.000000 0.000000 
1 1 1    3    0   23 o  607.097   22.886  4511.18  336.610  4291.97  535.694  4654.20  432.705  588.376   37.817  615.367   29.078 0.000000 0.000000 
1 1 1    3    0   24 o  1277.79   45.097 20195.00  1396.62 21092.01  2212.30 19600.63  1800.83  1289.55   71.077  1250.65   59.550 0.000000 0.000000 
1 1 1    3    0   25 o  996.028   34.698 12217.09  837.698 12710.31  1327.92 11891.08  1079.62  1006.37   54.657  977.885   45.650 0.000000 0.000000 
1 1 1    3    0   26 f   22.782   15.208  -7.9075   23.039 -18.9401   30.868   5.9697   34.619   24.457   16.691   32.774   20.632 0.000000 0.000000 
1 1 1    3    0   27 o  129.566   12.428  209.835   38.312  218.296   66.866  205.700   46.746  127.536   24.074  127.135   15.783 0.000000 0.000000 
1 1 1    3    0   28 o  509.636   17.549  3174.50  216.801  3404.58  347.466  3027.82  277.428  525.795   27.358  496.614   23.098 0.000000 0.000000 
1 1 1    3    0   29 o  974.218   31.182 11638.02  736.643 11208.41  1042.43 12066.56  1041.12  951.246   45.321  987.917   43.551 0.000000 0.000000 
1 1 1    3    0   30 o   34.282   20.227   16.048   28.843   13.311   38.743   19.451   43.200   36.791   22.557   40.343   24.288 0.000000 0.000000 
1 1 1    3    0   31 o  424.067   14.381  2195.09  147.845  2175.47  191.891  2223.74  231.921  421.498   18.816  425.482   22.571 0.000000 0.000000 
1 1 1    3    0   32 o  200.591   9.4621  492.423   45.898  538.709   64.635  445.342   65.189  209.304   12.815  189.747   14.323 -0.000000 0.000000 
1 1 1    3    0   33 o  495.694   14.341  2995.81  172.458  2814.80  264.622  3129.46  227.378  479.189   22.839  506.122   18.540 0.000000 0.000000 
1 1 1    3    0   34 o  1591.02   49.571 31106.70  1912.74 30820.94  2705.89 31392.10  2704.16  1574.53   71.035  1589.50   70.308 0.000000 0.000000 
1 1 1    3    0   35 o  1370.53   40.014 23003.51  1330.35 23300.41  2034.14 22781.60  1758.59  1372.35   61.261  1359.81   53.396 0.000000 0.000000 
1 1 1    3    0   36 o  1075.47   35.919 14162.32  936.530 14470.12  1147.61 13548.66  1620.42  1085.21   43.669  1043.02   64.484 -0.000000 0.000000 
1 1 1    3    0   37 o  786.190   28.622  7562.46  545.292  7800.21  609.471  6608.62  1220.79  797.935   31.537  721.131   71.246 -0.000000 0.000000 
1 1 1    3    0   38 o  682.644   23.963  5696.39  396.490  6289.98  625.449  5297.57  512.664  714.945   36.205  656.587   32.303 -0.000000 0.000000 
1 1 1    3    0   39 f  1759.04   58.396 38279.67  2490.46 39859.13  3936.58 37225.64  3215.82  1772.29   91.951  1723.24   77.130 -0.000000 0.000000 
1 1 1    3    0   40 o  ?   ?  -295.1968   46.652 -349.3688   71.467 -254.9733   61.583  ?   ?   ?   ?  0.000000 0.000000 
1 1 1    3    0   41 o  230.555   11.607  651.346   64.667  704.327  116.579  627.798   77.721  237.866   20.515  225.818   14.292 0.000000 0.000000 
1 1 1    3    0   42 o  678.440   19.967  5621.63  328.599  5643.15  432.716  5592.31  505.042  678.498   26.329  674.306   30.964 -0.000000 0.000000 
1 1 1    3    0   43 x  ?   ?   ?   ?   ?   ?   ?   ?   ?   ?   ?   ?       ?      ? 
1 1 1    3    0   44 o  467.404   16.133  2669.41  182.788  2629.31  220.020  2758.76  328.398  463.260   19.620  472.441   28.845 -0.000000 0.000000 
1 1 1    3    0   45 o  511.489   15.261  3193.66  189.340  3219.14  293.741  3175.55  247.655  511.922   23.724  509.199   20.081 0.000000 0.000000 
1 1 1    3    0   46 x  ?   ?   ?   ?   ?   ?   ?   ?   ?   ?   ?   ?       ?      ? 
1 1 1    3    0   47 o  149.174   13.566  277.527   48.251  331.718   80.528  247.173   60.268  160.659   21.744  138.714   18.861 0.000000 0.000000 
1 1 1    3    0   48 o  1325.15   40.057 21754.33  1287.50 21499.98  1968.17 21944.59  1702.24  1299.63   62.639  1321.41   53.197 0.000000 0.000000 
1 1 1    3    0   49 o  673.331   19.988  5551.02  326.463  5426.27  502.594  5642.07  429.380  662.075   31.393  677.056   26.181 0.000000 0.000000 
1 1 1    3    0   50 o  526.171   17.215  3389.98  219.624  3341.73  339.915  3424.55  287.752  519.519   27.087  527.452   22.539 0.000000 0.000000 
1 1 1    3    0   51 o  454.033   15.722  2525.31  173.029  2455.68  304.341  2558.57  210.330  443.647   28.493  456.181   19.045 0.000000 0.000000 
1 1 1    3    0   52 o  621.828   19.769  4752.67  298.106  4334.32  520.478  4956.90  363.664  585.423   36.915  633.551   23.692 0.000000 0.000000 
1 1 1    3    0   53 o  120.018   16.789  186.140   46.231  168.003   60.989  210.637   70.882  108.286   26.769  122.834   27.147 -0.000000 0.000000 
1 1 1    3    0   54 o  186.315   12.321  429.113   55.234  456.846   90.548  412.678   69.704  189.727   20.213  181.546   16.087 0.000000 0.000000 
1 1 1    3    0   55 o  417.817   13.614  2140.27  137.926  2186.49  178.201  2071.22  217.823  421.133   17.478  408.051   22.111 -0.000000 0.000000 
1 1 1    3    0   56 o   62.742   27.479   69.963   43.701   28.425   66.433  101.649   58.022   48.890   29.770   76.317   31.523 0.000000 0.000000 
1 1 1    3    0   57 o  327.765   14.002  1322.35  111.085  1288.54  220.161  1333.90  128.664  316.833   29.157  328.497   16.205 0.000000 0.000000 
1 1 1    3    0   58 o  170.214   18.339  368.957   73.644  409.953  168.674  359.302   81.858  158.912   49.766  166.642   21.137 0.000000 0.000000 
1 1 1    3    0   59 o  361.172   16.201  1614.42  141.570  1391.02  171.164  2098.21  251.876  332.774   21.364  406.905   25.703 -0.000000 0.000000 
1 1 1    3    0   60 x  ?   ?   ?   ?   ?   ?   ?   ?   ?   ?   ?   ?       ?      ? 
1 1 1    3    0   61 o  508.132   21.638  3239.83  266.139  3218.73  436.875  3252.29  335.600  491.858   37.026  504.207   27.573 0.000000 0.000000 
1 1 1    3    0   62 o   85.580   34.776  130.646   70.945  144.155   77.998   65.932  170.720   89.645   36.470   72.668   45.775 -0.000000 0.000000 
1 1 1    3    0   63 o   56.437   30.737   59.300   59.699 -151.8517  173.145   87.790   63.599   51.178   35.973   67.751   32.930 0.000000 0.000000 
1 1 1    3    0   64 o  434.295   19.148  2366.70  201.227  2258.85  248.218  2573.47  343.696  420.016   24.505  440.355   32.520 -0.000000 0.000000 
1 1 1    3    0   65 o  251.519   16.126  793.186   97.656  741.765  207.049  807.898  110.749  224.626   42.307  252.793   18.243 0.000000 0.000000 
1 1 1    3    0   66 o  348.798   17.134  1522.63  144.459  1610.69  172.050  1312.22  265.963  356.987   19.972  307.596   36.991 -0.000000 0.000000 
1 1 1    3    0   67 o  268.127   16.239  901.456  104.941  878.027  219.862  908.369  119.423  247.294   39.631  267.920   18.543 0.000000 0.000000 
1 1 1    3    0   68 o   55.225   31.928   53.871   69.495  184.253  198.550   35.668   74.188   90.798   53.307   51.109   31.279 0.000000 0.000000 
1 1 1    3    0   69 o   69.452   33.963   95.048   67.826  295.776  203.707   70.020   71.930  110.703   57.810   60.225   33.400 0.000000 0.000000 
1 1 1    3    1    0 o  795.323   33.363  7741.88  642.346  8332.75  908.933  7152.37  907.896  822.830   45.772  760.822   49.579 0.000000 0.000000 
1 1 1    3    1    1 o  822.808   23.909  8243.77  478.158  8389.87  676.303  8097.75  676.131  829.278   33.553  814.657   34.147 14.62067 47.87318 
1 1 1    3    1    2 o  452.440   13.108  2489.16  144.146  2654.84  203.970  2323.86  203.736  467.134   17.965  437.012   19.181 30.12210 26.28006 
1 1 1    3    1    3 o  1145.66   32.648 16009.19  909.103 14783.30  1285.33 17236.35  1286.00  1098.57   48.138  1186.88   44.579 -88.31592 65.60867 
1 1 1    3    1    4 o  1008.05   30.781 12389.20  754.179 12613.98  997.481 12089.21  1152.34  1015.96   40.394  993.514   47.720 22.44965 62.52150 
1 1 1    3    1    5 o  847.140   23.417  8737.72  482.152  8600.61  681.771  8874.90  681.961  839.654   33.407  852.988   32.894 -13.33356 46.88282 
1 1 1    3    1    6 o  444.153   12.751  2398.72  137.647  2488.30  194.542  2308.91  194.784  452.255   17.698  435.629   18.396 16.62616 25.52740 
1 1 1    3    1    7 f  1165.24   33.091 16562.13  937.194 17668.55  1325.52 15456.13  1325.26  1201.58   45.387  1123.27   48.541 78.30469 66.45475 
1 1 1    3    1    8 o  1228.03   33.703 18397.32  1005.97 21150.01  1642.85 16746.05  1272.41  1313.38   51.464  1169.93   44.747 143.4481 68.19709 
1 1 1    3    1    9 o  769.459   22.927  7207.88  428.788  7538.19  654.296  6959.23  567.682  786.046   34.247  755.530   30.913 30.51538 46.13564 
1 1 1    3    1   10 o  1827.79   50.308 40940.81  2234.97 39212.68  3648.38 41978.89  2827.65  1775.38   84.548  1846.46   63.006 -71.08044 105.4427 
1 1 1    3    1   11 o  743.895   20.390  6734.24  368.669  7036.86  601.313  6551.98  466.669  759.625   32.568  733.435   26.178 26.18921 41.78527 
1 1 1    3    1   12 o  669.252   16.572  5448.00  269.573  5338.62  403.361  5536.29  362.389  662.124   25.064  674.422   22.107 -12.29767 33.42068 
1 1 1    3    1   13 o  1802.20   48.409 39764.89  2120.46 36905.38  3461.65 41482.26  2682.69  1724.08   82.608  1837.05   60.082 -112.9740 102.1466 
1 1 1    3    1   14 o  1340.00   34.613 21903.75  1127.34 22769.88  1594.51 21038.10  1594.08  1363.85   48.101  1310.57   50.043 53.28052 69.41206 
1 1 1    3    1   15 o  3067.98   82.202 116836.00  6129.69 117266.80  8668.66 116405.30  8668.71  3040.80  117.289  3029.12  117.742 11.67993 166.1928 
1 1 1    3    1   16 o  1195.80   31.091 17432.14  903.639 16276.68  1277.99 18587.41  1277.89  1153.42   45.586  1233.10   42.637 -79.67346 62.41842 
1 1 1    3    1   17 o  2863.55   76.501 101610.70  5324.46 102955.10  7530.12 100266.50  7529.73  2854.70  108.527  2815.69  110.024 39.01050 154.5427 
1 1 1    3    1   18 o  639.456   15.679  4973.70  243.694  4928.83  327.448  5029.40  364.847  636.333   21.172  642.680   23.357 -6.346741 31.52415 
1 1 1    3    1   19 o  705.679   18.070  6059.58  309.934  6050.40  416.377  6070.98  464.126  704.782   24.307  705.786   27.056 -1.003906 36.37071 
1 1 1    3    1   20 o  570.257   15.641  3956.31  216.784  4004.57  291.398  3896.50  324.409  573.477   20.906  565.535   23.601 7.942383 31.52861 
1 1 1    3    1   21 o  511.916   12.702  3187.50  158.039  3231.61  204.197  3121.61  249.573  515.301   16.304  506.256   20.283 9.044250 26.02284 
1 1 1    3    1   22 o  936.582   22.014 10695.35  501.129 10589.58  647.059 10853.87  792.162  930.889   28.598  941.221   34.627 -10.33240 44.91003 
1 1 1    3    1   23 o  483.433   11.286  2843.18  132.612  2855.57  171.437  2824.73  209.248  484.316   14.564  481.479   17.880 2.836761 23.06106 
1 1 1    3    1   24 o  265.880   7.2061  859.552   46.568  848.246   64.084  872.203   67.788  264.062   9.9847  267.754   10.416 -3.691071 14.42890 
1 1 1    3    1   25 o  158.471   6.3450  305.331   24.439  258.177   35.217  349.138   33.943  145.327   10.031  169.432   8.2424 -24.10493 12.98332 
1 1 1    3    1   26 o  124.242   6.8559  188.262   20.623  176.591   30.125  198.557   28.292  120.019   10.431  127.430   9.1964 -7.411522 13.90589 
1 1 1    3    1   27 f  284.878   8.0420  986.911   55.684  1013.76   72.913  949.342   86.256  288.663   10.392  279.267   12.708 9.396729 16.41591 
1 1 1    3    1   28 o  350.924   10.003  1497.86   85.321  1577.50  105.322  1345.82  145.525  360.063   12.035  331.824   18.112 28.23920 21.74593 
1 1 1    3    1   29 o  539.203   13.462  3537.81  176.432  3632.68  250.349  3444.20  248.684  546.048   18.863  531.666   19.244 14.38177 26.94733 
1 1 1    3    1   30 o  877.316   21.310  9378.98  454.396  9563.43  642.388  9194.28  642.837  884.754   29.872  867.414   30.491 17.33990 42.68555 
1 1 1    3    1   31 o  134.496   7.8796  220.658   25.646  212.076   34.932  230.692   37.772  131.600   11.023  137.258   11.426 -5.658005 15.87607 
1 1 1    3    1   32 o  324.447   7.9837  1279.61   62.958  1265.69   88.686  1293.75   89.391  322.634   11.309  326.190   11.275 -3.556702 15.96957 
1 1 1    3    1   33 o  538.006   12.117  3519.50  158.450  3440.11  223.762  3599.35  224.404  531.756   17.313  543.936   16.974 -12.17957 24.24552 
1 1 1    3    1   34 o  327.884   8.6847  1306.84   69.212  1288.84   92.821  1329.37  103.869  325.587   11.729  330.651   12.924 -5.064148 17.45342 
1 1 1    3    1   35 o  497.229   12.140  3005.93  146.721  3105.07  184.259  2834.15  242.538  505.304   15.003  482.613   20.676 22.69150 25.54602 
1 1 1    3    1   36 o  1650.51   37.590 33240.38  1507.96 33304.66  1974.91 33150.50  2335.25  1649.71   49.253  1643.57   58.458 6.143066 76.44062 
1 1 1    3    1   37 o  754.089   17.856  6917.04  327.279  7007.43  484.767  6841.33  443.647  758.593   26.292  749.655   24.348 8.937927 35.83442 
1 1 1    3    1   38 o  2256.63   51.311 62382.03  2814.35 61531.32  3977.86 63234.65  3982.32  2231.97   73.326  2263.11   72.398 -31.13989 103.0441 
1 1 1    3    1   39 o  980.487   22.183 11702.08  528.657 11744.70  720.608 11652.42  777.947  981.591   30.204  977.470   32.745 4.121094 44.54771 
1 1 1    3    1   40 o  748.765   17.448  6820.85  317.542  6779.47  415.993  6878.64  491.550  746.194   22.937  751.365   26.916 -5.171326 35.36331 
1 1 1    3    1   41 o  406.675   9.9968  2010.61   98.813  2010.42  140.193  2010.81  139.296  406.579   14.187  406.621   14.094 -0.4116821E-01 19.99772 
1 1 1    3    1   42 o  557.205   11.855  3775.23  160.555  3766.48  226.971  3783.99  227.148  556.406   16.783  557.698   16.757 -1.292419 23.71676 
1 1 1    3    1   43 x  ?   ?   ?   ?   ?   ?   ?   ?   ?   ?   ?   ?       ?      ? 
1 1 1    3    1   44 f  1494.93   32.263 27277.36  1172.26 27380.28  1657.72 27174.41  1657.94  1494.52   45.636  1488.84   45.816 5.679810 64.66621 
1 1 1    3    1   45 o  740.639   16.317  6673.89  293.724  6734.47  415.476  6613.35  415.303  743.579   22.989  736.848   23.189 6.731140 32.65285 
1 1 1    3    1   46 x  ?   ?   ?   ?   ?   ?   ?   ?   ?   ?   ?   ?       ?      ? 
1 1 1    3    1   47 o  626.550   13.249  4774.48  201.762  4768.96  285.232  4780.01  285.438  625.942   18.748  626.667   18.740 -0.7252197 26.50816 
1 1 1    3    1   48 o  148.213   9.1305  268.081   32.731  298.149   47.614  241.142   45.069  156.059   12.662  140.166   13.392 15.89320 18.43031 
1 1 1    3    1   49 f  648.815   13.940  5121.01  219.824  5131.08  310.612  5110.91  311.144  649.126   19.687  647.844   19.760 1.281982 27.89347 
1 1 1    3    1   50 o  294.302   8.4178  1053.04   60.214  1098.75   88.470  1013.59   82.187  300.555   12.111  288.681   11.713 11.87463 16.84843 
1 1 1    3    1   51 o  665.514   15.318  5391.11  247.784  5495.44  364.625  5301.59  337.756  671.322   22.347  659.499   21.071 11.82349 30.71405 
1 1 1    3    1   52 o  313.972   9.0720  1198.74   69.230  1217.33   98.684  1180.72   97.147  316.299   12.836  311.506   12.831 4.792694 18.14955 
1 1 1    3    1   53 o  443.019   11.254  2387.61  121.184  2375.54  163.516  2402.33  180.498  441.709   15.231  444.107   16.722 -2.398346 22.61837 
1 1 1    3    1   54 o  465.426   11.645  2635.55  131.728  2606.81  172.400  2675.86  204.192  462.688   15.330  468.605   17.928 -5.917511 23.58847 
1 1 1    3    1   55 o   51.364   19.812   20.737   35.008 -40.9147   44.984  115.419   55.747   40.618   18.880   95.376   24.052 -54.75738 30.57725 
1 1 1    3    1   56 o  267.736   9.3081  871.813   60.572  883.594   76.480  851.988   99.214  269.479   11.677  264.038   15.528 5.441101 19.42850 
1 1 1    3    1   57 o  436.157   11.772  2314.82  124.793  2240.34  154.822  2452.97  210.850  428.921   14.851  448.495   19.342 -19.57462 24.38597 
1 1 1    3    1   58 o  224.191   9.9557  611.400   54.249  618.075   65.364  596.626   97.249  225.044   11.993  220.463   18.315 4.581757 21.89203 
1 1 1    3    1   59 o  131.887   14.352  214.314   45.264  181.369   56.929  270.939   74.635  120.306   20.184  147.456   21.454 -27.15002 29.45573 
1 1 1    3    1   60 x  ?   ?   ?   ?   ?   ?   ?   ?   ?   ?   ?   ?       ?      ? 
1 1 1    3    1   61 o  329.337   10.298  1319.58   82.429  1375.73  111.060  1250.71  122.996  336.133   13.594  320.389   15.795 15.74426 20.83894 
1 1 1    3    1   62 o  453.047   11.813  2498.04  130.078  2502.55  182.972  2493.42  184.959  453.132   16.613  452.288   16.825 0.8444214 23.64494 
1 1 1    3    1   63 o  310.156   10.068  1170.29   75.897  1168.37  105.681  1172.34  109.067  309.746   14.037  310.252   14.464 -0.5067749 20.15548 
1 1 1    3    1   64 o  242.509   9.4744  715.367   55.845  697.610   73.490  739.635   85.911  239.058   12.693  246.019   14.430 -6.961121 19.21878 
1 1 1    3    1   65 o  404.366   10.745  1989.35  105.607  2004.50  142.433  1970.84  157.386  405.720   14.444  402.200   16.100 3.519531 21.62921 
1 1 1    3    1   66 o  164.770   12.722  332.387   50.555  302.912   71.606  361.682   71.387  156.449   19.236  171.406   17.375 -14.95772 25.92161 
1 1 1    3    1   67 o  287.306   10.811  1004.16   75.495  883.878  108.808  1115.82  104.835  268.846   16.734  302.747   14.247 -33.90128 21.97767 
1 1 1    3    1   68 o  465.271   13.262  2634.68  149.980  2737.55  221.193  2547.15  204.049  473.884   19.204  457.167   18.363 16.71606 26.57095 
1 1 1    3    1   69 o  167.617   13.273  344.078   53.630  351.232   76.203  337.057   75.491  168.704   18.909  165.185   19.159 3.518951 26.91869 
1 1 1    3    2    0 o  1061.31   43.622 13801.75  1120.94 13653.83  1585.16 13949.69  1585.34  1051.00   62.561  1062.64   61.860 0.000000 0.000000 
1 1 1    3    2    1 o  610.037   16.049  4526.66  237.963  4608.85  357.450  4461.24  318.901  615.213   23.905  605.388   21.673 9.825012 32.26690 
1 1 1    3    2    2 o  707.792   20.113  6096.75  346.003  5770.49  519.185  6357.44  464.083  687.923   31.051  722.395   26.431 -34.47266 40.77718 
1 1 1    3    2    3 o  906.420   22.996 10003.05  506.627  9990.06  759.272 10013.47  680.190  904.790   34.526  906.224   30.881 -1.433899 46.32134 
1 1 1    3    2    4 o  382.372   10.725  1777.55   99.677  1795.25  148.624  1763.08  134.379  384.179   15.917  380.750   14.521 3.429260 21.54503 
1 1 1    3    2    5 o  804.301   22.398  7875.29  437.853  7015.60  618.882  8736.83  619.554  758.312   33.578  846.561   30.110 -88.24884 45.10122 
1 1 1    3    2    6 o  958.635   25.587 11193.39  596.174 10527.69  893.405 11727.79  800.465  928.231   39.599  980.452   33.590 -52.22028 51.92688 
1 1 1    3    2    7 o  1065.58   27.556 13834.91  713.698 12944.13  1069.50 14550.05  958.280  1028.82   42.769  1091.76   36.113 -62.93311 55.97650 
1 1 1    3    2    8 o  845.506   21.632  8701.57  444.552  8196.98  665.899  9107.27  597.096  819.723   33.422  864.494   28.417 -44.77069 43.87001 
1 1 1    3    2    9 o  805.811   21.449  7903.44  420.098  7760.28  630.562  8017.71  563.323  797.675   32.523  811.128   28.574 -13.45258 43.29231 
1 1 1    3    2   10 o  1101.92   27.601 14793.69  739.219 14731.64  1109.42 14843.25  991.349  1097.83   41.577  1102.65   36.990 -4.811157 55.64986 
1 1 1    3    2   11 o  795.326   19.969  7697.22  386.016  7735.14  579.574  7666.99  517.503  796.633   29.933  793.344   26.838 3.289001 40.20239 
1 1 1    3    2   12 o  987.223   24.603 11867.46  590.360 12461.38  886.368 11393.91  791.459  1010.48   36.089  966.498   33.692 43.98773 49.37180 
1 1 1    3    2   13 o  1145.38   28.705 15985.48  799.116 15702.42  1199.45 16211.40  1071.57  1133.25   43.547  1152.27   38.262 -19.01660 57.96770 
1 1 1    3    2   14 o  1774.80   44.136 38520.51  1903.92 39382.92  2857.06 37831.61  2553.53  1787.77   65.751  1754.26   59.889 33.50854 88.93745 
1 1 1    3    2   15 o  448.669   11.471  2447.45  125.089  2607.82  188.648  2321.61  167.109  463.022   16.763  436.899   15.737 26.12326 22.99210 
1 1 1    3    2   16 o  801.857   20.693  7825.23  403.287  7814.75  570.424  7835.70  570.245  800.737   29.309  801.813   29.261 -1.076477 41.41509 
1 1 1    3    2   17 o  842.312   22.707  8638.09  464.873  8787.76  657.596  8488.58  657.265  848.822   31.874  834.196   32.417 14.62585 45.46197 
1 1 1    3    2   18 o  1319.53   34.990 21259.76  1122.21 21433.79  1587.13 21085.77  1586.96  1321.84   49.400  1310.96   49.805 10.87585 70.14894 
1 1 1    3    2   19 o  345.033   10.214  1447.40   85.655  1482.80  121.213  1412.10  121.055  349.151   14.283  340.719   14.618 8.431976 20.43760 
1 1 1    3    2   20 o  756.870   20.137  6975.94  370.447  6942.69  523.997  7009.16  523.786  754.284   28.582  757.903   28.434 -3.618103 40.31628 
1 1 1    3    2   21 o  1113.12   29.422 15138.37  796.015 15819.68  1125.90 14457.46  1125.57  1135.10   40.809  1084.61   42.697 50.49463 59.06269 
1 1 1    3    2   22 o  468.733   12.237  2673.13  139.415  2725.84  187.745  2608.34  208.156  473.121   16.326  462.678   18.510 10.44266 24.68139 
1 1 1    3    2   23 o  704.426   18.097  6048.94  309.851  6123.72  416.174  5955.94  464.129  707.914   24.187  697.614   27.373 10.29987 36.52806 
1 1 1    3    2   24 o  677.679   18.766  5602.63  309.104  5778.04  437.525  5427.84  436.754  686.954   26.204  665.659   26.995 21.29474 37.62152 
1 1 1    3    2   25 f  418.723   11.073  2133.76  112.691  2141.90  151.591  2123.71  168.482  419.281   14.875  417.365   16.609 1.916351 22.29614 
1 1 1    3    2   26 o  666.742   16.075  5418.02  260.509  5422.51  336.369  5411.29  411.802  666.378   20.768  664.884   25.482 1.494263 32.87319 
1 1 1    3    2   27 o  1310.85   30.008 21064.23  956.083 20486.09  1294.60 21757.84  1418.02  1287.75   41.362  1325.70   44.008 -37.94629 60.39471 
1 1 1    3    2   28 o  691.353   16.840  5821.94  282.982  6095.67  365.968  5414.91  446.264  706.935   21.299  665.470   27.590 41.46582 34.85514 
1 1 1    3    2   29 o  513.417   12.546  3206.85  156.561  3447.21  202.710  2851.51  246.474  532.152   15.672  483.675   20.966 48.47638 26.17613 
1 1 1    3    2   30 o  723.744   19.040  6378.79  334.937  6389.68  502.921  6370.11  448.998  723.429   28.602  722.656   25.563 0.7725220 38.36066 
1 1 1    3    2   31 o  1305.35   32.013 20810.20  1015.69 21190.52  1311.77 20240.85  1604.97  1315.15   41.037  1282.37   51.493 32.77710 65.84547 
1 1 1    3    2   32 o  377.846   9.0365  1735.60   82.989  1744.28  112.579  1725.27  122.816  378.737   12.230  376.644   13.416 2.092896 18.15361 
1 1 1    3    2   33 o  727.531   17.922  6439.82  316.913  6329.29  429.168  6572.37  469.972  720.903   24.493  734.494   26.326 -13.59082 35.95776 
1 1 1    3    2   34 o  1464.45   36.130 26170.88  1286.03 26470.88  1660.28 25720.93  2033.34  1470.84   46.442  1447.15   57.808 23.68738 74.15321 
1 1 1    3    2   35 o  1684.51   41.791 34664.27  1711.06 34242.77  2209.14 35296.29  2705.11  1671.23   54.385  1693.34   65.726 -22.10376 85.30912 
1 1 1    3    2   36 o  1494.85   37.371 27267.37  1357.82 27140.65  1920.22 27394.08  1920.26  1488.30   53.083  1495.29   52.836 -6.989136 74.89636 
1 1 1    3    2   37 o  937.327   22.237 10692.92  506.613 10879.91  686.234 10468.92  751.067  944.927   29.879  926.606   33.349 18.32141 44.77613 
1 1 1    3    2   38 o  1401.15   34.163 23946.70  1163.45 24411.60  1575.41 23388.95  1725.56  1412.59   45.885  1381.52   51.389 31.06909 68.89315 
1 1 1    3    2   39 o  933.243   23.646 10604.77  536.350 10717.44  757.376 10491.43  759.655  937.306   33.245  927.322   33.704 9.984314 47.34114 
1 1 1    3    2   40 x  ?   ?   ?   ?   ?   ?   ?   ?   ?   ?   ?   ?       ?      ? 
1 1 1    3    2   41 o  718.651   18.681  6284.76  326.309  6390.22  438.642  6154.08  488.280  724.279   24.917  710.529   28.274 13.75006 37.68644 
1 1 1    3    2   42 o  1173.33   28.008 16784.04  798.744 17104.33  1184.66 16517.08  1081.55  1182.30   41.225  1162.37   38.282 19.92627 56.25899 
1 1 1    3    2   43 x  ?   ?   ?   ?   ?   ?   ?   ?   ?   ?   ?   ?       ?      ? 
1 1 1    3    2   44 o  782.194   18.139  7445.90  344.852  7425.21  451.338  7474.91  534.538  780.711   23.785  782.945   28.089 -2.234009 36.80697 
1 1 1    3    2   45 o  1185.46   27.125 17133.19  781.549 17137.34  1023.34 17127.39  1210.68  1184.25   35.553  1182.60   42.120 1.649780 55.11897 
1 1 1    3    2   46 x  ?   ?   ?   ?   ?   ?   ?   ?   ?   ?   ?   ?       ?      ? 
1 1 1    3    2   47 o  1164.88   24.916 16537.80  705.442 16504.28  997.558 16571.34  997.733  1162.02   35.320  1164.39   35.254 -2.370728 49.90334 
1 1 1    3    2   48 o  1181.63   26.014 17024.94  747.129 16747.30  1099.08 17263.45  1018.69  1169.61   38.662  1188.22   35.273 -18.61560 52.33473 
1 1 1    3    2   49 o  1030.65   21.852 12942.78  547.394 12868.96  805.066 13006.26  746.510  1026.12   32.280  1032.02   29.761 -5.898315 43.90512 
1 1 1    3    2   50 o  348.844   8.9270  1479.63   75.691  1495.32  110.326  1465.68  104.036  350.592   12.947  347.117   12.331 3.475311 17.87974 
1 1 1    3    2   51 o  311.204   8.9712  1177.64   67.858  1109.75   95.102  1248.05   96.854  302.007   12.956  320.288   12.442 -18.28024 17.96234 
1 1 1    3    2   52 o  817.007   18.892  8134.66  375.155  8145.26  491.694  8119.90  580.360  816.721   24.769  814.669   29.310 2.052246 38.37431 
1 1 1    3    2   53 o  423.469   10.612  2181.36  109.225  2152.95  144.132  2219.69  167.403  420.551   14.101  426.910   16.133 -6.358917 21.42684 
1 1 1    3    2   54 o  228.612   9.0637  635.595   50.363  641.943   65.528  626.433   78.720  229.392   11.793  226.382   14.381 3.010284 18.59815 
1 1 1    3    2   55 o  273.999   9.3446  913.083   62.232  929.620   79.841  887.482   99.339  276.403   11.884  269.530   15.226 6.872925 19.31511 
1 1 1    3    2   56 o   85.973   15.302   92.716   30.803   63.189   44.613  119.619   42.583   72.399   22.750   97.438   18.660 -25.03905 29.42384 
1 1 1    3    2   57 o  483.906   11.571  2849.38  136.095  2843.70  185.202  2856.03  200.662  483.160   15.771  484.109   17.054 -0.9493713 23.22801 
1 1 1    3    2   58 f  225.097   9.6470  616.331   52.780  623.359   77.663  610.299   71.948  225.810   14.223  223.506   13.304 2.304260 19.47563 
1 1 1    3    2   59 o  972.917   24.289 11572.67  574.380 11550.62  952.503 11585.27  720.022  966.839   40.533  971.776   30.484 -4.936035 50.71687 
1 1 1    3    2   60 x  ?   ?   ?   ?   ?   ?   ?   ?   ?   ?   ?   ?       ?      ? 
1 1 1    3    2   61 o   78.839   19.281   78.861   36.641  169.139   63.352   33.483   44.915  115.588   23.353   60.573   22.652 55.01507 32.53479 
1 1 1    3    2   62 o  383.580   11.169  1790.48  104.125  1796.54  172.347  1786.99  130.669  383.783   18.476  383.058   14.035 0.7249451 23.20222 
1 1 1    3    2   63 o  356.752   9.8632  1548.31   85.524  1550.97  126.198  1546.05  116.305  356.841   14.550  356.334   13.429 0.5070496 19.80014 
1 1 1    3    2   64 o  352.506   9.7474  1511.59   83.514  1535.87  118.104  1487.32  118.109  355.156   13.682  349.486   13.904 5.669403 19.50687 
1 1 1    3    2   65 o  354.839   9.4813  1531.52   81.772  1554.92  115.851  1508.28  115.435  357.386   13.337  351.978   13.493 5.407288 18.97217 
1 1 1    3    2   66 o  428.407   12.057  2233.41  125.545  2150.34  155.935  2386.47  211.668  420.195   15.268  442.352   19.687 -22.15659 24.91395 
1 1 1    3    2   67 o  576.073   15.144  4041.11  212.036  4017.36  264.562  4083.75  354.545  574.052   18.961  578.077   25.234 -4.025208 31.56388 
1 1 1    3    2   68 o  487.189   13.947  2889.30  165.146  3041.53  211.177  2649.61  264.977  499.629   17.390  465.245   23.509 34.38330 29.24159 
1 1 1    3    2   69 o   59.969   23.014   29.184   47.072   41.891   55.295  -4.2650   89.713   67.431   25.150   69.552   29.778 -2.121536 38.97762 
1 1 1    3    3    0 o  707.365   40.335  6148.28  688.320  5405.62  973.097  6891.97  973.766  657.218   62.197  746.273   54.347 -0.000000 0.000000 
1 1 1    3    3    1 o  375.220   13.953  1718.65  126.851  1609.47  165.028  1876.30  198.312  362.345   18.855  391.101   21.000 -0.000000 0.000000 
1 1 1    3    3    2 o  491.501   18.277  2949.61  217.660  2902.87  282.423  3017.98  341.583  486.733   24.006  495.537   28.578 -0.000000 0.000000 
1 1 1    3    3    3 o  640.330   23.622  5007.96  366.514  5029.18  474.398  4976.54  577.272  640.601   30.628  635.841   37.656 -0.000000 0.000000 
1 1 1    3    3    4 o  493.436   15.171  2968.49  181.561  3323.89  257.258  2615.79  256.276  521.608   20.362  462.034   22.950 -0.000000 0.000000 
1 1 1    3    3    5 o  335.045   12.538  1370.30  101.775  1393.54  162.951  1355.44  130.320  336.730   20.073  332.713   16.203 0.000000 0.000000 
1 1 1    3    3    6 o  1789.79   62.804 39336.36  2724.43 38585.67  3515.87 40464.57  4310.21  1765.98   82.319  1801.68   99.113 -0.000000 0.000000 
1 1 1    3    3    7 o  498.443   20.422  3036.64  246.470  2937.54  391.286  3101.82  317.339  487.797   33.361  502.891   26.123 0.000000 0.000000 
1 1 1    3    3    8 o  122.915   10.387  187.542   30.521  156.896   41.045  225.446   45.648  110.108   16.410  133.889   14.454 -0.000000 0.000000 
1 1 1    3    3    9 o  1990.48   76.023 48837.60  3665.80 42211.05  5183.04 55470.25  5185.42  1831.26  117.558  2110.66  101.616 0.000000 0.000000 
1 1 1    3    3   10 o  280.186   12.589  960.065   85.337  1003.69  120.523  916.203  120.847  285.712   17.506  272.642   18.430 -0.000000 0.000000 
1 1 1    3    3   11 o  336.193   14.372  1381.58  116.947  1332.74  165.902  1429.82  164.879  329.052   20.938  341.135   20.044 0.000000 0.000000 
1 1 1    3    3   12 o  343.181   13.700  1438.56  113.859  1322.36  160.839  1555.30  161.204  327.865   20.363  356.162   18.740 0.000000 0.000000 
1 1 1    3    3   13 o  314.676   13.464  1210.36  102.546  1161.58  145.699  1258.24  144.354  307.178   19.701  320.041   18.704 0.000000 0.000000 
1 1 1    3    3   14 o  904.180   32.400  9992.92  709.958 10952.26  1005.14  9037.78  1002.93  944.582   43.998  856.425   48.538 0.000000 0.000000 
1 1 1    3    3   15 o  669.884   25.298  5483.59  410.571  5677.57  580.507  5289.44  580.762  679.946   35.344  655.819   36.697 -0.000000 0.000000 
1 1 1    3    3   16 o  685.729   25.796  5746.71  428.555  5372.83  605.211  6122.71  606.928  660.673   37.976  706.196   35.565 -0.000000 0.000000 
1 1 1    3    3   17 o  815.398   32.471  8138.04  641.221  7758.63  906.082  8518.70  907.567  792.769   47.412  831.638   45.205 -0.000000 0.000000 
1 1 1    3    3   18 o  809.889   31.412  8027.65  616.230  8074.67  870.844  7980.50  872.118  809.395   44.576  804.531   44.919 -0.000000 0.000000 
1 1 1    3    3   19 o  272.759   12.914  910.662   85.180  854.143  119.433  969.172  121.519  262.948   18.912  280.544   17.991 -0.000000 0.000000 
1 1 1    3    3   20 o  187.965   11.306  434.217   51.224  463.170   73.292  406.570   71.620  193.206   15.853  180.548   16.646 0.000000 0.000000 
1 1 1    3    3   21 o  190.189   11.613  444.772   53.226  428.991   76.021  459.947   74.547  185.396   17.212  192.404   16.205 0.000000 0.000000 
1 1 1    3    3   22 o  453.719   18.092  2518.66  198.798  2537.25  280.259  2499.83  282.036  453.884   25.591  450.404   25.960 -0.000000 0.000000 
1 1 1    3    3   23 o  244.916   11.704  734.689   69.308  713.094  100.384  754.359   95.808  240.096   17.412  247.354   16.092 0.000000 0.000000 
1 1 1    3    3   24 o  959.852   36.325 11367.20  844.702 10990.82  1193.52 11744.92  1195.66  935.889   52.854  968.715   51.107 -0.000000 0.000000 
1 1 1    3    3   25 o  672.790   23.910  5548.52  389.874  5351.25  503.146  5844.96  616.775  658.536   31.601  686.510   37.214 -0.000000 0.000000 
1 1 1    3    3   26 o  196.384   10.715  473.286   50.798  486.159   64.399  452.085   82.645  198.506   13.491  190.041   18.281 -0.000000 0.000000 
1 1 1    3    3   27 f  291.500   11.959  1038.87   84.403  1053.90  135.260  1029.28  108.012  292.235   19.234  289.559   15.448 0.000000 0.000000 
1 1 1    3    3   28 o  1354.96   47.711 22697.19  1566.84 22353.96  2022.45 23212.47  2478.00  1336.48   62.573  1352.96   75.901 -0.000000 0.000000 
1 1 1    3    3   29 o  202.653   12.407  505.079   60.586  510.053   82.401  499.226   89.386  202.604   17.009  199.900   18.778 -0.000000 0.000000 
1 1 1    3    3   30 o  1091.63   35.469 14611.94  938.835 13646.99  1210.04 16071.32  1488.10  1051.03   47.590  1138.55   54.052 -0.000000 0.000000 
1 1 1    3    3   31 o  1008.67   34.351 12466.78  839.938 12123.59  937.876 13857.37  1887.88  993.457   38.977  1048.24   74.980 -0.000000 0.000000 
1 1 1    3    3   32 o  251.375   10.677  772.395   64.969  1022.39  173.388  731.562   70.074  286.404   25.365  244.430   11.859 0.000000 0.000000 
1 1 1    3    3   33 o  988.004   36.240 11963.14  867.602 11653.46  1118.70 12430.51  1374.32  972.093   47.608  1001.18   56.897 -0.000000 0.000000 
1 1 1    3    3   34 f  663.638   23.369  5381.57  375.876  5779.46  597.068  5120.36  483.771  685.361   36.071  645.892   30.978 0.000000 0.000000 
1 1 1    3    3   35 o  926.082   33.452 10501.09  750.729 10359.01  968.215 10715.28  1188.80  917.345   43.650  930.336   52.966 -0.000000 0.000000 
1 1 1    3    3   36 o  735.586   25.090  6612.70  447.392  6785.68  547.174  6263.80  777.091  744.225   30.364  711.178   45.380 -0.000000 0.000000 
1 1 1    3    3   37 o  664.292   23.122  5392.92  372.304  5562.54  647.615  5309.19  455.009  671.029   40.034  658.119   28.568 0.000000 0.000000 
1 1 1    3    3   38 o  327.860   12.167  1312.53   96.656  1336.53  179.412  1302.72  114.728  328.953   22.687  326.295   14.532 0.000000 0.000000 
1 1 1    3    3   39 o  538.457   18.552  3541.88  242.149  3550.28  294.238  3524.27  426.252  538.426   22.574  534.070   33.129 -0.000000 0.000000 
1 1 1    3    3   40 x  ?   ?   ?   ?   ?   ?   ?   ?   ?   ?   ?   ?       ?      ? 
1 1 1    3    3   41 o  646.109   23.307  5109.18  364.933  5222.16  468.251  4934.40  582.418  651.829   29.696  631.080   38.293 -0.000000 0.000000 
1 1 1    3    3   42 x  ?   ?   ?   ?   ?   ?   ?   ?   ?   ?   ?   ?       ?      ? 
1 1 1    3    3   43 o   53.096   26.708   50.572   42.465   25.536   47.291  154.797   96.491   43.572   25.810   93.949   40.826 -0.000000 0.000000 
1 1 1    3    3   44 o   40.720   23.873   23.538   39.724  -6.7183   45.453  121.373   81.735   33.880   22.192   82.568   37.578 -0.000000 0.000000 
1 1 1    3    3   45 o  540.875   20.150  3581.87  264.063  3347.68  337.103  3953.77  424.806  521.281   26.767  565.616   31.116 -0.000000 0.000000 
1 1 1    3    3   46 o  350.722   14.930  1505.94  126.747  1477.04  212.238  1521.95  158.018  344.810   25.651  351.883   18.594 0.000000 0.000000 
1 1 1    3    3   47 o  911.474   33.594 10250.59  741.945 10223.68  955.308 10291.50  1177.83  905.608   43.632  902.560   54.137 -0.000000 0.000000 
1 1 1    3    3   48 o  640.093   23.378  5030.26  362.611  4979.42  462.878  5111.03  583.407  634.694   30.160  640.045   37.804 -0.000000 0.000000 
1 1 1    3    3   49 f  103.116   21.086  144.908   46.727  140.137   51.677  166.288  109.400   99.015   24.825   96.156   43.489 -0.000000 0.000000 
1 1 1    3    3   50 o  467.807   16.579  2681.73  187.968  2676.80  227.231  2692.40  334.529  466.462   20.127  464.436   29.920 -0.000000 0.000000 
1 1 1    3    3   51 o  451.964   17.293  2508.29  189.333  2517.34  212.223  2473.01  419.103  452.185   19.391  438.977   40.047 -0.000000 0.000000 
1 1 1    3    3   52 o  704.337   29.063  6179.04  495.609   0.0000   0.0000  6179.04  495.609  704.337   29.063  704.337   29.063 0.000000 0.000000 
1 1 1    3    3   53 f  106.441   21.210  154.306   48.717  154.306   48.717   0.0000   0.0000  106.441   21.210  106.441   21.210 -0.000000 0.000000 
1 1 1    3    3   54 o  319.032   15.520  1254.37  119.695   0.0000   0.0000  1254.37  119.695  319.032   15.520  319.032   15.520 0.000000 0.000000 
1 1 1    3    3   55 o  127.580   19.748  213.678   56.868   0.0000   0.0000  213.678   56.868  127.580   19.748  127.580   19.748 0.000000 0.000000 
1 1 1    3    3   56 o  234.827   14.486  682.779   81.958  643.824  105.113  743.190  130.897  226.216   19.448  242.011   22.713 -0.000000 0.000000 
1 1 1    3    3   57 o  578.160   21.979  4158.88  307.842  4195.90  395.733  4102.14  489.896  576.286   28.410  563.193   36.129 -0.000000 0.000000 
1 1 1    3    3   58 o  431.290   15.865  2295.34  165.794  2174.37  293.888  2351.82  200.798  411.897   29.711  435.131   19.069 0.000000 0.000000 
1 1 1    3    3   59 x  ?   ?   ?   ?   ?   ?   ?   ?   ?   ?   ?   ?       ?      ? 
1 1 1    3    3   60 o  266.128   13.720  876.473   88.211  923.162  108.854  787.167  150.550  272.070   16.603  246.296   25.797 -0.000000 0.000000 
1 1 1    3    3   61 o  277.441   14.386  954.688   96.412  1053.04  158.800  897.271  121.333  287.129   23.098  266.901   18.922 0.000000 0.000000 
1 1 1    3    3   62 o  280.386   14.449  976.151   97.873  924.554  122.139  1068.73  163.603  270.815   18.763  288.519   23.698 -0.000000 0.000000 
1 1 1    3    3   63 o   30.024   20.711 -35.5869   50.522   2.8764   99.740 -48.8618   58.595   50.758   33.115   31.225   21.720 0.000000 0.000000 
1 1 1    3    3   64 o  560.840   20.443  3956.79  277.828  3945.26  337.768  3980.92  488.526  555.220   25.147  541.372   37.541 -0.000000 0.000000 
1 1 1    3    3   65 o   38.989   24.848   8.2647   52.010 -19.1298  127.607   13.722   56.955   53.531   35.753   41.816   26.382 0.000000 0.000000 
1 1 1    3    3   66 o  110.777   23.120  172.083   54.868  176.908   60.380  149.221  131.435  110.670   25.819   84.214   45.689 -0.000000 0.000000 
1 1 1    3    3   67 o  197.758   14.346  490.596   68.121  492.277   76.991  484.537  146.194  197.200   16.320  181.569   37.530 -0.000000 0.000000 
1 1 1    3    3   68 o  161.904   16.360  335.431   62.872  340.686   70.417  314.774  139.610  162.105   18.494  131.567   47.587 -0.000000 0.000000 
1 1 1    3    3   69 f   59.385   30.659   69.050   56.801   66.131   62.785   82.206  133.308   58.294   31.593   68.431   41.903 -0.000000 0.000000 
1 1 1    4    0    0 o  1560.34   89.781 30081.32  3379.14 25203.60  4777.51 34964.46  4780.15  1407.18  143.074  1673.88  118.870 0.000000 0.000000 
1 1 1    4    0    1 o  215.920   10.554  570.738   55.088  621.909   79.017  522.346   76.841  224.765   14.605  205.524   15.589 0.000000 0.000000 
1 1 1    4    0    2 f  779.008   36.273  7439.23  683.402  7265.81  837.173  7785.64  1183.18  767.942   45.211  790.547   62.474 0.000000 0.000000 
1 1 1    4    0    3 o  645.298   26.084  5091.13  407.597  5273.24  576.869  4909.58  575.992  654.955   36.497  631.466   37.840 0.000000 0.000000 
1 1 1    4    0    4 o   39.333   19.273   27.667   21.860 -19.2019   33.348   62.978   28.946   25.709   17.491   63.583   21.061 0.000000 0.000000 
1 1 1    4    0    5 o   53.012   17.986   44.185   20.760   97.896   29.718  -7.0019   29.012   85.676   15.873   26.363   17.424 -0.000000 0.000000 
1 1 1    4    0    6 o   36.727   18.469   24.087   20.304   29.369   29.852   19.540   27.697   41.094   21.939   35.539   20.325 0.000000 0.000000 
1 1 1    4    0    7 o  1443.61   58.471 25599.03  2043.95 25154.76  2891.16 26042.95  2890.02  1422.77   84.282  1448.50   82.704 0.000000 0.000000 
1 1 1    4    0    8 o  2289.98   92.412 64975.66  5124.51 62056.41  7247.71 67893.99  7246.59  2212.94  135.924  2320.05  129.430 0.000000 0.000000 
1 1 1    4    0    9 o  1202.16   49.026 17722.87  1427.08 18409.28  2017.36 17035.31  2019.03  1220.20   68.516  1172.43   71.460 -0.000000 0.000000 
1 1 1    4    0   10 o  1537.11   62.969 29052.78  2343.56 29865.63  3313.31 28238.95  3315.28  1549.83   88.620  1505.53   91.371 -0.000000 0.000000 
1 1 1    4    0   11 o  1906.43   77.459 44842.04  3575.75 47500.50  5056.15 42182.03  5057.62  1949.17  107.472  1832.18  114.600 -0.000000 0.000000 
1 1 1    4    0   12 o  1377.35   56.268 23296.18  1876.53 26129.61  2653.42 20461.05  2654.21  1453.36   75.582  1280.91   86.148 -0.000000 0.000000 
1 1 1    4    0   13 o  556.451   23.167  3786.03  312.100  3639.18  440.108  3934.58  442.656  543.597   33.604  565.710   32.438 -0.000000 0.000000 
1 1 1    4    0   14 o  343.620   15.447  1444.23  128.417  1329.23  183.244  1555.22  180.017  328.117   23.245  355.747   20.987 0.000000 0.000000 
1 1 1    4    0   15 f  123.886   10.845  190.811   32.081  180.490   42.538  204.425   48.854  118.940   15.431  126.474   16.704 -0.000000 0.000000 
1 1 1    4    0   16 o  1881.19   88.934 43977.74  4045.64 40079.31  4952.42 51797.82  7014.20  1781.55  115.484  2007.52  145.509 -0.000000 0.000000 
1 1 1    4    0   17 o  367.011   18.110  1650.05  160.649  1808.26  281.481  1573.62  195.642  381.665   30.805  357.491   22.727 0.000000 0.000000 
1 1 1    4    0   18 o  341.919   13.563  1428.10  112.316  1717.44  228.620  1336.06  128.950  373.043   25.488  330.284   16.151 0.000000 0.000000 
1 1 1    4    0   19 o  340.605   12.888  1416.59  106.350  1319.46  122.146  1720.97  216.229  328.315   15.384  373.706   24.034 -0.000000 0.000000 
1 1 1    4    0   20 o  435.333   17.712  2317.10  186.700  2402.33  215.576  2061.33  373.436  442.929   20.119  405.370   38.713 -0.000000 0.000000 
1 1 1    4    0   21 o  206.613   11.315  523.742   56.433  525.049   63.851  519.078  120.631  206.593   12.829  201.619   25.767 -0.000000 0.000000 
1 1 1    4    0   22 o  123.602   11.787  190.820   34.670   30.779   84.816  222.927   37.989   54.698   33.461  133.824   11.896 0.000000 0.000000 
1 1 1    4    0   23 o  811.601   31.252  8095.08  614.407  7939.89  709.193  8562.04  1230.19  802.097   36.550  821.529   62.438 -0.000000 0.000000 
1 1 1    4    0   24 o  273.565   11.886  915.658   78.692  821.339  155.996  947.851   91.138  255.514   25.716  278.084   13.558 0.000000 0.000000 
1 1 1    4    0   25 o  343.037   13.904  1439.46  115.496  1355.80  233.348  1466.61  132.919  328.843   29.755  345.932   15.885 0.000000 0.000000 
1 1 1    4    0   26 o  628.316   28.824  4860.04  438.073  4692.52  534.819  5201.58  763.668  615.061   36.059  642.378   49.591 -0.000000 0.000000 
1 1 1    4    0   27 o  236.478   12.206  685.742   69.727  677.348  145.197  688.258   79.494  230.992   26.802  236.594   13.934 0.000000 0.000000 
1 1 1    4    0   28 o   83.997   20.166   99.363   35.707  260.059   90.459   69.704   38.862  136.462   31.319   64.303   25.672 0.000000 0.000000 
1 1 1    4    0   29 o  863.379   33.282  9152.96  696.068  9788.18  1393.36  8941.71  803.515  880.196   65.982  851.667   39.003 0.000000 0.000000 
1 1 1    4    0   30 o  371.089   15.443  1684.09  138.742  1709.80  279.402  1675.67  159.841  370.261   31.575  369.758   17.881 0.000000 0.000000 
1 1 1    4    0   31 o  606.713   26.773  4512.93  393.058  4542.62  681.940  4498.17  480.993  603.188   47.178  604.344   32.970 0.000000 0.000000 
1 1 1    4    0   32 o  913.562   41.372 10269.64  914.362 10286.17  1584.91 10261.40  1119.44  902.419   73.375  910.284   50.962 0.000000 0.000000 
1 1 1    4    0   33 o  2193.12   76.254 59823.00  4053.58 60777.56  6409.21 59186.60  5233.20  2172.09  122.287  2163.64   99.999 0.000000 0.000000 
1 1 1    4    0   34 o  227.081   11.821  632.027   64.842  642.334   78.736  610.301  114.307  228.494   14.306  220.766   21.790 -0.000000 0.000000 
1 1 1    4    0   35 o   69.306   24.973   77.447   38.534   32.159   84.339   89.395   43.320   54.978   33.507   74.859   26.266 0.000000 0.000000 
1 1 1    4    0   36 o  476.809   19.630  2780.48  226.619  2560.77  458.530  2851.49  260.682  451.788   42.629  482.447   22.340 0.000000 0.000000 
1 1 1    4    0   37 o  726.283   29.989  6464.08  527.334  6871.77  608.836  5239.76  1055.06  748.177   33.635  640.154   69.930 -0.000000 0.000000 
1 1 1    4    0   38 o   79.055   31.806  105.701   59.519  183.096  101.771   65.469   73.375  104.131   41.539   62.031   33.975 0.000000 0.000000 
1 1 1    4    0   39 o  699.204   28.667  5994.14  485.316  5582.18  691.300  6394.48  681.487  670.848   42.797  719.622   39.229 0.000000 0.000000 
1 1 1    4    0   40 x  ?   ?   ?   ?   ?   ?   ?   ?   ?   ?   ?   ?       ?      ? 
1 1 1    4    0   41 o  443.156   17.394  2401.79  186.694  2280.77  308.395  2471.80  234.558  429.041   29.907  448.842   21.615 0.000000 0.000000 
1 1 1    4    0   42 o  330.373   15.391  1337.05  122.976  1592.57  285.151  1278.67  136.303  356.088   33.636  322.642   17.499 0.000000 0.000000 
1 1 1    4    0   43 x  ?   ?   ?   ?   ?   ?   ?   ?   ?   ?   ?   ?       ?      ? 
1 1 1    4    0   44 o  745.941   26.866  6825.18  485.653  6720.11  776.696  6892.63  622.312  734.494   43.865  747.431   34.422 0.000000 0.000000 
1 1 1    4    0   45 o  138.266   21.839  249.830   67.915  656.660  207.792  201.172   71.862  219.144   43.995  119.436   28.532 0.000000 0.000000 
1 1 1    4    0   46 o  1373.91   55.575 23673.67  1848.95 23334.26  2132.05 24703.22  3713.29  1356.27   65.017  1336.51  116.337 -0.000000 0.000000 
1 1 1    4    0   47 o  1317.98   52.864 21787.51  1687.25 21293.43  1944.96 23290.14  3391.89  1295.25   62.106  1299.85  109.130 -0.000000 0.000000 
1 1 1    4    0   48 o   50.803   30.098   35.204   64.322   40.390   67.725 -12.5567  205.514   53.062   31.142   73.065   47.622 -0.000000 0.000000 
1 1 1    4    0   49 o  622.765   22.761  4764.64  343.477  4771.48  553.521  4760.35  438.007  617.696   37.177  620.330   29.198 0.000000 0.000000 
1 1 1    4    0   50 o  1078.38   36.719 14490.70  959.904 15283.16  1670.67 14100.17  1172.81  1080.87   64.110  1056.40   45.874 0.000000 0.000000 
1 1 1    4    0   51 o   52.867   31.262   39.424   69.168  118.974  154.371   19.441   77.369   84.018   48.011   49.886   31.163 0.000000 0.000000 
1 1 1    4    0   52 f  292.992   16.834  1060.29  118.978  1084.39  194.733  1045.94  150.292  292.254   28.005  289.454   21.641 0.000000 0.000000 
1 1 1    4    0   53 o  257.297   15.490  818.252   96.064  905.306  192.545  789.401  110.846  264.563   31.064  251.805   18.335 0.000000 0.000000 
1 1 1    4    0   54 o  372.576   17.033  1711.61  153.510  1987.82  269.765  1579.34  186.683  396.987   28.288  356.128   21.753 0.000000 0.000000 
1 1 1    4    0   55 o  116.136   25.349  188.094   62.677   84.086  150.036  210.081   68.984   75.607   45.392  122.941   26.282 0.000000 0.000000 
1 1 1    4    0   56 o  307.963   14.349  1168.47  106.877  1289.67  222.311  1132.04  121.886  317.106   29.426  302.353   16.702 0.000000 0.000000 
1 1 1    4    0   57 o  234.959   14.046  683.270   79.555  634.555   87.795  906.853  188.086  225.633   16.201  263.623   30.406 -0.000000 0.000000 
1 1 1    4    0   58 o  586.749   20.878  4280.85  296.890  3996.92  358.495  4900.69  529.688  563.104   26.324  614.983   35.712 -0.000000 0.000000 
1 1 1    4    0   59 x  ?   ?   ?   ?   ?   ?   ?   ?   ?   ?   ?   ?       ?      ? 
1 1 1    4    0   60 o  300.919   15.336  1123.09  111.499  986.282  128.711  1534.48  223.196  280.222   19.101  345.630   26.945 -0.000000 0.000000 
1 1 1    4    0   61 o  753.118   30.041  7300.31  547.907  6610.03  699.956  8392.49  880.445  698.891   41.542  777.427   46.988 -0.000000 0.000000 
1 1 1    4    0   62 o  417.042   18.284  2172.20  184.520  2481.06  318.966  2016.84  226.214  435.874   30.449  398.199   23.562 0.000000 0.000000 
1 1 1    4    0   63 f  535.863   22.806  3636.51  295.811  3844.17  489.829  3517.30  371.129  532.046   38.336  519.842   29.592 0.000000 0.000000 
1 1 1    4    0   64 o  121.752   25.770  209.467   67.081  268.772  184.144  200.393   72.030  110.207   55.576  116.113   29.520 0.000000 0.000000 
1 1 1    4    0   65 o   93.392   31.308  142.809   63.429   41.726  196.439  154.574   67.018   71.660   46.655   97.570   31.899 0.000000 0.000000 
1 1 1    4    0   66 o   71.267   32.769   96.143   62.223  128.771   66.509 -132.7835  176.169   85.384   33.470   52.647   36.852 -0.000000 0.000000 
1 1 1    4    0   67 o  175.287   18.057  394.638   75.062  392.880   80.879  405.560  201.584  173.969   19.789  140.173   58.856 -0.000000 0.000000 
1 1 1    4    0   68 o   82.924   34.821  127.011   70.559   30.135  209.902  139.352   74.919   71.039   46.925   87.157   35.791 0.000000 0.000000 
1 1 1    4    0   69 o   56.123   32.333   57.520   70.880   44.379  213.048   59.155   75.161   71.966   47.451   57.083   33.116 0.000000 0.000000 
1 1 1    4    1    0 o  589.294   24.522  4246.44  349.842  3840.48  494.731  4652.47  494.771  557.900   36.853  615.474   33.297 0.000000 0.000000 
1 1 1    4    1    1 o  906.406   24.926 10006.43  549.125  9981.18  776.490 10031.70  776.671  904.255   35.330  906.550   35.248 -2.295044 49.90635 
1 1 1    4    1    2 o  1362.64   37.430 22677.38  1239.67 23341.68  1753.14 22013.07  1753.17  1379.20   52.298  1338.98   53.870 40.22070 75.08011 
1 1 1    4    1    3 o  715.478   19.727  6229.70  343.051  6255.67  485.049  6203.72  485.245  716.477   27.853  713.487   27.981 2.989929 39.48133 
1 1 1    4    1    4 o  774.243   22.251  7297.74  418.731  7854.57  592.259  6741.22  592.089  802.635   30.359  743.378   32.770 59.25696 44.67140 
1 1 1    4    1    5 f  1458.62   41.098 26009.46  1457.04 26429.21  2060.54 25589.70  2060.58  1466.10   57.824  1442.35   58.778 23.75159 82.45312 
1 1 1    4    1    6 o  564.135   16.461  3871.26  225.705  3951.45  319.104  3790.97  319.285  569.690   23.046  557.979   23.543 11.71039 32.94484 
1 1 1    4    1    7 o  1395.29   39.651 23788.95  1344.71 22498.40  1901.01 25081.40  1902.40  1352.77   57.817  1429.16   54.767 -76.39063 79.63792 
1 1 1    4    1    8 o  755.684   21.719  6951.26  398.912  6997.22  564.049  6905.26  564.245  757.569   30.633  752.557   30.848 5.012024 43.47378 
1 1 1    4    1    9 o  1027.48   29.011 12866.76  724.493 12684.16  1024.36 13049.51  1024.81  1018.65   41.374  1033.30   40.805 -14.64856 58.11031 
1 1 1    4    1   10 o  1369.24   39.095 22901.43  1301.08 22550.49  1839.84 23252.51  1840.17  1355.09   55.861  1376.24   55.012 -21.14685 78.40128 
1 1 1    4    1   11 o  1020.03   28.599 12678.80  709.022 12207.34  1002.42 13150.81  1003.00  999.416   41.267  1037.53   39.774 -38.10999 57.31392 
1 1 1    4    1   12 o  1190.15   36.189 17288.52  1046.84 16846.47  1598.02 17620.82  1385.53  1171.29   56.132  1199.66   47.517 -28.37244 73.54413 
1 1 1    4    1   13 f  996.224   27.768 12092.02  672.378 13958.37  1097.93 10972.02  850.525  1068.55   42.274  948.039   36.911 120.5129 56.12069 
1 1 1    4    1   14 o  1402.09   38.623 24010.72  1316.21 24798.58  2148.75 23537.57  1665.17  1419.22   62.292  1385.99   49.430 33.23315 79.52129 
1 1 1    4    1   15 o  1188.75   31.237 17231.49  902.532 18215.84  1561.90 16738.05  1105.84  1218.43   52.741  1170.52   38.870 47.90967 65.51662 
1 1 1    4    1   16 o  800.639   22.547  7804.61  438.761  8229.82  714.744  7547.48  555.812  821.006   35.818  786.859   29.062 34.14655 46.12506 
1 1 1    4    1   17 o  1256.72   38.263 19303.44  1168.75 21400.30  2185.67 18463.76  1383.10  1313.22   68.715  1227.45   46.360 85.77258 82.89198 
1 1 1    4    1   18 o  1589.30   49.442 31021.27  1909.90 29825.75  3306.97 31619.61  2339.51  1538.24   88.829  1600.54   60.139 -62.29944 107.2714 
1 1 1    4    1   19 o  1430.55   44.421 25113.41  1544.51 25537.34  2674.52 24901.29  1891.86  1426.65   77.420  1420.91   54.780 5.737305 94.84021 
1 1 1    4    1   20 o  223.019   9.1462  604.748   49.578  545.250   86.447  633.908   60.520  210.954   17.004  228.308   10.906 -17.35457 20.20138 
1 1 1    4    1   21 o  748.941   23.221  6843.63  422.698  7039.22  731.881  6745.73  517.787  755.622   39.993  742.795   28.680 12.82751 49.21325 
1 1 1    4    1   22 o  764.069   22.853  7127.70  424.412  7172.43  649.028  7094.29  560.974  764.106   34.947  760.940   30.331 3.165833 46.27354 
1 1 1    4    1   23 o  420.876   11.003  2155.50  112.556  2184.51  151.767  2120.02  167.793  423.481   14.745  417.057   16.553 6.424133 22.16769 
1 1 1    4    1   24 o  901.865   20.774  9934.83  455.383  9774.39  588.225 10174.82  719.421  892.968   27.102  909.351   32.550 -16.38275 42.35570 
1 1 1    4    1   25 o  920.419   24.402 10368.19  545.910 10194.26  772.042 10542.11  772.025  909.326   34.931  924.931   34.341 -15.60510 48.98507 
1 1 1    4    1   26 o  569.493   13.926  3949.64  192.759  3926.02  248.930  3985.02  304.633  567.386   18.051  571.156   21.944 -3.770386 28.41428 
1 1 1    4    1   27 o  732.331   18.238  6537.29  324.634  6517.78  398.105  6576.02  560.846  730.676   22.417  732.312   31.510 -1.636780 38.66979 
1 1 1    4    1   28 o  599.650   15.081  4377.44  219.808  4467.27  269.637  4199.48  379.517  605.522   18.321  586.263   26.634 19.25916 32.32670 
1 1 1    4    1   29 o  562.945   13.857  3856.02  189.595  3870.21  269.322  3842.07  266.948  563.631   19.660  561.585   19.557 2.045715 27.73052 
1 1 1    4    1   30 o  572.624   13.744  3988.94  191.285  4069.65  271.708  3909.62  269.344  578.100   19.337  566.607   19.558 11.49292 27.50343 
1 1 1    4    1   31 o  603.732   16.372  4435.06  240.240  4272.58  322.774  4636.87  359.722  592.250   22.423  616.880   23.992 -24.62909 32.83871 
1 1 1    4    1   32 o  1073.89   28.349 14059.52  739.951 13970.89  935.905 14207.28  1208.48  1069.46   36.005  1076.71   46.178 -7.244019 58.55559 
1 1 1    4    1   33 o  905.849   21.363  9987.88  470.349  9788.85  607.240 10286.38  743.647  896.281   27.875  918.247   33.320 -21.96637 43.44206 
1 1 1    4    1   34 f  1990.90   49.812 48547.06  2410.38 48126.45  2951.72 49388.92  4175.97  1978.26   61.388  1992.67   86.222 -14.40796 105.8430 
1 1 1    4    1   35 o  931.257   21.966 10554.73  497.184 10680.68  673.605 10404.00  736.899  936.240   29.601  923.754   32.821 12.48621 44.19775 
1 1 1    4    1   36 o  1252.22   28.584 19103.09  869.977 19236.43  1178.64 18943.49  1289.48  1255.30   38.630  1245.10   42.609 10.19922 57.51395 
1 1 1    4    1   37 o  1073.27   27.886 14032.95  727.444 13831.78  1091.42 14193.76  975.791  1063.89   42.208  1078.38   37.229 -14.49414 56.28020 
1 1 1    4    1   38 o  739.896   19.735  6661.71  354.904  6564.51  532.121  6739.60  476.322  733.859   29.833  743.827   26.347 -9.967773 39.80117 
1 1 1    4    1   39 o  977.989   23.722 11647.60  563.882 11694.50  728.512 11577.52  890.581  979.287   30.607  973.524   37.638 5.762451 48.51168 
1 1 1    4    1   40 x  ?   ?   ?   ?   ?   ?   ?   ?   ?   ?   ?   ?       ?      ? 
1 1 1    4    1   41 o  332.686   9.6778  1345.57   78.255  1332.42  103.519  1363.11  119.543  331.008   12.867  334.765   14.692 -3.756592 19.52973 
1 1 1    4    1   42 o  320.955   9.7492  1252.39   76.054  1325.66  103.999  1168.16  111.505  330.159   12.960  309.894   14.804 20.26563 19.67521 
1 1 1    4    1   43 o  461.909   18.760  2596.86  210.612  3018.45  274.835  1997.04  327.823  497.818   22.714  402.985   33.781 94.83246 40.70727 
1 1 1    4    1   44 o  439.271   11.571  2346.38  123.537  2488.07  175.132  2206.05  174.288  452.219   15.934  425.791   16.841 26.42804 23.18392 
1 1 1    4    1   45 o  840.050   21.906  8594.58  447.273  8753.97  601.189  8396.98  669.369  847.094   29.199  829.175   33.214 17.91901 44.22382 
1 1 1    4    1   46 o  260.600   10.081  825.706   63.852  850.741   81.167  785.057  103.427  264.485   12.626  253.436   16.887 11.04924 21.08544 
1 1 1    4    1   47 o  176.497   10.271  380.048   43.869  401.969   60.482  355.715   63.724  181.258   13.833  170.277   15.569 10.98111 20.82690 
1 1 1    4    1   48 o  756.570   18.783  6969.01  345.401  6958.25  446.834  6984.99  544.442  755.516   24.333  756.406   29.614 -0.8903809 38.32845 
1 1 1    4    1   49 o  923.259   24.740 10396.10  555.182 10761.51  746.492  9943.81  830.503  938.091   32.740  900.790   37.933 37.30182 50.10767 
1 1 1    4    1   50 o  1050.88   25.983 13481.22  663.661 14056.97  856.847 12617.92  1049.22  1071.64   32.897  1012.84   42.621 58.79193 53.83959 
1 1 1    4    1   51 o  229.648   9.5807  641.359   53.477  654.222   67.808  620.195   86.976  231.577   12.089  225.124   16.000 6.453552 20.05314 
1 1 1    4    1   52 o  376.649   11.321  1725.86  103.636  1817.08  138.512  1609.85  156.206  386.332   14.751  363.494   17.681 22.83807 23.02589 
1 1 1    4    1   53 f  726.253   18.758  6429.55  331.112  6261.57  443.703  6640.66  497.411  715.774   25.504  736.736   27.778 -20.96210 37.71040 
1 1 1    4    1   54 o  525.660   13.712  3363.69  175.188  3137.89  233.010  3657.28  265.702  507.327   18.897  547.606   19.963 -40.27899 27.48808 
1 1 1    4    1   55 o  216.625   10.959  572.378   57.511  567.956   73.524  579.349   92.311  215.525   14.113  217.319   17.628 -1.794006 22.58194 
1 1 1    4    1   56 o  183.878   10.154  412.555   45.203  445.319   59.553  368.017   69.432  190.838   12.915  172.988   16.722 17.84958 21.12889 
1 1 1    4    1   57 o  308.065   9.5995  1154.40   71.878  1196.68   95.973  1100.39  108.472  313.553   12.593  300.581   14.847 12.97238 19.46871 
1 1 1    4    1   58 o  601.784   14.443  4410.47  211.260  4483.24  285.712  4322.69  313.791  606.208   19.391  594.966   21.699 11.24146 29.10102 
1 1 1    4    1   59 x  ?   ?   ?   ?   ?   ?   ?   ?   ?   ?   ?   ?       ?      ? 
1 1 1    4    1   60 o  610.107   15.045  4534.69  223.098  4723.76  301.955  4307.41  331.067  622.117   19.969  593.661   22.944 28.45660 30.41731 
1 1 1    4    1   61 f  315.977   10.935  1214.94   83.982  1320.14  124.731  1127.70  113.585  329.149   15.591  303.835   15.432 25.31488 21.93661 
1 1 1    4    1   62 o   96.553   18.509  117.522   41.854   88.007   56.971  152.132   61.693   84.530   25.558  109.443   23.865 -24.91312 34.96770 
1 1 1    4    1   63 o   64.563   22.533   45.222   43.483   34.223   61.911   55.929   61.086   67.453   26.255   73.893   26.619 -6.439583 37.38839 
1 1 1    4    1   64 o  317.181   10.955  1224.16   84.457  1380.63  121.446  1077.61  117.532  336.665   14.842  296.913   16.349 39.75208 22.08105 
1 1 1    4    1   65 o  393.338   12.732  1883.25  121.724  2026.85  181.844  1766.67  163.847  407.704   18.351  380.681   17.708 27.02225 25.50139 
1 1 1    4    1   66 o  103.486   20.180  135.122   48.936  105.462   68.219  166.564   70.238   92.524   27.966  114.469   25.856 -21.94484 38.08677 
1 1 1    4    1   67 f  340.170   12.244  1408.15  101.235  1458.22  149.433  1365.67  137.631  345.447   17.859  334.365   16.991 11.08218 24.65012 
1 1 1    4    1   68 f  404.157   13.769  1988.38  135.254  2302.84  217.052  1788.76  172.936  434.499   20.553  383.072   18.574 51.42654 27.70200 
1 1 1    4    1   69 o  332.757   12.571  1347.53  101.674  1483.27  163.943  1262.69  129.611  348.236   19.447  321.513   16.643 26.72290 25.59632 
1 1 1    4    2    0 o  1441.28   61.486 25544.95  2145.01 25217.86  3033.54 25872.02  3033.46  1422.99   88.493  1442.00   87.283 0.000000 0.000000 
1 1 1    4    2    1 o  1141.01   31.882 15879.73  884.172 16135.14  1250.62 15624.49  1250.20  1148.11   44.816  1129.67   45.533 18.44458 63.88848 
1 1 1    4    2    2 o  1301.04   35.474 20663.87  1121.76 18620.35  1585.74 22710.80  1587.07  1231.62   52.972  1361.42   47.962 -129.7938 71.45950 
1 1 1    4    2    3 o  170.473   6.8905  353.231   28.550  355.411   40.424  351.061   40.328  170.703   9.7838  169.650   9.8223 1.053543 13.86365 
1 1 1    4    2    4 o  984.582   27.180 11811.94  650.436 11801.26  919.840 11822.62  919.871  982.837   38.506  983.730   38.472 -0.8936157 54.43161 
1 1 1    4    2    5 o  824.674   22.878  8280.35  458.573  8799.42  648.653  7761.71  648.388  849.428   31.418  797.584   33.447 51.84351 45.88884 
1 1 1    4    2    6 f  1212.55   32.222 17933.70  949.639 19901.22  1425.30 16363.01  1273.47  1274.91   45.996  1156.16   45.318 118.7478 64.57047 
1 1 1    4    2    7 o  579.865   16.673  4090.28  234.994  4379.73  383.414  3916.13  297.401  599.596   26.309  567.200   21.573 32.39563 34.02261 
1 1 1    4    2    8 o  732.882   20.162  6536.66  359.143  6456.59  585.897  6584.85  454.556  727.508   33.134  735.272   25.435 -7.764160 41.77123 
1 1 1    4    2    9 o  679.028   19.901  5611.00  328.454  6258.73  536.245  5222.08  415.519  716.473   30.793  654.752   26.110 61.72101 40.37297 
1 1 1    4    2   10 o  2232.65   60.671 61335.68  3292.33 63228.54  5377.03 60200.43  4164.19  2244.23   98.576  2203.16   77.764 41.06299 125.5567 
1 1 1    4    2   11 f  1116.72   29.113 15198.69  790.205 15404.57  1184.62 15033.65  1060.66  1122.30   43.428  1109.33   39.338 12.96265 58.59562 
1 1 1    4    2   12 o  1327.34   33.497 21492.46  1080.68 21976.80  1620.53 21104.58  1450.23  1339.15   49.788  1313.22   45.435 25.92871 67.40318 
1 1 1    4    2   13 o  836.485   20.062  8515.13  407.878  8300.14  610.816  8688.14  547.944  825.115   30.457  844.491   26.695 -19.37592 40.50051 
1 1 1    4    2   14 o  1387.09   34.064 23477.48  1148.41 24033.17  1721.67 23032.05  1541.43  1399.98   50.597  1371.52   46.240 28.45935 68.54349 
1 1 1    4    2   15 o  396.888   10.793  1915.11  104.116  1788.83  169.021  1992.33  132.169  383.431   18.136  404.763   13.435 -21.33194 22.57022 
1 1 1    4    2   16 o  563.482   14.021  3861.60  192.033  3695.34  288.508  3993.85  257.312  550.932   21.545  572.888   18.479 -21.95679 28.38470 
1 1 1    4    2   17 o  282.161   7.9977  967.797   54.849  915.354   83.042  1008.38   73.050  274.357   12.453  287.989   10.436 -13.63168 16.24784 
1 1 1    4    2   18 f  1548.00   39.558 29336.17  1488.38 29959.98  2233.39 28837.78  1996.29  1557.41   59.001  1530.09   53.679 27.31958 79.76498 
1 1 1    4    2   19 o  1098.88   27.844 14739.43  743.680 15108.28  1116.20 14445.00  997.266  1109.61   41.387  1085.85   37.786 23.76062 56.04216 
1 1 1    4    2   20 f  872.044   24.286  9279.10  514.762  9433.90  728.238  9124.52  727.729  877.562   34.142  862.940   34.696 14.62152 48.67778 
1 1 1    4    2   21 o  247.948   8.4080  747.566   50.671  775.236   72.897  721.699   70.482  252.421   11.882  243.549   11.907 8.872406 16.82099 
1 1 1    4    2   22 o  277.317   9.3680  935.424   63.143  952.835   90.429  918.857   88.208  279.761   13.299  274.731   13.210 5.030151 18.74463 
1 1 1    4    2   23 o  1057.01   28.480 13705.56  731.686 13809.80  1035.10 13601.45  1034.42  1056.10   40.325  1047.96   40.611 8.134766 57.23083 
1 1 1    4    2   24 o  109.289   10.378  146.651   27.237  127.891   38.304  165.839   38.738  101.183   16.116  115.834   14.047 -14.65137 21.37826 
1 1 1    4    2   25 o  268.198   8.4117  874.878   54.833  922.259   74.720  819.586   80.718  275.278   11.168  259.444   12.800 15.83447 16.98724 
1 1 1    4    2   26 o  194.376   8.1316  459.470   38.417  464.887   52.530  453.242   56.328  195.145   11.121  192.597   12.094 2.547974 16.43014 
1 1 1    4    2   27 o  1229.60   30.851 18524.27  922.008 18808.15  1237.57 18170.15  1382.22  1235.06   41.227  1211.35   46.946 23.71106 62.47865 
1 1 1    4    2   28 o  746.530   18.399  6789.47  333.847  6739.06  409.240  6889.74  577.219  743.284   22.653  750.222   31.655 -6.937805 38.92556 
1 1 1    4    2   29 o  611.730   15.553  4554.44  231.248  4709.65  283.726  4247.33  399.116  621.856   18.772  589.786   27.842 32.06995 33.57902 
1 1 1    4    2   30 o  759.069   19.290  7016.00  355.893  6998.54  477.669  7037.78  533.577  757.524   25.943  759.320   28.911 -1.795715 38.84482 
1 1 1    4    2   31 o  715.255   17.273  6225.45  300.293  6286.04  451.566  6177.41  402.085  718.138   25.871  712.110   23.231 6.027832 34.77023 
1 1 1    4    2   32 o  312.336   8.9277  1185.91   67.774  1179.94   88.130  1194.55  106.027  311.516   11.640  313.404   13.919 -1.887787 18.14435 
1 1 1    4    2   33 o  353.752   9.5854  1521.28   82.417  1458.75  106.157  1616.15  130.762  346.366   12.610  364.538   14.758 -18.17133 19.41166 
1 1 1    4    2   34 o  110.881   11.025  150.950   29.319  148.880   36.999  154.442   48.066  109.734   14.206  111.199   18.429 -1.464592 23.26897 
1 1 1    4    2   35 o  1472.57   35.235 26453.63  1261.12 26742.37  1707.98 26107.49  1870.01  1478.28   47.536  1459.47   52.716 18.81189 70.98367 
1 1 1    4    2   36 o  1263.76   31.093 19467.13  955.071 19808.79  1351.57 19126.37  1349.78  1272.95   43.684  1250.70   44.402 22.24109 62.28844 
1 1 1    4    2   37 o  639.941   16.495  4981.25  256.562  4990.75  364.302  4971.90  361.382  640.263   23.410  639.060   23.266 1.203003 33.00491 
1 1 1    4    2   38 o  250.298   8.3045  761.543   50.521  771.345   70.888  751.425   72.022  251.874   11.579  248.598   11.920 3.276978 16.61797 
1 1 1    4    2   39 o  309.927   9.2526  1167.71   69.699  1162.58   97.576  1173.05   99.594  309.197   12.984  310.582   13.193 -1.385681 18.51056 
1 1 1    4    2   40 o  889.919   23.545  9645.32  509.281  9631.56  683.498  9662.49  763.607  888.508   31.650  889.507   35.320 -0.9996338 47.42556 
1 1 1    4    2   41 o  527.603   14.024  3385.67  179.842  3403.75  221.853  3351.03  307.134  528.898   17.258  524.477   24.093 4.420593 29.63657 
1 1 1    4    2   42 x  ?   ?   ?   ?   ?   ?   ?   ?   ?   ?   ?   ?       ?      ? 
1 1 1    4    2   43 o  516.832   13.710  3248.91  172.227  3368.20  242.891  3128.28  244.247  526.032   18.997  506.915   19.824 19.11728 27.45705 
1 1 1    4    2   44 o  782.264   19.785  7449.98  376.180  7674.87  531.562  7224.34  532.437  793.319   27.568  769.594   28.464 23.72455 39.62577 
1 1 1    4    2   45 x  ?   ?   ?   ?   ?   ?   ?   ?   ?   ?   ?   ?       ?      ? 
1 1 1    4    2   46 o  1227.00   30.686 18378.20  915.136 18247.43  1181.91 18573.97  1446.09  1220.77   39.833  1229.46   48.392 -8.688599 62.67779 
1 1 1    4    2   47 o  875.562   22.045  9339.08  469.138  9385.75  606.297  9269.45  740.596  877.040   28.442  870.687   34.996 6.352661 45.09605 
1 1 1    4    2   48 o  1005.10   28.667 12331.96  700.323 12448.46  809.159 11984.14  1398.08  1009.11   32.991  982.170   58.836 26.93976 67.45435 
1 1 1    4    2   49 o  629.214   18.159  4821.11  277.719  4844.80  321.662  4751.73  550.439  630.544   20.988  621.705   36.588 8.839539 42.18055 
1 1 1    4    2   50 o  466.842   13.243  2651.84  150.266  2618.19  183.126  2721.19  262.904  463.728   16.247  472.332   22.900 -8.604187 28.07863 
1 1 1    4    2   51 o  653.248   17.275  5198.14  274.285  5264.14  335.611  5065.40  475.978  657.013   21.016  643.271   30.443 13.74170 36.99281 
1 1 1    4    2   52 f  225.891   10.512  620.701   57.717  707.770   75.257  496.337   89.942  240.813   12.905  200.942   18.627 39.87135 22.66078 
1 1 1    4    2   53 o  339.258   10.609  1400.14   87.480  1391.90  123.374  1408.48  124.059  338.087   15.014  340.095   15.008 -2.007813 21.22862 
1 1 1    4    2   54 o  564.580   14.590  3881.28  200.212  3985.57  283.125  3776.97  283.161  571.583   20.380  556.365   20.940 15.21826 29.21974 
1 1 1    4    2   55 o  164.356   12.899  330.816   51.113  318.811   75.775  340.839   69.236  160.460   19.853  166.334   17.382 -5.873428 26.38712 
1 1 1    4    2   56 o  196.096   11.632  469.580   55.195  537.020   83.830  417.972   73.333  209.275   16.618  184.473   16.531 24.80208 23.43950 
1 1 1    4    2   57 o  386.405   11.884  1817.12  111.610  1818.28  165.679  1816.16  151.019  386.194   17.651  386.071   16.094 0.1227722 23.88622 
1 1 1    4    2   58 f  445.928   13.058  2420.94  141.525  2660.54  210.680  2223.92  191.050  467.046   18.559  427.018   18.408 40.02744 26.13965 
1 1 1    4    2   59 x  ?   ?   ?   ?   ?   ?   ?   ?   ?   ?   ?   ?       ?      ? 
1 1 1    4    2   60 o  170.114   10.954  353.611   45.049  377.490   58.848  319.809   70.016  175.509   13.909  160.906   18.224 14.60323 22.92553 
1 1 1    4    2   61 o  291.122   9.8480  1031.10   69.683  1043.59   95.762  1017.03  101.589  292.743   13.459  288.582   14.530 4.160858 19.80552 
1 1 1    4    2   62 o  250.007   9.7347  760.402   59.153  786.071   77.360  724.263   91.790  254.103   12.526  243.293   15.605 10.80920 20.01007 
1 1 1    4    2   63 o   46.454   20.122  -6.1935   41.893   1.2968   54.084 -17.4289   66.239   55.010   23.322   56.751   24.928 -1.741627 34.13700 
1 1 1    4    2   64 o  311.839   10.188  1183.09   77.217  1259.01  102.817  1084.87  116.942  321.570   13.155  297.924   16.211 23.64636 20.87665 
1 1 1    4    2   65 o  120.648   16.111  180.483   46.062  197.111   56.945  149.010   78.343  125.688   19.254  108.429   29.113 17.25889 34.90422 
1 1 1    4    2   66 o  212.375   12.060  550.648   61.994  555.448   72.190  537.166  120.994  213.132   14.014  208.261   24.363 4.871368 28.10614 
1 1 1    4    2   67 o  356.157   11.481  1543.39   99.386  1695.80  126.435  1296.94  160.782  373.222   13.938  325.428   20.431 47.79349 24.73219 
1 1 1    4    2   68 o  572.671   15.497  3994.13  215.699  4226.61  277.121  3636.79  343.568  588.746   19.366  545.399   25.918 43.34692 32.35361 
1 1 1    4    2   69 o   92.255   21.607  108.043   47.599  152.185   56.133  -4.9329   89.802  109.757   21.810   69.443   29.764 40.31342 36.89949 
1 1 1    4    3    0 o  272.662   10.944  908.040   72.265  846.967  115.934  946.848   92.416  261.996   18.415  278.067   13.751 0.000000 0.000000 
1 1 1    4    3    1 o  888.744   24.348  9619.95  525.941 10084.12  743.918  9156.09  743.668  909.032   33.670  866.013   35.331 43.01935 48.80475 
1 1 1    4    3    2 o  544.515   13.494  3605.65  178.594  3814.96  251.827  3393.85  253.319  559.932   18.504  528.079   19.736 31.85254 27.05386 
1 1 1    4    3    3 o  1212.97   32.532 17949.42  959.096 17185.31  1437.76 18562.08  1287.40  1183.77   49.970  1231.72   43.003 -47.95032 65.92616 
1 1 1    4    3    4 o  836.192   22.224  8512.63  451.689  8951.54  676.894  8160.30  606.464  856.605   32.511  818.058   30.501 38.54651 44.57925 
1 1 1    4    3    5 o  974.054   27.296 11561.34  646.241 12760.46  914.183 10363.59  913.663  1022.20   36.795  920.691   40.829 101.5099 54.96261 
1 1 1    4    3    6 o  715.642   18.348  6231.45  319.139  6026.35  477.667  6396.81  428.919  703.209   27.947  724.744   24.349 -21.53528 37.06647 
1 1 1    4    3    7 o  871.080   21.674  9236.63  458.873  9234.23  687.529  9238.56  616.202  870.062   32.511  870.588   29.121 -0.5255737 43.64659 
1 1 1    4    3    8 o  1084.43   26.958 14328.06  710.546 14878.68  1065.12 13886.52  953.802  1103.42   39.715  1066.42   36.798 37.00806 54.14199 
1 1 1    4    3    9 o  216.481   7.1246  569.627   37.487  552.659   54.985  584.364   51.242  213.209   10.611  219.247   9.6158 -6.038208 14.31948 
1 1 1    4    3   10 o  635.743   15.531  4915.92  239.991  4757.10  360.440  5042.40  321.657  625.037   23.726  643.665   20.560 -18.62775 31.39495 
1 1 1    4    3   11 o  548.449   15.055  3658.44  200.682  3566.97  283.919  3749.75  283.697  541.322   21.579  555.041   21.029 -13.71875 30.13122 
1 1 1    4    3   12 o  1294.83   32.976 20454.67  1037.79 20257.40  1557.26 20612.29  1391.94  1285.37   49.846  1297.82   44.127 -12.45129 66.57153 
1 1 1    4    3   13 o  1392.99   34.284 23683.45  1160.76 22633.64  1741.43 24522.77  1557.11  1357.77   52.769  1415.19   45.269 -57.42554 69.52563 
1 1 1    4    3   14 o  1134.09   28.284 15678.22  779.640 16320.14  1170.21 15165.86  1045.46  1155.00   41.685  1113.93   38.614 41.07117 56.82117 
1 1 1    4    3   15 o  833.504   21.316  8458.50  431.832  8952.02  648.608  8065.56  578.751  856.576   31.154  813.247   29.280 43.32867 42.75343 
1 1 1    4    3   16 o  191.315   7.0525  444.907   32.794  402.864   51.308  473.944   42.641  181.641   11.684  197.447   8.8852 -15.80562 14.67838 
1 1 1    4    3   17 o  1120.20   28.526 15310.88  776.686 15816.68  1165.95 14907.40  1041.37  1135.87   42.233  1103.48   38.827 32.39160 57.36871 
1 1 1    4    3   18 o  749.645   19.443  6844.54  354.254  7063.74  532.404  6670.38  474.553  760.555   28.801  739.359   26.407 21.19598 39.07479 
1 1 1    4    3   19 o  1023.22   26.843 12787.76  667.578 13580.96  944.434 11995.70  943.762  1052.13   36.932  988.202   39.293 63.92542 53.92462 
1 1 1    4    3   20 o  138.767   8.8531  235.121   29.704  244.484   43.400  226.870   40.742  141.163   12.788  135.974   12.466 5.189056 17.85904 
1 1 1    4    3   21 o  1147.21   30.296 16143.73  844.754 17385.17  1195.07 14903.97  1194.26  1185.72   41.467  1096.26   44.821 89.45471 61.06093 
1 1 1    4    3   22 o  268.073   8.6975  874.110   56.670  903.314   80.828  845.877   79.475  272.397   12.208  263.587   12.405 8.809845 17.40494 
1 1 1    4    3   23 o  742.133   20.089  6727.27  362.359  7189.98  512.795  6265.79  512.111  765.526   27.560  714.141   29.504 51.38513 40.37346 
1 1 1    4    3   24 o  669.987   17.984  5477.11  292.865  5610.80  414.411  5343.73  413.936  676.811   25.192  660.383   25.789 16.42834 36.05122 
1 1 1    4    3   25 o  693.845   18.389  5872.74  310.120  6124.80  438.837  5621.29  438.315  707.344   25.525  677.430   26.621 29.91345 36.88072 
1 1 1    4    3   26 o  763.740   20.874  7118.00  387.487  7270.95  548.075  6965.15  547.904  770.370   29.271  753.864   29.902 16.50690 41.84422 
1 1 1    4    3   27 o  596.889   15.798  4338.33  229.186  4307.17  324.208  4369.46  324.027  594.143   22.451  598.442   22.277 -4.299072 31.62741 
1 1 1    4    3   28 f  1227.50   33.545 18450.21  1000.82 18558.35  1415.85 18342.21  1414.90  1226.46   47.496  1219.20   47.747 7.259521 67.34746 
1 1 1    4    3   29 o  626.291   17.417  4775.10  265.129  4821.30  336.013  4698.89  431.569  628.990   21.979  620.357   28.622 8.632874 36.08756 
1 1 1    4    3   30 o  1393.10   38.605 23758.83  1307.17 24392.35  1730.62 22917.33  1994.57  1407.88   50.575  1361.08   60.292 46.80066 78.69538 
1 1 1    4    3   31 o  684.961   19.404  5710.83  323.046  5746.49  494.648  5684.30  426.583  686.367   29.651  682.959   25.698 3.408142 39.23735 
1 1 1    4    3   32 o  1399.49   41.229 23952.28  1402.43 23450.97  1855.18 24620.79  2142.35  1381.32   55.257  1413.19   62.372 -31.86426 83.32781 
1 1 1    4    3   33 o  1613.10   40.978 31802.05  1606.64 31693.14  1967.35 32020.11  2783.82  1608.03   50.336  1609.50   71.161 -1.470459 87.16476 
1 1 1    4    3   34 o  396.489   10.377  1911.12  100.003  1951.98  128.756  1848.99  158.760  400.662   13.222  389.883   16.753 10.77927 21.34220 
1 1 1    4    3   35 f  455.543   11.841  2523.06  131.105  2547.14  186.136  2499.35  184.694  457.609   16.735  453.296   16.764 4.313904 23.68723 
1 1 1    4    3   36 o  1315.29   31.395 21091.78  1003.66 21266.21  1359.17 20882.60  1488.41  1318.97   42.397  1306.17   46.883 12.80042 63.21035 
1 1 1    4    3   37 o  623.028   15.534  4721.23  235.237  4838.76  318.866  4580.89  348.449  630.524   20.807  613.371   23.373 17.15234 31.29225 
1 1 1    4    3   38 o  912.639   22.166 10141.06  491.678 10315.46  666.397  9932.69  728.411  919.759   29.809  902.166   33.219 17.59302 44.63295 
1 1 1    4    3   39 x  ?   ?   ?   ?   ?   ?   ?   ?   ?   ?   ?   ?       ?      ? 
1 1 1    4    3   40 o  1623.73   45.439 32317.52  1793.29 32179.93  2926.78 32400.22  2269.12  1608.51   74.862  1621.61   57.571 -13.10400 94.43953 
1 1 1    4    3   41 o  1323.42   36.642 21411.09  1178.63 21737.78  1491.88 20868.57  1922.52  1331.19   46.109  1299.82   60.853 31.36707 76.34918 
1 1 1    4    3   42 x  ?   ?   ?   ?   ?   ?   ?   ?   ?   ?   ?   ?       ?      ? 
1 1 1    4    3   43 o  303.110   10.256  1117.09   75.559  1056.74   99.811  1198.10  115.642  294.747   13.932  313.817   15.161 -19.06976 20.59057 
1 1 1    4    3   44 o  1515.03   40.088 28106.87  1476.18 27356.95  1807.89 29606.94  2556.95  1491.60   49.867  1543.94   68.138 -52.34692 84.43633 
1 1 1    4    3   45 x  ?   ?   ?   ?   ?   ?   ?   ?   ?   ?   ?   ?       ?      ? 
1 1 1    4    3   46 o  981.115   27.572 11742.60  657.484 11700.72  759.602 11867.73  1312.87  978.731   31.931  979.219   55.389 -0.4881592 63.93378 
1 1 1    4    3   47 o  923.814   24.571 10404.98  551.708 10376.90  675.885 10461.06  955.067  921.815   30.166  923.338   42.557 -1.522766 52.16409 
1 1 1    4    3   48 o  203.773   10.060  504.925   49.826  495.839   61.085  522.989   86.128  201.510   12.534  206.544   17.316 -5.033600 21.37662 
1 1 1    4    3   49 o  619.896   16.813  4678.77  253.326  4766.23  338.674  4567.67  381.685  625.219   22.287  611.727   25.671 13.49213 33.99551 
1 1 1    4    3   50 o  105.971   15.264  139.521   38.182  140.791   51.537  137.977   56.849  105.635   20.813  104.317   23.037 1.318611 31.04625 
1 1 1    4    3   51 o  309.279   11.278  1163.70   84.780  1153.23  131.491  1171.14  110.913  307.139   17.689  310.150   14.713 -3.010834 23.00798 
1 1 1    4    3   52 o  457.186   13.605  2544.41  151.177  2511.50  240.946  2565.77  194.147  453.623   21.853  458.858   17.408 -5.235046 27.93941 
1 1 1    4    3   53 o  262.045   10.148  835.305   64.633  873.398   90.577  795.788   92.255  267.474   13.981  255.193   14.939 12.28069 20.46067 
1 1 1    4    3   54 o  469.383   12.465  2681.51  142.213  2514.39  199.718  2853.40  202.550  454.146   18.093  483.865   17.223 -29.71942 24.97980 
1 1 1    4    3   55 o   56.689   20.800   31.147   37.544   37.041   49.124   22.868   58.218   63.491   23.700   62.731   25.130 0.7607346 34.54340 
1 1 1    4    3   56 o  345.519   10.018  1452.33   84.135  1460.63  112.616  1441.85  126.573  346.365   13.377  344.042   15.136 2.322174 20.20047 
1 1 1    4    3   57 o  103.500   16.551  133.806   40.232  125.281   49.835  149.760   68.175   99.416   21.267  108.465   26.163 -9.048943 33.71628 
1 1 1    4    3   58 o  685.968   17.563  5737.97  292.829  5810.95  376.942  5626.89  465.042  689.568   22.490  677.476   28.242 12.09253 36.10281 
1 1 1    4    3   59 x  ?   ?   ?   ?   ?   ?   ?   ?   ?   ?   ?   ?       ?      ? 
1 1 1    4    3   60 o  252.314   10.145  774.591   62.218  763.170   78.845  793.440  101.291  250.013   13.020  254.592   16.457 -4.579208 20.98460 
1 1 1    4    3   61 o   93.064   19.212  109.587   42.017   92.446   50.537  147.962   75.615   85.625   23.548  107.902   28.433 -22.27662 36.91812 
1 1 1    4    3   62 o  205.294   10.459  514.167   52.013  535.489   65.019  476.274   86.680  209.319   12.842  196.736   18.338 12.58221 22.38783 
1 1 1    4    3   63 o  494.249   12.988  2974.41  156.029  3111.31  210.871  2808.77  231.950  505.132   17.175  479.669   19.895 25.46231 26.28333 
1 1 1    4    3   64 o   55.580   21.614   23.186   41.929   49.506   53.100 -20.4040   68.334   69.245   24.832   57.159   25.205 12.08638 35.38273 
1 1 1    4    3   65 f  375.239   11.776  1713.59  107.404  1799.53  154.041  1632.30  149.830  384.270   16.493  365.957   16.845 18.31281 23.57451 
1 1 1    4    3   66 o  398.954   11.477  1936.75  111.294  2037.00  149.875  1813.52  166.171  408.960   15.078  385.714   17.725 23.24658 23.27060 
1 1 1    4    3   67 o  336.438   10.639  1377.03   87.000  1406.67  116.390  1339.51  130.970  339.903   14.088  331.588   16.251 8.315491 21.50717 
1 1 1    4    3   68 o  197.335   11.413  475.397   54.505  439.129   69.353  533.983   88.146  189.279   15.203  208.585   17.550 -19.30574 23.21932 
1 1 1    4    4    0 o  931.371   52.938 10668.92  1189.52  9741.79  1681.93 11596.73  1682.55  882.309   79.939  966.647   72.553 0.000000 0.000000 
1 1 1    4    4    1 o  448.997   16.582  2461.15  180.403  2483.26  281.993  2445.82  234.720  449.535   26.008  446.859   21.728 0.000000 0.000000 
1 1 1    4    4    2 o  107.825   8.6100  143.993   22.234  110.697   29.863  185.402   33.304   92.256   14.353  121.908   11.473 -0.000000 0.000000 
1 1 1    4    4    3 o  816.473   30.213  8147.31  597.699  8792.93  943.062  7713.87  772.711  845.305   46.217  792.542   40.352 0.000000 0.000000 
1 1 1    4    4    4 o  908.454   35.496 10097.09  781.050 11228.17  1558.69  9717.86  902.537  950.204   68.301  889.940   41.938 0.000000 0.000000 
1 1 1    4    4    5 o  986.808   34.993 11903.86  836.919 11899.82  1079.63 11909.94  1324.81  984.686   45.329  982.607   55.885 -0.000000 0.000000 
1 1 1    4    4    6 o  116.448   9.2356  167.907   25.762  197.961   43.719  151.921   31.885  124.996   14.956  109.757   12.355 0.000000 0.000000 
1 1 1    4    4    7 o  678.575   25.033  5624.85  411.590  5856.08  652.295  5471.89  530.542  689.936   39.187  667.973   32.859 0.000000 0.000000 
1 1 1    4    4    8 o  1066.04   36.723 13893.24  948.969 13794.80  1501.42 13958.72  1224.58  1057.33   58.840  1066.45   47.457 0.000000 0.000000 
1 1 1    4    4    9 o  406.219   16.043  2015.68  157.841  2069.26  251.847  1981.02  202.560  410.039   25.496  401.971   20.861 0.000000 0.000000 
1 1 1    4    4   10 o  1048.22   34.495 13426.01  876.698 13250.29  1130.69 13690.90  1388.24  1039.32   44.951  1054.30   54.508 -0.000000 0.000000 
1 1 1    4    4   11 o   74.652   13.571   74.095   22.213   24.352   46.440   88.851   25.294   43.009   25.530   82.226   13.832 0.000000 0.000000 
1 1 1    4    4   12 o  877.542   34.473  9424.43  732.698 10066.18  1035.91  8781.98  1036.48  904.356   47.426  843.292   50.995 -0.000000 0.000000 
1 1 1    4    4   13 o   26.290   17.514  -9.7649   30.273 -14.4557   39.815  -3.3364   46.610   29.797   19.923   35.181   22.837 -0.000000 0.000000 
1 1 1    4    4   14 o  2248.84   88.564 62881.53  4823.79 61756.13  6821.11 64007.44  6822.64  2201.23  128.495  2243.31  126.039 0.000000 0.000000 
1 1 1    4    4   15 o  1802.48   66.976 40112.01  2925.03 40954.98  4136.20 39268.71  4137.04  1807.38   94.751  1768.22   96.926 -0.000000 0.000000 
1 1 1    4    4   16 o  148.227   12.171  272.493   43.170  336.313   65.117  222.448   57.663  163.763   16.762  131.158   19.318 0.000000 0.000000 
1 1 1    4    4   17 o  237.606   12.481  692.152   71.626  654.957  100.779  730.117  101.817  229.852   18.306  243.119   17.437 0.000000 0.000000 
1 1 1    4    4   18 o  398.829   16.649  1945.57  160.752  1913.92  226.020  1977.96  228.680  394.216   23.787  400.855   23.660 -0.000000 0.000000 
1 1 1    4    4   19 o   60.459   25.423   62.920   37.602  118.857   53.347   7.6905   53.009   87.656   28.337   40.188   25.395 -0.000000 0.000000 
1 1 1    4    4   20 o  266.920   12.638  872.559   81.569  951.555  116.986  797.815  113.793  277.907   17.478  253.895   18.672 0.000000 0.000000 
1 1 1    4    4   21 o  164.310   12.727  334.370   50.127  370.664   71.636  299.549   70.167  171.803   17.577  153.090   19.764 0.000000 0.000000 
1 1 1    4    4   22 o  850.054   31.359  8889.87  645.904  8613.86  912.382  9167.18  914.513  831.081   45.479  858.216   44.108 -0.000000 0.000000 
1 1 1    4    4   23 o  413.803   17.434  2097.36  174.639  2083.50  245.611  2111.53  248.364  410.770   24.808  413.525   24.918 -0.000000 0.000000 
1 1 1    4    4   24 o  802.792   29.627  7918.50  576.295  8153.73  816.080  7684.49  813.934  810.410   41.682  786.063   42.894 0.000000 0.000000 
1 1 1    4    4   25 f  417.607   17.323  2134.72  175.144  2151.02  246.331  2118.06  249.074  417.724   24.454  414.360   24.938 -0.000000 0.000000 
1 1 1    4    4   26 o  492.540   19.611  2969.09  233.930  3110.02  332.227  2830.51  329.445  502.520   27.386  478.910   28.534 0.000000 0.000000 
1 1 1    4    4   27 o  960.288   36.279 11333.23  844.018 11168.17  1192.52 11498.90  1194.73  947.596   52.138  961.936   51.436 -0.000000 0.000000 
1 1 1    4    4   28 o  789.322   30.521  7638.90  583.550  7161.51  823.985  8119.27  826.550  760.104   44.961  810.707   42.208 -0.000000 0.000000 
1 1 1    4    4   29 o  227.571   13.537  636.511   74.269  650.991  106.666  622.885  103.471  228.807   19.506  223.745   19.360 -0.000000 0.000000 
1 1 1    4    4   30 o  689.162   30.501  5826.00  508.629  6107.96  624.743  5271.71  875.941  704.308   36.723  647.526   56.654 0.000000 0.000000 
1 1 1    4    4   31 o  585.242   22.187  4187.41  314.576  4346.47  446.246  4030.29  443.522  594.638   31.069  572.183   32.123 0.000000 0.000000 
1 1 1    4    4   32 o  1738.96   68.045 37472.57  2866.02 43434.34  5739.83 35492.48  3307.91  1827.58  130.754  1685.24   81.188 0.000000 0.000000 
1 1 1    4    4   33 o  1819.49   72.552 41105.07  3196.94 46753.69  6400.23 39227.16  3690.29  1887.58  141.325  1769.43   86.275 0.000000 0.000000 
1 1 1    4    4   34 o  798.118   30.449  7798.62  588.717  8073.58  931.599  7615.81  759.621  807.855   47.829  786.545   39.970 0.000000 0.000000 
1 1 1    4    4   35 o  1179.35   42.082 17072.32  1202.78 17525.74  1903.08 16770.74  1552.06  1186.29   66.480  1164.70   55.108 0.000000 0.000000 
1 1 1    4    4   36 o  2290.07   82.070 65642.75  4554.83 64456.10  5879.15 67424.45  7203.88  2245.15  108.312  2270.23  131.566 -0.000000 0.000000 
1 1 1    4    4   37 o  809.242   29.801  8021.98  584.361  8029.53  752.896  8010.54  926.752  807.472   38.563  803.660   47.833 -0.000000 0.000000 
1 1 1    4    4   38 x  ?   ?   ?   ?   ?   ?   ?   ?   ?   ?   ?   ?       ?      ? 
1 1 1    4    4   39 o   32.942   21.524  -5.3891   42.369 -62.8828   46.127  304.939  107.166   25.040   17.785  147.489   34.383 -0.000000 0.000000 
1 1 1    4    4   40 o  197.547   15.304  483.401   72.469  548.119  136.475  457.987   85.523  206.109   28.865  191.204   18.821 0.000000 0.000000 
1 1 1    4    4   41 x  ?   ?   ?   ?   ?   ?   ?   ?   ?   ?   ?   ?       ?      ? 
1 1 1    4    4   42 o  469.772   16.809  2697.64  191.370  2829.37  317.296  2622.32  239.919  478.892   27.466  462.279   21.458 0.000000 0.000000 
1 1 1    4    4   43 o  308.091   20.363  1172.22  150.958  1172.22  150.958   0.0000   0.0000  308.091   20.363  308.091   20.363 -0.000000 0.000000 
1 1 1    4    4   44 x  ?   ?   ?   ?   ?   ?   ?   ?   ?   ?   ?   ?       ?      ? 
1 1 1    4    4   45 o  102.520   29.528  156.465   63.815  156.465   63.815   0.0000   0.0000  102.520   29.528  102.520   29.528 -0.000000 0.000000 
1 1 1    4    4   46 f   97.662   31.721  148.318   66.608   0.0000   0.0000  148.318   66.608   97.662   31.721   97.662   31.721 0.000000 0.000000 
1 1 1    4    4   47 o  817.104   29.787  8229.46  589.795  8374.88  759.265  8008.21  936.552  820.609   38.257  796.601   48.790 -0.000000 0.000000 
1 1 1    4    4   48 o  1283.25   48.144 20737.69  1496.83 20960.87  2368.74 20589.34  1931.29  1254.74   78.372  1262.71   63.290 0.000000 0.000000 
1 1 1    4    4   49 o  143.479   17.946  262.937   59.933  292.221   73.277  203.758  104.168  150.230   21.305  110.475   41.509 -0.000000 0.000000 
1 1 1    4    4   50 o  437.625   18.988  2357.42  201.109  2193.14  288.994  2511.67  280.040  418.495   28.722  449.434   25.831 0.000000 0.000000 
1 1 1    4    4   51 o   70.490   33.368   90.537   64.836 -100.0017  107.881  198.273   81.121   41.773   29.151  114.402   33.580 0.000000 0.000000 
1 1 1    4    4   52 o  104.506   30.191  164.380   66.530  118.245  102.777  197.654   87.284   79.677   41.212  111.933   36.285 0.000000 0.000000 
1 1 1    4    4   53 o  358.932   17.351  1590.28  150.561  1682.65  222.524  1512.29  204.469  366.190   25.278  347.237   24.507 0.000000 0.000000 
1 1 1    4    4   54 o   65.061   32.858   78.240   64.422  155.409   85.675 -22.1543   97.722   94.354   38.195   47.676   31.666 -0.000000 0.000000 
1 1 1    4    4   55 o  272.290   14.523  915.431   95.490  867.677  118.958  1001.95  160.123  263.599   18.786  281.428   23.801 -0.000000 0.000000 
1 1 1    4    4   56 o  418.114   16.486  2157.40  166.948  2155.10  211.254  2161.21  272.453  415.917   21.020  412.988   27.420 -0.000000 0.000000 
1 1 1    4    4   57 o   60.505   32.072   67.665   63.403   82.525  109.385   60.147   77.807   69.304   40.061   59.495   34.051 0.000000 0.000000 
1 1 1    4    4   58 x  ?   ?   ?   ?   ?   ?   ?   ?   ?   ?   ?   ?       ?      ? 
1 1 1    4    4   59 f  338.962   15.858  1424.52  129.995  1425.70  164.738  1422.55  211.627  336.995   20.281  332.861   26.546 -0.000000 0.000000 
1 1 1    4    4   60 o  581.130   22.000  4240.93  309.732  4185.89  397.423  4326.08  494.315  570.798   28.814  571.972   35.881 -0.000000 0.000000 
1 1 1    4    4   61 o  170.234   18.654  372.284   74.823  215.919  122.507  465.318   94.496  106.115   45.999  189.653   21.176 0.000000 0.000000 
1 1 1    4    4   62 o  244.140   15.218  744.430   89.497  669.375  139.495  796.938  116.675  225.133   26.448  250.642   19.420 0.000000 0.000000 
1 1 1    4    4   63 o  378.450   16.651  1786.30  152.488  1790.64  193.586  1779.19  247.521  375.840   21.349  369.251   27.948 -0.000000 0.000000 
1 1 1    4    4   64 o  159.733   21.022  335.339   77.691  361.615  100.128  295.587  123.155  161.945   27.931  132.495   43.195 -0.000000 0.000000 
1 1 1    4    4   65 o  381.261   17.555  1819.96  161.895  1715.72  204.024  1997.21  266.029  366.143   23.138  390.587   28.366 -0.000000 0.000000 
1 1 1    4    4   66 o  202.053   18.845  522.716   90.695  448.007  158.827  558.864  110.479  167.129   45.236  206.851   22.667 0.000000 0.000000 
1 1 1    4    4   67 o  434.482   18.271  2372.29  192.168  2482.74  243.957  2191.70  311.939  440.418   22.932  403.647   32.270 -0.000000 0.000000 
1 1 1    4    4   68 o  674.564   27.327  5948.51  446.372  6043.79  712.004  5886.81  572.948  639.502   46.368  653.756   36.314 0.000000 0.000000 
1 1 1    5    0    1 o  138.303   10.611  236.579   35.187  239.612   48.628  233.246   50.980  138.018   14.939  135.742   16.040 -0.000000 0.000000 
1 1 1    5    0    2 o  1298.85   51.625 20692.76  1623.90 19549.30  2296.03 21837.23  2297.05  1255.38   75.884  1328.95   71.589 -0.000000 0.000000 
1 1 1    5    0    3 o  1080.30   43.107 14295.80  1127.78 14036.97  1594.66 14554.79  1595.19  1065.87   62.035  1085.87   60.878 -0.000000 0.000000 
1 1 1    5    0    4 o  747.441   34.802  6847.48  629.117  6863.01  1088.85  6839.69  770.795  741.649   61.371  745.371   42.871 -0.000000 0.000000 
1 1 1    5    0    5 o  398.393   16.635  1939.84  160.444  2082.34  227.979  1800.00  225.841  411.851   22.937  382.318   24.535 0.000000 0.000000 
1 1 1    5    0    6 o  132.238   10.447  216.507   33.095  198.277   46.902  234.585   46.706  124.638   16.246  136.673   14.428 0.000000 0.000000 
1 1 1    5    0    7 f  793.582   32.240  7704.93  619.525  7595.10  876.680  7814.50  875.601  785.055   46.314  796.602   45.564 0.000000 0.000000 
1 1 1    5    0    8 o  2691.64  108.792 90265.87  7090.93 96254.47 10028.16 84277.44 10028.02  2749.10  151.125  2561.52  162.571 -0.000000 0.000000 
1 1 1    5    0    9 o  1743.56   70.239 37439.21  2965.64 38499.18  4195.47 36380.69  4192.61  1756.92   98.966  1706.09  101.940 0.000000 0.000000 
1 1 1    5    0   10 o  1608.01   75.202 31939.39  2924.52 33123.21  3582.07 29572.86  5064.62  1631.72   90.966  1516.05  140.201 -0.000000 0.000000 
1 1 1    5    0   11 o  354.234   15.127  1533.90  129.704  1589.99  184.896  1479.56  181.998  359.682   21.321  346.737   21.793 0.000000 0.000000 
1 1 1    5    0   12 o  1658.49   79.856 34051.40  3202.04 25982.52  5543.61 38091.27  3922.56  1398.72  169.716  1749.33   92.853 0.000000 0.000000 
1 1 1    5    0   13 o  442.743   18.798  2396.68  201.458  2404.64  283.629  2388.57  286.197  442.139   26.614  440.574   26.958 -0.000000 0.000000 
1 1 1    5    0   14 o  1477.72   60.294 26866.52  2157.36 26432.81  3052.20 27299.52  3049.75  1456.04   86.955  1480.61   85.396 0.000000 0.000000 
1 1 1    5    0   15 o  1265.51   52.222 19679.24  1600.08 20371.67  2261.75 18985.46  2263.95  1281.02   73.188  1235.16   76.073 -0.000000 0.000000 
1 1 1    5    0   16 o  422.816   22.013  2192.76  224.820  2773.32  387.337  1897.81  276.085  473.410   34.068  391.495   29.395 -0.000000 0.000000 
1 1 1    5    0   17 f  722.064   33.427  6396.40  583.782  6772.14  716.381  5653.66  1007.22  741.643   40.008  669.744   63.166 0.000000 0.000000 
1 1 1    5    0   18 o  1116.97   44.817 15338.03  1212.27 16288.12  1716.58 14392.73  1712.24  1145.32   62.081  1074.41   66.142 0.000000 0.000000 
1 1 1    5    0   19 o  123.479   22.115  202.497   60.035  254.195   79.364  133.346   91.788  137.395   26.646   86.568   39.800 -0.000000 0.000000 
1 1 1    5    0   20 o  277.866   18.726  952.692  125.154  872.172  172.954  1041.20  181.332  263.105   27.752  288.662   26.350 -0.000000 0.000000 
1 1 1    5    0   21 o  207.448   17.233  534.704   85.510  722.065  127.268  380.521  115.452  240.358   22.222  168.466   31.395 0.000000 0.000000 
1 1 1    5    0   22 o  712.138   26.130  6219.87  450.900  5576.21  901.997  6434.30  520.616  662.328   57.002  723.402   29.724 0.000000 0.000000 
1 1 1    5    0   23 o  328.501   13.412  1319.95  106.683  1381.22  215.641  1300.10  122.758  332.884   27.064  325.634   15.592 0.000000 0.000000 
1 1 1    5    0   24 o  706.495   26.681  6128.50  456.677  6099.17  527.269  6216.58  913.647  703.545   30.971  700.437   54.422 -0.000000 0.000000 
1 1 1    5    0   25 o  2185.21  108.335 63816.04  5721.69 77012.83  9922.08 57241.17  7003.45  2215.10  187.376  1996.46  146.126 0.000000 0.000000 
1 1 1    5    0   26 o  374.748   18.931  1723.94  171.425  1911.20  305.811  1638.13  207.006  391.123   32.694  364.175   23.614 0.000000 0.000000 
1 1 1    5    0   27 o   82.526   22.460   99.307   38.944  115.257   96.612   96.213   42.555   79.968   40.271   79.138   25.136 0.000000 0.000000 
1 1 1    5    0   28 o  1341.80   49.767 22257.12  1618.01 23137.67  3234.20 21963.15  1868.67  1333.86  101.094  1328.79   58.112 0.000000 0.000000 
1 1 1    5    0   29 o  1095.09   41.687 14755.43  1105.92 15403.72  2212.10 14539.40  1276.95  1098.89   83.949  1084.58   48.663 0.000000 0.000000 
1 1 1    5    0   30 o  360.465   14.680  1588.34  128.134  1577.99  260.596  1591.63  147.151  355.759   30.661  360.503   16.878 0.000000 0.000000 
1 1 1    5    0   31 o  315.448   14.875  1218.33  113.473  1180.84  230.260  1230.36  130.408  306.347   31.702  316.643   17.058 0.000000 0.000000 
1 1 1    5    0   32 o  1451.08   61.868 26061.74  2173.01 26602.12  3761.07 25790.97  2662.34  1439.25  108.951  1436.47   76.754 0.000000 0.000000 
1 1 1    5    0   33 o  1334.80   59.115 22023.90  1909.31 23405.00  2339.58 19269.87  3303.76  1371.43   70.615  1219.44  113.741 -0.000000 0.000000 
1 1 1    5    0   34 o   27.582   19.041 -33.7969   42.900  -4.8662   47.100 -174.6586  103.929   35.001   22.808   35.248   25.311 -0.000000 0.000000 
1 1 1    5    0   35 o  728.012   28.980  6489.60  510.951  5700.06  1022.67  6752.25  589.848  671.502   63.994  741.891   32.858 0.000000 0.000000 
1 1 1    5    0   36 o  101.015   21.873  140.256   47.090  168.089  147.717  137.108   49.682   96.783   49.557   98.536   23.938 0.000000 0.000000 
1 1 1    5    0   37 o  226.908   13.907  633.219   76.036  566.720  180.849  647.498   83.803  204.161   41.122  229.221   15.195 0.000000 0.000000 
1 1 1    5    0   38 o  424.181   21.699  2208.47  222.379  2211.42  391.343  2207.06  270.252  419.778   39.138  423.008   26.525 0.000000 0.000000 
1 1 1    5    0   39 x  ?   ?   ?   ?   ?   ?   ?   ?   ?   ?   ?   ?       ?      ? 
1 1 1    5    0   40 o  584.675   34.174  4223.74  481.840   0.0000   0.0000  4223.74  481.840  584.675   34.174  584.675   34.174 0.000000 0.000000 
1 1 1    5    0   41 f  162.303   19.875  335.008   75.258  335.008   75.258   0.0000   0.0000  162.303   19.875  162.303   19.875 -0.000000 0.000000 
1 1 1    5    0   42 x  ?   ?   ?   ?   ?   ?   ?   ?   ?   ?   ?   ?       ?      ? 
1 1 1    5    0   43 o  266.364   16.964  874.496  108.807   0.0000   0.0000  874.496  108.807  266.364   16.964  266.364   16.964 0.000000 0.000000 
1 1 1    5    0   44 o  297.936   15.691  1089.80  112.907  573.169  275.153  1194.40  123.810  187.185   66.425  311.876   16.437 0.000000 0.000000 
1 1 1    5    0   45 x  ?   ?   ?   ?   ?   ?   ?   ?   ?   ?   ?   ?       ?      ? 
1 1 1    5    0   46 o  155.134   23.641  313.496   82.999  192.550  215.438  334.576   89.942  104.898   57.938  160.020   24.927 0.000000 0.000000 
1 1 1    5    0   47 o  574.086   27.894  4066.69  387.123  3766.82  687.507  4205.90  468.445  541.172   53.466  582.035   33.364 0.000000 0.000000 
1 1 1    5    0   48 o  197.245   17.944  486.287   84.388  506.977   89.471  319.544  253.997  201.276   18.657  130.247   65.364 -0.000000 0.000000 
1 1 1    5    0   49 o  938.202   38.544 10991.55  875.568 10710.53  1759.98 11083.98  1009.33  883.518   83.682  938.001   44.500 0.000000 0.000000 
1 1 1    5    0   50 o  388.209   18.209  1854.68  170.949  1630.75  393.064  1906.92  189.844  349.784   48.986  393.178   19.983 0.000000 0.000000 
1 1 1    5    0   51 o  917.752   37.965 10609.30  843.559 10461.87  1695.60 10657.80  972.443  856.487   83.257  914.384   43.987 0.000000 0.000000 
1 1 1    5    0   52 f  524.491   22.400  3403.26  284.369  3112.94  588.908  3491.53  324.737  483.191   51.631  529.988   25.341 0.000000 0.000000 
1 1 1    5    0   53 o  424.595   18.945  2225.79  194.629  2299.88  435.596  2207.30  217.553  417.743   44.020  421.929   21.338 0.000000 0.000000 
1 1 1    5    0   54 o  875.944   36.393  9750.97  771.768  9875.06  1554.10  9710.35  889.155  816.918   80.033  867.371   42.407 0.000000 0.000000 
1 1 1    5    0   55 o  420.462   22.211  2202.18  225.541  1941.20  438.312  2296.16  263.037  375.665   50.583  427.777   25.506 0.000000 0.000000 
1 1 1    5    0   56 o  354.561   19.819  1564.56  169.572  1541.50  195.617  1634.29  340.123  350.384   23.203  349.151   41.644 -0.000000 0.000000 
1 1 1    5    0   57 o  469.106   24.055  2760.51  272.624  2659.13  503.603  2802.54  324.245  439.916   48.616  469.654   28.649 0.000000 0.000000 
1 1 1    5    0   58 o   96.848   35.666  158.322   77.696   78.567  264.438  165.857   81.284   86.855   55.619   99.032   36.484 0.000000 0.000000 
1 1 1    5    0   59 x  ?   ?   ?   ?   ?   ?   ?   ?   ?   ?   ?   ?       ?      ? 
1 1 1    5    0   60 o  659.831   28.163  5561.55  449.788  5500.57  920.814  5580.66  515.469  597.161   65.442  655.688   32.527 0.000000 0.000000 
1 1 1    5    0   61 o  454.960   20.530  2597.61  225.967  2760.95  504.206  2556.55  252.774  439.074   48.786  449.298   23.290 0.000000 0.000000 
1 1 1    5    0   62 o  194.814   18.711  484.521   86.720  493.485   90.874  393.139  290.142  196.256   19.492  126.189   68.065 -0.000000 0.000000 
1 1 1    5    0   63 o  331.028   17.518  1372.34  140.041  1398.28  154.005  1248.48  336.576  333.205   19.161  283.344   54.764 -0.000000 0.000000 
1 1 1    5    0   64 o  168.835   21.492  374.027   84.297  476.986  297.096  365.012   87.910  138.002   70.366  165.777   23.101 0.000000 0.000000 
1 1 1    5    0   65 o  116.106   32.804  208.755   80.167  238.695  290.562  206.288   83.404  101.364   61.972  113.744   34.559 0.000000 0.000000 
1 1 1    5    0   66 o  314.142   17.723  1240.38  134.334  1223.22  144.723  1347.14  361.055  310.975   19.318  289.589   57.794 -0.000000 0.000000 
1 1 1    5    0   67 o   55.571   32.996   50.909   77.610   57.766   81.366 -18.2738  258.447   57.904   34.063   72.688   49.239 -0.000000 0.000000 
1 1 1    5    0   68 o  117.379   31.463  210.981   77.567 -24.5851  305.867  227.172   80.189   76.190   52.141  122.834   31.060 0.000000 0.000000 
1 1 1    5    1    0 f  2239.99   92.360 62181.65  5009.03 64685.89  7085.12 59679.23  7082.55  2263.89  129.737  2169.97  135.497 0.000000 0.000000 
1 1 1    5    1    1 o  1839.85   51.673 41542.12  2310.73 40307.05  3267.58 42777.61  3268.15  1802.81   74.571  1858.33   72.356 -55.52051 103.9050 
1 1 1    5    1    2 o  1085.76   31.261 14378.07  824.989 14010.70  1166.53 14745.68  1166.90  1069.78   44.864  1097.68   43.737 -27.90039 62.65566 
1 1 1    5    1    3 o  516.760   14.826  3247.89  186.212  3316.61  263.238  3179.06  263.449  521.998   20.748  511.041   21.210 10.95654 29.67038 
1 1 1    5    1    4 o  923.099   26.327 10381.66  590.693 10441.19  835.202 10322.07  835.529  924.586   37.165  919.268   37.395 5.317627 52.72255 
1 1 1    5    1    5 o  207.020   7.7268  520.946   38.879  572.150   55.979  473.231   54.038  216.935   10.617  196.961   11.336 19.97398 15.53118 
1 1 1    5    1    6 o  1299.26   36.280 20611.61  1145.70 19337.73  1619.73 21887.17  1620.80  1255.10   53.096  1336.06   49.911 -80.95288 72.87177 
1 1 1    5    1    7 f  1840.34   52.286 41560.40  2338.80 41281.94  3307.11 41839.01  3308.00  1825.10   74.552  1837.61   74.064 -12.50537 105.0878 
1 1 1    5    1    8 o  1189.27   33.158 17255.32  958.466 16904.32  1355.26 17606.55  1355.69  1174.73   47.466  1199.07   46.517 -24.33923 66.45904 
1 1 1    5    1    9 o  3135.90   90.797 122983.10  6920.51 131152.00  9788.11 114817.60  9786.05  3196.89  125.970  2979.30  135.141 217.5857 184.7474 
1 1 1    5    1   10 o  663.796   19.162  5361.76  309.152  5694.35  437.307  5029.47  437.106  683.682   26.316  642.426   27.994 41.25519 38.42136 
1 1 1    5    1   11 o  1753.15   49.701 37681.55  2117.83 35818.68  2994.72 39545.28  2995.41  1700.92   72.438  1788.78   68.896 -87.86475 99.96976 
1 1 1    5    1   12 o  1123.94   31.642 15407.86  864.395 14325.37  1222.16 16491.36  1222.72  1081.46   46.496  1160.94   43.332 -79.47827 63.55747 
1 1 1    5    1   13 o  1050.21   29.998 13449.05  765.736 14168.93  1082.99 12729.37  1082.84  1076.32   41.398  1019.81   43.686 56.51050 60.18480 
1 1 1    5    1   14 o  775.625   22.941  7326.09  432.483  7339.46  611.442  7312.70  611.806  775.536   32.438  774.113   32.517 1.422791 45.92954 
1 1 1    5    1   15 o  1031.77   31.331 12990.37  785.711 13370.17  1199.53 12704.97  1039.83  1044.02   47.271  1018.71   41.996 25.30786 63.23141 
1 1 1    5    1   16 o  691.925   20.485  5829.40  344.513  6010.67  526.221  5693.41  455.768  701.751   30.852  683.288   27.443 18.46271 41.29119 
1 1 1    5    1   17 o  366.087   11.064  1629.72   98.445  1755.28  160.301  1553.70  124.739  379.753   17.367  357.370   14.361 22.38293 22.53560 
1 1 1    5    1   18 o  1139.02   30.364 15854.08  840.605 16742.14  1454.78 15408.97  1029.95  1164.51   51.398  1121.22   37.794 43.29089 63.79766 
1 1 1    5    1   19 o  240.364   7.7239  702.426   45.124  773.148   76.485  664.666   55.887  252.086   12.483  233.783   9.8355 18.30327 15.89225 
1 1 1    5    1   20 o  652.440   17.119  5186.45  271.466  5483.52  468.458  5036.25  333.095  669.297   28.797  642.468   21.331 26.82886 35.83689 
1 1 1    5    1   21 o  877.545   25.823  9424.03  550.789  8649.98  1028.95  9734.91  652.078  830.884   51.200  890.789   30.118 -59.90442 59.40117 
1 1 1    5    1   22 o  1114.00   32.576 15274.11  882.024 14729.78  1648.48 15492.44  1044.04  1073.61   63.455  1119.19   38.380 -45.58557 74.15925 
1 1 1    5    1   23 o  902.267   27.082  9985.75  593.905  9569.04  1109.44 10153.14  703.138  870.685   52.673  908.188   31.854 -37.50317 61.55546 
1 1 1    5    1   24 o  153.429   9.4492  287.481   35.066  237.010   67.899  305.839   40.950  137.738   20.941  158.164   10.716 -20.42603 23.52375 
1 1 1    5    1   25 o  333.843   11.147  1356.30   90.447  1162.65  166.474  1437.41  107.736  307.645   22.418  343.599   12.900 -35.95419 25.86444 
1 1 1    5    1   26 o  373.620   12.635  1698.96  114.738  1888.29  165.559  1523.98  159.157  393.632   17.304  353.065   18.612 40.56738 25.41391 
1 1 1    5    1   27 o  491.168   15.465  2937.29  184.620  2759.30  244.822  3171.96  281.107  475.664   21.176  509.862   22.684 -34.19794 31.03190 
1 1 1    5    1   28 o  1182.86   31.380 17115.09  902.184 16221.18  1275.70 18009.51  1276.06  1147.36   45.745  1209.78   43.397 -62.42468 63.05495 
1 1 1    5    1   29 o  547.023   14.778  3641.04  196.487  3378.16  277.488  3905.39  278.263  526.530   21.683  566.227   20.219 -39.69763 29.64718 
1 1 1    5    1   30 o  398.551   11.912  1931.70  115.392  1949.04  162.629  1914.13  163.753  400.202   16.719  396.592   16.988 3.609375 23.83530 
1 1 1    5    1   31 o  516.638   14.580  3246.63  183.082  3165.00  258.476  3328.82  259.361  509.865   20.857  522.914   20.407 -13.04874 29.17975 
1 1 1    5    1   32 o  807.751   24.581  7946.91  482.590  7884.38  682.063  8009.59  682.908  803.656   34.918  810.036   34.686 -6.380188 49.21771 
1 1 1    5    1   33 o  590.676   18.344  4244.89  263.355  4109.55  371.730  4381.27  373.154  580.834   26.331  599.768   25.598 -18.93341 36.72292 
1 1 1    5    1   34 o  974.185   26.249 11559.07  621.531 11139.44  878.745 11979.14  879.210  955.195   37.850  990.701   36.513 -35.50592 52.59093 
1 1 1    5    1   35 o  1828.48   48.494 40937.98  2155.19 42590.43  3049.35 39288.68  3046.44  1858.49   67.506  1783.93   70.260 74.56348 97.43474 
1 1 1    5    1   36 o  928.626   23.795 10499.55  537.078 11010.59  721.644  9865.02  804.119  950.313   31.243  898.958   36.802 51.35547 48.27565 
1 1 1    5    1   37 o  1226.30   35.066 18355.30  1045.18 19225.41  1598.06 17704.88  1381.66  1251.65   52.530  1202.24   47.283 49.40808 70.67563 
1 1 1    5    1   38 o  1501.18   48.364 27634.56  1764.67 27049.20  3056.85 27927.15  2161.15  1468.74   86.005  1505.80   59.049 -37.06360 104.3247 
1 1 1    5    1   39 x  ?   ?   ?   ?   ?   ?   ?   ?   ?   ?   ?   ?       ?      ? 
1 1 1    5    1   40 o  386.958   13.736  1821.16  129.192  1939.67  159.757  1597.19  219.621  399.280   16.462  361.172   25.176 38.10770 30.07987 
1 1 1    5    1   41 o  832.873   24.289  8452.32  491.682  8772.24  651.900  8030.20  748.819  847.711   31.639  810.264   38.023 37.44720 49.46509 
1 1 1    5    1   42 x  ?   ?   ?   ?   ?   ?   ?   ?   ?   ?   ?   ?       ?      ? 
1 1 1    5    1   43 o  665.391   19.844  5390.57  320.930  5636.66  426.879  5070.66  486.710  679.972   25.829  644.478   31.071 35.49390 40.40493 
1 1 1    5    1   44 o  487.986   14.841  2896.99  176.023  2909.86  221.943  2875.17  288.994  488.919   18.677  485.081   24.592 3.837830 30.88012 
1 1 1    5    1   45 x  ?   ?   ?   ?   ?   ?   ?   ?   ?   ?   ?   ?       ?      ? 
1 1 1    5    1   46 o  1160.95   36.373 16489.15  1026.35 17024.99  1453.70 15956.57  1449.27  1175.93   50.862  1137.98   52.397 37.94702 73.02332 
1 1 1    5    1   47 o  304.408   12.252  1127.04   90.650  1205.94  120.228  1023.09  137.999  314.800   15.713  289.173   19.752 25.62717 25.24000 
1 1 1    5    1   48 o  1028.99   28.537 12930.08  713.704 13054.87  1010.56 12805.90  1008.10  1031.46   40.309  1021.51   40.603 9.954529 57.21407 
1 1 1    5    1   49 o  292.423   12.006  1040.22   85.330  1077.47  114.055  992.859  128.598  297.085   15.853  284.885   18.675 12.19998 24.49654 
1 1 1    5    1   50 o  512.490   15.204  3197.56  189.383  3254.11  239.505  3103.21  309.364  516.739   19.069  503.446   25.363 13.29324 31.73246 
1 1 1    5    1   51 o  363.317   12.075  1606.16  106.633  1577.64  134.013  1655.37  176.049  359.941   15.318  367.933   19.758 -7.991486 25.00100 
1 1 1    5    1   52 o  360.179   12.356  1578.76  108.169  1521.14  137.544  1672.17  175.119  353.377   16.014  369.782   19.554 -16.40463 25.27445 
1 1 1    5    1   53 o  298.003   11.570  1080.60   83.804  1103.92  106.868  1043.36  135.053  301.088   14.603  291.883   19.143 9.205475 24.07686 
1 1 1    5    1   54 o  674.101   18.019  5539.79  295.233  5547.91  396.478  5529.69  442.320  673.742   24.211  672.158   27.075 1.583923 36.32112 
1 1 1    5    1   55 o  101.557   20.862  130.484   49.773  155.803   67.101   99.512   74.215  110.681   25.472   91.353   29.414 19.32732 38.91039 
1 1 1    5    1   56 o  273.797   11.081  912.187   73.738  1034.12  100.796  771.799  108.156  291.401   14.231  250.966   17.847 40.43546 22.82671 
1 1 1    5    1   57 o  232.999   11.183  660.645   63.331  630.579   86.902  694.700   92.487  226.932   15.855  238.221   16.067 -11.28961 22.57282 
1 1 1    5    1   58 o  526.108   14.657  3371.81  187.426  3455.22  252.059  3268.66  280.307  532.088   19.490  517.188   22.299 14.90021 29.61584 
1 1 1    5    1   59 x  ?   ?   ?   ?   ?   ?   ?   ?   ?   ?   ?   ?       ?      ? 
1 1 1    5    1   60 o  189.957   13.017  441.436   59.739  414.981   80.739  473.438   88.801  183.525   18.346  196.075   18.866 -12.55023 26.31563 
1 1 1    5    1   61 o  278.739   12.616  945.984   85.471  1028.11  129.505  882.607  113.767  289.694   18.489  268.440   17.533 21.25409 25.48042 
1 1 1    5    1   62 o  140.432   16.775  243.852   56.124  255.646   82.363  233.628   76.684  142.532   24.668  136.214   24.041 6.317978 34.44526 
1 1 1    5    1   63 o  336.057   12.886  1375.08  105.256  1480.14  156.885  1289.07  141.942  347.807   18.626  324.582   18.064 23.22446 25.94653 
1 1 1    5    1   64 o  575.197   17.999  4035.01  251.629  3958.77  383.216  4092.81  333.628  568.357   27.741  578.548   23.726 -10.19122 36.50278 
1 1 1    5    1   65 o  228.362   13.466  637.139   74.414  787.455  114.937  528.664   97.640  253.401   18.796  207.244   19.617 46.15686 27.16816 
1 1 1    5    1   66 o  400.582   14.483  1954.08  141.013  2199.23  212.926  1762.56  188.201  424.523   20.636  379.514   20.479 45.00848 29.07252 
1 1 1    5    1   67 o  556.354   18.084  3773.24  244.541  3862.22  321.884  3651.77  376.072  562.274   23.553  545.361   28.470 16.91302 36.94994 
1 1 1    5    1   68 o  223.924   12.996  612.380   70.428  585.054   97.709  641.929  101.605  218.273   18.595  228.730   18.433 -10.45702 26.18260 
1 1 1    5    2    0 o  176.912   10.996  384.824   46.863  422.595   67.661  349.998   64.969  184.555   15.327  167.318   16.333 0.000000 0.000000 
1 1 1    5    2    1 o  745.904   20.775  6772.26  376.637  6998.72  532.714  6545.92  532.576  757.706   28.926  732.708   29.905 24.99847 41.60567 
1 1 1    5    2    2 o  1307.60   36.327 20880.09  1154.55 20977.74  1632.68 20782.42  1632.89  1307.49   51.376  1301.32   51.626 6.162476 72.83343 
1 1 1    5    2    3 o   89.904   8.8578   99.209   19.104   90.033   26.085  109.826   28.058   85.066   13.032   94.205   12.567 -9.139046 18.10411 
1 1 1    5    2    4 o  1596.12   46.091 31200.86  1788.06 31321.50  2528.69 31080.22  2528.70  1593.02   65.308  1586.77   65.566 6.244141 92.54227 
1 1 1    5    2    5 o  571.352   17.169  3971.44  238.431  3806.81  337.022  4136.41  337.364  559.058   24.803  582.809   23.816 -23.75024 34.38551 
1 1 1    5    2    6 o  1060.32   29.714 13706.67  765.773 13586.09  1082.89 13827.28  1083.04  1053.93   42.274  1063.30   41.907 -9.372803 59.52523 
1 1 1    5    2    7 o  780.611   21.962  7418.21  416.683  7404.38  589.293  7432.04  589.263  779.201   31.116  780.660   31.056 -1.459351 43.96179 
1 1 1    5    2    8 o  1258.42   36.031 19335.46  1102.07 20266.13  1558.67 18405.05  1558.44  1285.61   49.881  1224.61   52.359 61.00500 72.31592 
1 1 1    5    2    9 o  1251.73   36.821 19134.68  1120.24 18253.15  1583.86 20017.12  1584.67  1219.28   53.445  1277.41   51.039 -58.13074 73.90144 
1 1 1    5    2   10 o  1033.88   27.916 13027.24  701.501 14137.80  1052.78 12140.40  940.785  1075.40   40.277  996.751   38.833 78.65112 55.94875 
1 1 1    5    2   11 o  1112.88   30.856 15104.54  834.639 16497.07  1363.02 14269.15  1055.72  1160.08   48.340  1080.34   40.205 79.73914 62.87491 
1 1 1    5    2   12 o  772.671   22.577  7269.55  423.999  7916.74  691.901  6880.36  536.548  805.199   35.354  751.198   29.387 54.00146 45.97242 
1 1 1    5    2   13 o  1283.04   35.925 20107.84  1120.32 21718.61  1829.34 19141.16  1417.16  1328.42   56.657  1249.64   46.659 78.78809 73.39649 
1 1 1    5    2   14 o  465.681   12.831  2637.26  145.233  2798.97  236.164  2538.90  184.176  479.500   20.264  456.810   16.588 22.69028 26.18744 
1 1 1    5    2   15 o  1037.45   26.556 13121.55  669.635 13514.12  1158.26 12924.46  820.691  1049.68   45.399  1028.78   32.821 20.90234 56.02045 
1 1 1    5    2   16 o  1073.49   28.616 14061.26  746.643 15167.86  1291.82 13506.15  914.945  1110.92   47.842  1050.89   35.821 60.03418 59.76632 
1 1 1    5    2   17 o  141.708   7.3609  244.776   25.266  220.011   41.389  259.487   31.899  133.870   12.879  145.809   9.0455 -11.93918 15.73828 
1 1 1    5    2   18 o  557.953   15.523  3789.55  210.519  4046.93  342.814  3633.73  266.737  575.882   24.492  546.057   20.097 29.82483 31.68209 
1 1 1    5    2   19 o  578.253   16.184  4072.30  227.466  3727.74  369.939  4281.75  288.434  552.129   27.567  592.602   20.025 -40.47266 34.07254 
1 1 1    5    2   20 o  772.629   24.477  7297.07  459.661  6683.73  795.030  7605.05  563.367  733.158   44.830  787.747   29.424 -54.58929 53.62404 
1 1 1    5    2   21 o  1026.52   28.534 12926.71  711.923 12371.33  1086.00 13345.23  942.753  997.410   44.797  1039.55   37.312 -42.14325 58.30056 
1 1 1    5    2   22 o  1138.80   32.075 15966.73  887.821 14679.88  1448.65 16740.80  1123.55  1076.89   55.535  1162.05   39.780 -85.16211 68.31256 
1 1 1    5    2   23 o  570.759   17.805  3975.25  247.001  4115.44  376.149  3868.98  327.505  579.251   26.717  562.142   23.970 17.10840 35.89371 
1 1 1    5    2   24 o  391.441   12.050  1865.39  114.644  1789.17  173.544  1924.40  152.709  382.895   18.648  397.334   15.813 -14.43896 24.44949 
1 1 1    5    2   25 o  548.227   16.304  3662.75  217.254  3465.55  330.467  3812.86  288.316  532.187   25.548  558.808   21.228 -26.62097 33.21627 
1 1 1    5    2   26 o  522.490   14.844  3324.13  188.508  3310.25  266.651  3338.00  266.532  520.884   21.062  523.072   20.964 -2.188477 29.71717 
1 1 1    5    2   27 o  562.754   15.592  3855.64  213.273  3912.50  301.632  3798.80  301.595  566.391   21.911  558.070   22.235 8.320435 31.21631 
1 1 1    5    2   28 o  530.195   15.341  3421.34  197.690  3333.53  262.255  3536.90  300.856  523.030   20.630  538.572   22.983 -15.54224 30.88378 
1 1 1    5    2   29 o  1118.00   28.270 15256.93  768.188 15337.88  1031.13 15155.96  1151.59  1119.00   37.912  1111.19   42.639 7.812622 57.05601 
1 1 1    5    2   30 o  822.218   22.650  8235.40  452.651  8259.46  641.602  8211.57  638.697  822.430   32.097  820.049   32.044 2.381287 45.35464 
1 1 1    5    2   31 f  1120.68   25.931 15304.56  706.318 15165.19  948.086 15478.40  1058.83  1114.32   35.005  1125.15   38.718 -10.82813 52.19608 
1 1 1    5    2   32 o  587.753   15.058  4201.68  215.107  3941.30  288.521  4527.53  322.765  569.035   20.861  609.845   21.775 -40.80957 30.15526 
1 1 1    5    2   33 o  653.544   16.761  5195.63  266.244  5078.79  325.858  5430.29  461.782  645.990   20.754  667.541   28.461 -21.55170 35.22448 
1 1 1    5    2   34 o  1106.46   26.619 14912.79  715.862 14726.56  924.217 15192.05  1131.80  1098.65   34.611  1114.88   41.767 -16.23108 54.24382 
1 1 1    5    2   35 o  1149.49   25.869 16093.19  722.743 16334.29  979.377 15804.88  1070.98  1157.03   34.826  1137.59   38.734 19.44202 52.08788 
1 1 1    5    2   36 o  267.415   8.8983  869.291   57.836  1019.37   90.209  764.547   75.363  289.538   12.819  250.755   12.365 38.78215 17.81062 
1 1 1    5    2   37 o  2091.12   53.486 53706.70  2718.47 54479.37  4079.70 53089.66  3645.78  2092.38   80.220  2069.98   72.464 22.40161 108.1027 
1 1 1    5    2   38 o  591.171   16.004  4251.56  229.955  4224.36  343.708  4273.61  309.402  588.898   24.013  592.457   21.486 -3.559021 32.22237 
1 1 1    5    2   39 x  ?   ?   ?   ?   ?   ?   ?   ?   ?   ?   ?   ?       ?      ? 
1 1 1    5    2   40 o  740.923   19.590  6682.73  352.795  6621.15  432.927  6804.45  608.695  737.178   24.162  746.424   33.551 -9.246765 41.34616 
1 1 1    5    2   41 o  343.635   10.444  1435.78   87.234  1532.62  108.068  1254.67  147.791  354.996   12.525  320.478   19.059 34.51715 22.80624 
1 1 1    5    2   42 o  919.172   23.109 10293.44  516.276 10506.54  633.164  9870.68  891.805  928.084   28.069  897.703   40.873 30.38153 49.58255 
1 1 1    5    2   43 o  812.993   22.398  8051.96  442.593  8027.34  560.579  8092.70  721.172  811.149   28.434  813.421   36.477 -2.272156 46.24973 
1 1 1    5    2   44 o  549.267   16.215  3671.15  216.473  3847.69  272.636  3370.00  356.091  562.132   19.954  524.846   28.015 37.28668 34.39542 
1 1 1    5    2   45 o  345.654   11.932  1453.00  100.248  1458.66  125.907  1443.20  165.695  346.255   14.961  343.693   19.920 2.562042 24.91271 
1 1 1    5    2   46 o  1063.47   27.323 13798.23  706.260 13560.03  947.256 14096.38  1059.80  1052.54   37.028  1072.36   40.661 -19.82654 54.99395 
1 1 1    5    2   47 o  1155.36   29.813 16303.35  837.194 16856.46  1123.63 15613.13  1255.21  1172.61   39.424  1126.82   45.831 45.78943 60.45431 
1 1 1    5    2   48 o  103.545   15.856  133.511   38.635  207.359   55.201   62.602   54.092  129.247   18.066   74.397   25.161 54.85008 30.97493 
1 1 1    5    2   49 o  957.276   24.089 11182.67  560.478 11487.09  792.872 10878.61  792.401  968.311   33.689  942.107   34.605 26.20428 48.29531 
1 1 1    5    2   50 o  635.499   16.369  4918.62  252.838  5150.78  358.636  4689.22  356.507  649.675   22.712  619.773   23.666 29.90216 32.80130 
1 1 1    5    2   51 o  711.999   17.995  6178.41  311.413  6528.94  441.904  5832.59  438.922  730.967   24.873  690.690   26.146 40.27740 36.08672 
1 1 1    5    2   52 o  824.617   21.598  8300.10  432.891  8570.75  581.685  7964.14  648.083  836.575   28.607  805.381   33.107 31.19318 43.75477 
1 1 1    5    2   53 o  432.259   12.037  2273.92  126.459  2344.87  181.126  2206.44  176.639  438.646   16.989  425.495   17.080 13.15137 24.09033 
1 1 1    5    2   54 o   55.316   21.171   25.170   39.766   36.470   59.774   16.197   53.263   67.326   25.911   58.641   23.843 8.684982 35.21124 
1 1 1    5    2   55 o  206.395   9.6484  518.189   48.402  504.817   65.502  534.273   71.836  203.191   13.337  208.974   14.228 -5.783508 19.50157 
1 1 1    5    2   56 o  165.738   10.781  335.650   43.195  348.205   58.484  320.583   64.070  168.469   14.422  161.339   16.574 7.130447 21.97008 
1 1 1    5    2   57 o  321.831   11.286  1260.50   88.285  1204.37  107.420  1377.34  154.971  314.461   14.054  335.439   19.087 -20.97830 23.70294 
1 1 1    5    2   58 o  204.859   10.366  511.948   51.448  456.642   68.661  582.753   77.689  193.044   14.745  218.216   14.734 -25.17177 20.84488 
1 1 1    5    2   59 x  ?   ?   ?   ?   ?   ?   ?   ?   ?   ?   ?   ?       ?      ? 
1 1 1    5    2   60 o  119.633   15.338  177.258   43.572  276.629   63.564   89.177   59.844  149.540   17.840   85.365   26.272 64.17541 31.75649 
1 1 1    5    2   61 o  528.560   13.166  3402.27  169.142  3392.30  228.831  3414.28  251.125  527.324   17.854  528.830   19.538 -1.505920 26.46649 
1 1 1    5    2   62 o  513.166   12.986  3206.75  161.975  3235.16  218.913  3172.39  240.778  515.012   17.488  509.774   19.433 5.238617 26.14338 
1 1 1    5    2   63 o   98.008   20.012  121.531   46.059  242.728   65.832   5.3178   64.464  139.608   19.970   60.898   25.621 78.71019 32.48402 
1 1 1    5    2   64 o  288.978   10.721  1016.14   75.301  1049.66   95.045  959.641  123.407  293.603   13.319  279.904   18.239 13.69968 22.58446 
1 1 1    5    2   65 o  176.724   11.788  381.783   50.345  435.183   61.215  270.168   88.501  188.581   13.443  146.477   25.801 42.10400 29.09331 
1 1 1    5    2   66 o  151.516   13.223  281.592   48.210  353.628   58.003  120.632   86.703  169.826   14.182  100.019   31.750 69.80699 34.77303 
1 1 1    5    2   67 o  193.651   13.147  458.591   61.514  582.550   83.369  310.454   91.137  218.109   15.834  157.526   24.608 60.58290 29.26235 
1 1 1    5    2   68 o  220.398   12.541  593.125   66.904  799.320   89.993  338.342  100.035  255.791   14.535  164.369   25.897 91.42160 29.69692 
1 1 1    5    3    0 o  742.487   30.439  6744.03  547.224  7431.58  773.945  6056.67  773.838  777.611   41.213  700.234   45.921 -0.000000 0.000000 
1 1 1    5    3    1 o  1848.83   52.520 41969.66  2360.08 44325.46  3338.75 39616.97  3336.55  1891.21   72.634  1785.87   76.868 105.3416 105.7562 
1 1 1    5    3    2 o  578.672   16.165  4073.46  227.357  3847.45  321.138  4300.58  321.924  562.083   23.506  594.323   22.286 -32.24023 32.39145 
1 1 1    5    3    3 o  792.280   21.419  7641.48  412.468  6914.46  618.839  8222.63  553.286  752.686   33.827  821.381   27.714 -68.69507 43.73000 
1 1 1    5    3    4 o  1005.36   25.694 12313.64  627.849 11334.57  941.672 13097.20  842.420  962.843   40.238  1035.97   33.456 -73.12335 52.33016 
1 1 1    5    3    5 o  1504.73   41.223 27691.08  1507.67 26659.40  2261.32 28516.67  2022.89  1470.17   63.284  1523.38   54.634 -53.20740 83.60401 
1 1 1    5    3    6 o  1015.54   29.120 12573.22  718.781 12637.18  1173.36 12534.80  909.383  1015.46   47.540  1013.02   36.934 2.438721 60.20140 
1 1 1    5    3    7 o  506.173   14.935  3116.27  183.740  3137.45  299.466  3103.49  232.686  507.541   24.276  505.004   18.957 2.536865 30.80065 
1 1 1    5    3    8 o  1269.68   35.505 19684.61  1095.68 19269.71  1788.49 19933.88  1386.28  1251.05   58.818  1275.92   44.701 -24.86462 73.87643 
1 1 1    5    3    9 o  890.022   25.623  9650.90  554.278  9913.05  904.612  9493.33  701.354  900.219   41.344  882.029   32.715 18.19049 52.72179 
1 1 1    5    3   10 o  848.400   22.280  8764.28  459.422  9196.95  725.164  8474.18  593.793  867.931   34.375  833.652   29.305 34.27893 45.17142 
1 1 1    5    3   11 o  1114.31   28.758 15140.02  778.879 15115.47  1167.36 15159.72  1045.66  1111.09   43.227  1113.55   38.635 -2.459717 57.97554 
1 1 1    5    3   12 o  160.676   6.9157  313.808   27.008  347.077   38.681  282.160   37.727  168.698   9.4721  151.993   10.273 16.70445 13.97311 
1 1 1    5    3   13 o  449.439   13.006  2456.65  142.075  2589.10  212.336  2349.28  191.175  461.202   18.942  439.361   17.902 21.84152 26.06321 
1 1 1    5    3   14 o  1186.21   30.620 17176.96  882.820 16642.50  1323.06 17605.89  1185.27  1164.15   46.759  1198.89   40.676 -34.73315 61.97505 
1 1 1    5    3   15 o  1107.86   31.704 14994.55  853.694 14969.88  1302.95 15013.11  1130.04  1103.04   48.600  1106.35   42.024 -3.304810 64.24902 
1 1 1    5    3   16 o  437.669   12.489  2330.12  132.855  2419.50  216.961  2276.50  168.046  445.653   20.030  432.473   15.987 13.17999 25.62776 
1 1 1    5    3   17 o  477.216   13.464  2771.19  156.168  2729.66  254.113  2796.40  197.964  473.107   22.098  479.196   16.997 -6.089081 27.87892 
1 1 1    5    3   18 o  868.819   22.711  9213.29  479.580  8735.35  719.731  9594.95  643.166  843.455   35.108  885.232   29.892 -41.77722 46.10984 
1 1 1    5    3   19 o  162.727   7.7632  321.998   30.704  339.426   48.795  310.573   39.507  166.559   12.137  159.449   10.248 7.109894 15.88472 
1 1 1    5    3   20 o  313.253   9.4328  1193.76   71.819  1224.84  102.529  1163.82  100.632  317.140   13.301  309.136   13.393 8.004059 18.87581 
1 1 1    5    3   21 o  859.206   23.599  9036.72  492.820  9358.72  697.258  8715.28  696.648  871.414   32.920  840.497   34.101 30.91718 47.39889 
1 1 1    5    3   22 f  659.247   17.181  5302.74  275.293  5234.95  413.764  5356.58  368.757  653.335   26.056  661.560   22.933 -8.224731 34.71118 
1 1 1    5    3   23 o  913.645   23.403 10215.82  519.703 10472.42  780.440 10011.37  696.624  921.138   34.859  901.803   31.782 19.33521 47.17227 
1 1 1    5    3   24 o  635.931   16.294  4929.40  251.847  4838.55  378.713  5001.42  337.218  628.812   24.779  639.823   21.684 -11.01166 32.92738 
1 1 1    5    3   25 o  524.180   13.717  3345.16  174.757  3360.23  263.410  3333.32  233.561  524.761   20.652  522.877   18.378 1.883789 27.64527 
1 1 1    5    3   26 o  728.695   18.855  6471.80  333.953  6474.20  502.030  6469.90  447.263  727.496   28.392  727.747   25.286 -0.2504883 38.01940 
1 1 1    5    3   27 o  682.753   18.160  5678.10  301.354  5543.92  426.316  5812.10  426.043  673.821   26.031  690.004   25.404 -16.18256 36.37220 
1 1 1    5    3   28 o  186.736   9.3103  423.989   42.256  442.041   60.408  406.692   59.132  190.167   13.150  182.341   13.437 7.825897 18.80101 
1 1 1    5    3   29 o  800.932   22.810  7816.79  444.052  8504.17  588.378  6907.17  676.842  834.718   29.001  751.244   37.068 83.47424 47.06494 
1 1 1    5    3   30 o  594.392   17.171  4299.26  248.072  4424.87  351.423  4174.50  350.235  602.635   23.992  585.297   24.619 17.33746 34.37652 
1 1 1    5    3   31 o  556.867   18.090  3773.44  244.840  4079.98  430.034  3626.41  297.825  577.533   30.746  545.720   22.454 31.81250 38.07203 
1 1 1    5    3   32 o  1536.14   43.928 28876.46  1640.13 30014.78  2507.98 28025.84  2167.99  1559.31   66.174  1509.13   59.105 50.17908 88.72639 
1 1 1    5    3   33 o  1466.35   40.200 26275.92  1432.76 26770.97  1812.89 25452.25  2338.44  1477.75   50.474  1436.15   66.992 41.59729 83.87788 
1 1 1    5    3   34 o  1072.60   31.233 14027.82  814.242 14122.24  1076.85 13901.77  1244.23  1074.89   41.218  1065.37   48.050 9.520264 63.30656 
1 1 1    5    3   35 o  1427.60   37.854 24891.02  1313.46 24960.20  1857.04 24821.76  1858.00  1426.04   53.578  1422.04   53.756 4.007202 75.89676 
1 1 1    5    3   36 o  429.636   12.978  2244.64  135.523  2342.02  191.075  2146.06  192.246  438.733   17.918  419.952   18.834 18.78146 25.99627 
1 1 1    5    3   37 o  1367.77   35.770 22851.78  1189.16 23118.24  1594.84 22518.16  1784.56  1372.98   47.791  1353.27   54.255 19.70557 72.30237 
1 1 1    5    3   38 x  ?   ?   ?   ?   ?   ?   ?   ?   ?   ?   ?   ?       ?      ? 
1 1 1    5    3   39 f   29.412   14.342 -61.7012   33.321 -139.9331   48.163   10.123   46.148   30.285   15.184   53.498   22.022 -23.21235 26.74915 
1 1 1    5    3   40 o  1439.02   43.762 25390.68  1530.62 24595.31  1810.99 27379.55  2863.76  1413.48   52.714  1477.05   80.069 -63.57642 95.86293 
1 1 1    5    3   41 x  ?   ?   ?   ?   ?   ?   ?   ?   ?   ?   ?   ?       ?      ? 
1 1 1    5    3   42 o  620.869   18.423  4692.50  278.017  4490.21  322.066  5283.98  550.731  607.134   21.825  656.545   34.635 -49.41101 40.93763 
1 1 1    5    3   43 o  1173.33   30.006 16806.54  855.706 17495.89  1148.21 15945.39  1283.34  1195.17   39.527  1139.31   46.344 55.85266 60.91061 
1 1 1    5    3   44 x  ?   ?   ?   ?   ?   ?   ?   ?   ?   ?   ?   ?       ?      ? 
1 1 1    5    3   45 o  513.172   14.215  3203.78  177.299  3348.18  267.535  3090.71  236.754  524.280   20.995  503.807   19.334 20.47272 28.54117 
1 1 1    5    3   46 o  265.404   10.274  856.536   66.273  864.196  100.399  850.622   88.225  266.031   15.595  264.065   13.794 1.966766 20.82030 
1 1 1    5    3   47 o  536.422   15.522  3502.04  202.377  3476.64  327.501  3517.73  257.405  533.834   25.241  537.382   19.707 -3.548584 32.02303 
1 1 1    5    3   48 o  455.719   13.741  2527.13  152.206  2549.26  245.006  2513.22  194.233  457.248   22.046  454.277   17.591 2.971252 28.20387 
1 1 1    5    3   49 o  619.957   15.709  4679.79  236.716  4684.14  333.202  4675.37  336.355  619.664   22.123  619.059   22.354 0.6055298 31.45073 
1 1 1    5    3   50 o  342.768   10.807  1429.27   90.036  1479.14  131.700  1385.52  123.369  348.507   15.548  337.320   15.047 11.18735 21.63692 
1 1 1    5    3   51 o  184.483   10.015  415.217   44.739  380.375   60.586  456.996   66.345  176.172   14.272  193.213   14.228 -17.04039 20.15223 
1 1 1    5    3   52 o  397.163   10.908  1919.21  105.295  1961.23  141.782  1867.53  157.235  401.304   14.536  391.481   16.525 9.822662 22.00813 
1 1 1    5    3   53 o  531.777   13.072  3442.60  168.962  3438.46  228.249  3447.63  251.309  531.075   17.683  531.606   19.450 -0.5311279 26.28625 
1 1 1    5    3   54 o  135.118   12.064  223.972   39.204  254.877   51.203  180.189   60.945  143.893   14.854  119.638   21.760 24.25530 26.34679 
1 1 1    5    3   55 o  352.365   10.798  1510.80   92.478  1549.90  118.427  1449.70  148.041  356.761   13.657  344.344   17.749 12.41681 22.39503 
1 1 1    5    3   56 o  145.167   12.682  258.512   44.298  251.039   55.599  271.500   73.301  142.588   16.337  147.645   21.020 -5.056488 26.62204 
1 1 1    5    3   57 o  208.985   10.658  532.850   53.959  513.800   67.079  567.776   90.828  204.954   13.542  215.058   17.529 -10.10370 22.15051 
1 1 1    5    3   58 x  ?   ?   ?   ?   ?   ?   ?   ?   ?   ?   ?   ?       ?      ? 
1 1 1    5    3   59 o   41.198   18.632 -22.4348   39.927 -31.5560   48.508  -3.2757   70.304   44.515   20.291   61.558   26.358 -17.04332 33.26352 
1 1 1    5    3   60 o  481.607   13.045  2824.73  152.706  2883.75  196.505  2734.75  242.637  486.293   16.625  473.069   21.102 13.22324 26.86455 
1 1 1    5    3   61 o  263.049   9.7828  841.911   62.547  853.524   83.311  826.909   94.686  264.738   12.947  260.052   15.045 4.686462 19.84869 
1 1 1    5    3   62 o  229.487   9.9628  640.798   55.571  669.537   73.067  601.367   85.586  234.127   12.890  221.529   16.003 12.59778 20.54851 
1 1 1    5    3   63 o  190.001   10.442  440.612   48.036  441.505   62.755  439.349   74.649  189.902   13.688  189.130   16.401 0.7718658 21.36259 
1 1 1    5    3   64 o  146.242   12.866  262.396   45.268  304.347   59.335  203.974   70.021  157.253   15.735  127.168   23.520 30.08418 28.29857 
1 1 1    5    3   65 o  136.152   15.226  228.635   49.525  236.265   59.539  211.497   89.226  138.010   18.193  128.822   29.174 9.187714 34.38198 
1 1 1    5    3   66 o   76.451   22.202   72.765   43.696   93.328   54.825   36.955   72.349   86.396   24.805   72.079   28.290 14.31721 37.62449 
1 1 1    5    3   67 o  322.721   10.655  1267.12   83.573  1380.23  112.450  1127.55  124.910  336.691   13.741  303.694   16.990 32.99747 21.85157 
1 1 1    5    3   68 o  335.133   10.864  1366.54   88.492  1397.19  118.534  1327.95  133.006  338.720   14.398  329.688   16.652 9.032104 22.01352 
1 1 1    5    4    0 o  970.766   39.558 11541.38  929.838 12151.61  1856.24 11336.96  1074.35  985.408   78.655  960.714   46.254 0.000000 0.000000 
1 1 1    5    4    1 o  1756.79   46.210 37823.07  1973.15 36014.65  2958.62 39271.75  2648.04  1704.41   71.419  1784.56   61.050 -80.15198 93.95625 
1 1 1    5    4    2 o  544.527   14.001  3606.20  185.309  3450.32  260.840  3765.04  263.310  532.407   20.157  556.189   19.478 -23.78168 28.03019 
1 1 1    5    4    3 o  1082.91   26.478 14291.16  696.931 15407.57  985.289 13173.29  985.929  1123.08   36.095  1038.00   39.079 85.07666 53.19791 
1 1 1    5    4    4 o  298.824   8.2021  1085.48   59.573  1042.61   82.756  1131.59   85.824  292.825   11.628  305.064   11.575 -12.23975 16.40658 
1 1 1    5    4    5 o  1030.31   26.961 12938.13  675.171 13049.63  905.716 12798.67  1012.93  1033.55   36.054  1022.83   40.744 10.72095 54.40595 
1 1 1    5    4    6 o  458.246   11.701  2553.37  130.324  2418.42  194.075  2664.20  175.878  445.806   17.911  467.989   15.462 -22.18280 23.66187 
1 1 1    5    4    7 o  880.162   22.551  9434.19  482.431  9249.42  722.656  9582.74  647.961  870.329   34.162  886.347   30.077 -16.01819 45.51590 
1 1 1    5    4    8 o  693.554   18.090  5853.67  304.949  5908.27  456.370  5809.62  409.892  696.201   26.970  690.552   24.421 5.648560 36.38360 
1 1 1    5    4    9 o  1536.88   40.242 28904.39  1503.23 29718.53  2253.88 28252.07  2017.49  1551.92   59.753  1514.97   54.790 36.95056 81.06983 
1 1 1    5    4   10 o  827.864   22.842  8348.48  459.617  8568.41  749.866  8216.13  581.693  837.134   36.854  820.673   29.162 16.46075 46.99621 
1 1 1    5    4   11 o  353.651   10.507  1520.72   90.319  1472.92  146.188  1550.24  114.864  347.895   17.288  357.012   13.237 -9.117035 21.77418 
1 1 1    5    4   12 o  1004.04   27.507 12297.67  671.266 12057.90  1095.51 12441.80  849.401  990.971   45.483  1008.80   34.642 -17.82495 57.17324 
1 1 1    5    4   13 o  739.838   20.374  6666.75  366.370  6264.38  597.924  6908.63  463.590  715.697   34.373  752.682   25.341 -36.98492 42.70388 
1 1 1    5    4   14 o  1091.27   27.731 14539.50  735.544 14971.15  1104.12 14195.10  986.259  1104.29   41.137  1076.16   37.706 28.13123 55.80314 
1 1 1    5    4   15 o  1157.80   29.229 16387.99  822.516 15996.02  1234.32 16701.07  1103.13  1139.39   44.571  1166.13   38.920 -26.73889 59.17231 
1 1 1    5    4   16 o  783.678   19.858  7487.90  378.252  7820.16  568.290  7223.63  506.828  799.363   29.250  768.646   27.129 30.71631 39.89377 
1 1 1    5    4   17 o  400.898   10.908  1955.41  106.289  1972.75  161.040  1942.02  141.483  402.379   16.466  399.345   14.576 3.034729 21.99109 
1 1 1    5    4   18 o  504.221   13.885  3096.47  170.170  2923.00  255.923  3233.95  227.832  489.145   21.526  514.889   18.205 -25.74368 28.19229 
1 1 1    5    4   19 o  466.660   12.654  2651.98  143.524  2759.23  216.462  2567.84  191.728  475.421   18.733  458.799   17.193 16.62152 25.42675 
1 1 1    5    4   20 o  770.004   20.162  7246.17  377.330  7112.83  533.736  7379.39  533.513  760.644   28.870  774.932   28.325 -14.28802 40.44481 
1 1 1    5    4   21 o  947.963   25.533 11021.69  588.299 10967.35  832.186 11075.96  831.775  941.201   36.378  945.945   36.177 -4.744385 51.30419 
1 1 1    5    4   22 o  447.572   12.480  2439.51  135.766  2484.33  205.048  2404.53  181.168  451.082   18.702  443.978   16.789 7.103577 25.13232 
1 1 1    5    4   23 o  640.128   15.974  4994.68  248.540  4907.38  373.811  5063.85  332.741  633.271   24.286  643.804   21.264 -10.53308 32.27971 
1 1 1    5    4   24 f  352.918   10.978  1515.47   94.165  1521.68  133.612  1509.34  132.732  353.426   15.554  351.992   15.514 1.433838 21.96870 
1 1 1    5    4   25 o  734.119   20.555  6573.27  366.757  6880.11  519.269  6267.83  518.079  749.810   28.493  715.437   29.793 34.37292 41.22488 
1 1 1    5    4   26 o  853.859   23.900  8897.76  496.003  8924.07  701.782  8871.50  701.127  853.317   33.837  850.785   33.906 2.531372 47.90105 
1 1 1    5    4   27 o  631.710   16.956  4858.54  260.341  4879.38  368.543  4837.78  367.814  632.486   23.974  629.779   24.029 2.707214 33.94294 
1 1 1    5    4   28 o  404.584   12.013  1990.85  118.129  1998.56  167.140  1983.16  166.980  405.206   16.971  403.639   17.020 1.566803 24.03526 
1 1 1    5    4   29 o  209.613   9.5730  534.197   48.772  513.511   70.494  553.191   67.549  204.967   14.239  212.862   13.120 -7.895340 19.36167 
1 1 1    5    4   30 o  1200.10   33.895 17587.69  988.683 17954.48  1308.68 17099.96  1509.05  1210.44   44.482  1179.33   52.646 31.11194 68.92216 
1 1 1    5    4   31 o  1679.53   56.380 34699.38  2301.55 35411.18  3640.55 34225.49  2970.48  1679.17   89.524  1660.99   73.579 18.18005 115.8809 
1 1 1    5    4   32 o  2050.09   68.664 51953.69  3421.44 55747.45  7651.47 51005.53  3825.18  2049.96  154.706  2026.53   77.659 23.42957 173.1034 
1 1 1    5    4   33 o  1603.63   63.767 31706.15  2485.47 29939.88  3511.34 33479.77  3518.63  1542.81   94.089  1634.68   88.894 -91.87231 129.4404 
1 1 1    5    4   34 o  1249.21   38.700 19067.58  1175.04 18134.16  1437.25 20949.09  2040.55  1216.36   48.614  1303.19   64.422 -86.83301 80.70654 
1 1 1    5    4   35 o  1465.92   42.694 26296.50  1521.19 25246.19  2010.49 27702.94  2326.50  1432.26   57.753  1498.23   63.888 -65.97046 86.12296 
1 1 1    5    4   36 o  1049.06   30.395 13425.23  775.003 13485.24  917.348 13275.62  1448.51  1050.62   35.924  1036.56   57.723 14.05103 67.98849 
1 1 1    5    4   37 o  1029.54   32.556 12941.78  814.663 12738.86  892.311 13957.81  1996.71  1020.91   35.960  1054.74   78.448 -33.83038 86.29755 
1 1 1    5    4   38 x  ?   ?   ?   ?   ?   ?   ?   ?   ?   ?   ?   ?       ?      ? 
1 1 1    5    4   39 o  113.426   22.398  162.212   59.557  194.286   75.424  109.095   97.063  123.945   25.872   98.687   33.703 25.25826 42.48841 
1 1 1    5    4   40 x  ?   ?   ?   ?   ?   ?   ?   ?   ?   ?   ?   ?       ?      ? 
1 1 1    5    4   41 o   25.053   12.690 -141.8475   39.192 -57.9087   53.996 -235.3086   56.976   43.084   20.240  ?   ?  0.000000 20.23965 
1 1 1    5    4   42 o  783.943   21.827  7487.43  415.901  7413.15  588.810  7561.40  587.537  779.040   31.096  786.838   30.722 -7.798645 43.71283 
1 1 1    5    4   43 o  146.761   13.759  264.321   48.509  145.821   73.058  357.752   64.872  107.326   27.788  170.733   15.812 -63.40700 31.97197 
1 1 1    5    4   44 o  562.974   16.100  3857.13  220.307  3571.45  354.675  4036.60  281.114  541.035   26.971  575.696   20.090 -34.66107 33.63132 
1 1 1    5    4   45 o  946.689   24.558 10928.92  565.069 10511.42  799.282 11346.10  798.974  926.708   35.486  963.054   34.133 -36.34668 49.23724 
1 1 1    5    4   46 o  385.532   11.475  1807.78  107.523  1774.51  152.229  1840.89  151.893  381.809   16.404  388.897   16.069 -7.088501 22.96326 
1 1 1    5    4   47 o  841.212   20.219  8623.49  413.400  8369.05  559.672  8929.00  613.268  827.691   27.820  854.651   29.523 -26.96088 40.56548 
1 1 1    5    4   48 o  529.154   14.081  3408.01  181.100  3497.29  233.630  3273.59  286.658  535.786   17.940  517.977   22.769 17.80884 28.98784 
1 1 1    5    4   49 o  491.261   13.292  2937.41  158.708  2967.07  204.887  2892.92  250.947  493.489   17.082  486.952   21.203 6.537415 27.22759 
1 1 1    5    4   50 o  781.164   20.340  7445.09  386.194  7687.78  518.852  7143.62  578.292  792.620   26.932  763.162   31.176 29.45819 41.19853 
1 1 1    5    4   51 o  569.575   14.984  3951.57  207.431  3859.83  268.020  4088.59  327.561  562.468   19.605  578.430   23.299 -15.96271 30.44986 
1 1 1    5    4   52 o  380.278   11.225  1759.76  103.747  1794.29  134.565  1709.16  162.903  383.825   14.424  374.388   17.902 9.436890 22.99005 
1 1 1    5    4   53 o  309.228   9.7096  1163.26   72.977  1258.82   97.463  1041.31  110.100  321.573   12.470  291.925   15.573 29.64807 19.95045 
1 1 1    5    4   54 o  239.646   9.3026  698.609   54.185  714.278   72.518  678.804   81.529  241.914   12.375  235.639   14.303 6.274475 18.91303 
1 1 1    5    4   55 o  389.337   10.707  1844.59  101.322  1812.63  137.098  1883.06  150.408  385.729   14.623  393.075   15.743 -7.345306 21.48686 
1 1 1    5    4   56 o  146.292   11.367  262.054   40.102  289.425   51.554  220.117   63.813  153.514   13.970  132.730   20.436 20.78368 24.75446 
1 1 1    5    4   57 o  155.211   11.361  294.796   42.560  347.217   54.127  209.897   68.883  168.320   13.340  129.134   22.779 39.18675 26.39776 
1 1 1    5    4   58 x  ?   ?   ?   ?   ?   ?   ?   ?   ?   ?   ?   ?       ?      ? 
1 1 1    5    4   59 o  351.128   10.297  1500.38   87.875  1393.15  117.058  1638.82  133.015  338.137   14.243  366.694   14.924 -28.55682 20.63001 
1 1 1    5    4   60 o  459.513   11.827  2570.77  132.087  2550.09  177.766  2596.27  197.368  457.314   15.993  461.273   17.604 -3.958984 23.78403 
1 1 1    5    4   61 o  243.101   10.605  719.262   62.662  838.433   88.178  597.684   89.064  261.965   13.899  220.738   16.725 41.22675 21.74587 
1 1 1    5    4   62 o   98.741   17.083  122.314   39.514  133.460   51.017  105.602   62.469  102.639   21.154   91.827   26.511 10.81152 33.91634 
1 1 1    5    4   63 o  126.970   13.147  198.430   39.985  179.263   50.356  231.135   65.779  119.929   17.816  136.060   20.529 -16.13119 27.18249 
1 1 1    5    4   64 o  285.818   10.883  994.147   75.607  1092.65  109.233  903.552  104.756  299.079   15.075  271.809   15.926 27.26935 21.92943 
1 1 1    5    4   65 o  130.448   16.685  210.782   51.690  312.868   77.280  128.137   69.533  158.789   20.502  100.689   27.593 58.10004 34.37641 
1 1 1    5    4   66 o  214.542   12.601  562.230   65.421  568.144   92.303  556.261   92.737  215.128   17.813  212.816   18.100 2.312027 25.39545 
1 1 1    5    4   67 o   75.030   25.213   64.408   54.312   99.231   75.759   27.586   77.903   91.507   29.743   71.746   28.954 19.76146 41.50853 
1 1 1    5    5    0 f  252.652   15.949  785.174   97.046  727.449  135.962  845.129  138.563  241.157   23.723  260.843   22.227 -0.000000 0.000000 
1 1 1    5    5    1 o   98.810   9.8163  122.151   23.041  103.246   31.912  142.739   33.303   87.774   16.721  105.840   13.554 0.000000 0.000000 
1 1 1    5    5    2 f   55.406   18.301   47.766   21.900   2.0883   29.621  102.839   32.525   29.358   18.726   87.325   17.233 0.000000 0.000000 
1 1 1    5    5    3 o  313.867   11.887  1202.69   90.388  1117.29  137.593  1267.51  119.884  301.328   18.959  321.774   15.409 0.000000 0.000000 
1 1 1    5    5    4 o  597.986   22.312  4368.22  323.262  4116.98  419.089  4737.28  507.938  579.201   29.952  620.869   33.890 -0.000000 0.000000 
1 1 1    5    5    5 o  216.222   9.5391  571.586   49.910  600.300   67.366  536.646   74.310  221.141   12.627  208.523   14.834 -0.000000 0.000000 
1 1 1    5    5    6 o  125.687   11.210  196.575   33.620  150.673   64.481  213.712   39.399   99.826   30.428  130.779   12.668 0.000000 0.000000 
1 1 1    5    5    7 o  1885.67   78.057 44023.63  3563.58 48721.25  7126.63 42457.44  4114.97  1935.09  153.756  1844.85   92.297 0.000000 0.000000 
1 1 1    5    5    8 o  187.736   9.4558  431.661   42.897  469.330   71.616  410.584   53.571  194.669   15.356  182.564   12.198 0.000000 0.000000 
1 1 1    5    5    9 o   56.202   19.405   50.017   23.879   15.059   42.897   65.713   28.744   38.842   23.778   65.642   20.536 0.000000 0.000000 
1 1 1    5    5   10 o  651.460   22.128  5182.18  349.464  4783.85  449.487  5790.91  555.661  624.562   29.764  686.848   33.466 -0.000000 0.000000 
1 1 1    5    5   11 o  421.898   16.923  2175.42  172.901  2205.69  275.893  2155.84  221.877  422.992   27.090  419.179   21.914 0.000000 0.000000 
1 1 1    5    5   12 o   80.633   15.707   87.487   27.434   87.679   31.455   86.876   56.076   78.977   18.888   70.384   31.133 -0.000000 0.000000 
1 1 1    5    5   13 o  898.021   31.015  9871.72  675.133  9412.78  869.935 10566.73  1070.55  874.372   41.142  924.732   47.924 -0.000000 0.000000 
1 1 1    5    5   14 o  284.203   11.649  987.136   80.158  974.372  100.760  1009.14  132.295  281.856   14.801  286.004   19.231 -0.000000 0.000000 
1 1 1    5    5   15 o  602.464   20.517  4436.10  299.648  4817.56  477.586  4188.44  384.816  625.611   31.592  584.039   27.244 0.000000 0.000000 
1 1 1    5    5   16 o  640.489   25.674  5029.83  398.215  4778.58  561.551  5283.98  564.785  621.011   37.517  653.896   35.781 -0.000000 0.000000 
1 1 1    5    5   17 o  1219.00   47.418 18431.13  1400.08 19098.66  1979.45 17762.83  1980.58  1228.99   66.715  1182.94   69.432 -0.000000 0.000000 
1 1 1    5    5   18 o  938.947   36.680 10877.82  834.199 10687.24  1178.69 11069.07  1180.79  923.140   52.930  940.115   52.040 -0.000000 0.000000 
1 1 1    5    5   19 o  428.637   17.243  2249.26  178.977  2170.56  254.853  2325.84  251.404  419.249   25.219  434.457   23.975 0.000000 0.000000 
1 1 1    5    5   20 o   25.114   17.494 -36.0728   38.384 -40.3722   50.485 -30.1820   59.094   29.787   20.586   34.744   23.538 -0.000000 0.000000 
1 1 1    5    5   21 o  655.827   26.376  5281.13  418.898  6114.07  594.816  4461.52  590.036  703.321   34.993  597.820   41.052 0.000000 0.000000 
1 1 1    5    5   22 o  431.616   17.666  2280.37  184.619  2361.29  263.834  2202.73  258.432  437.706   24.986  422.512   25.375 0.000000 0.000000 
1 1 1    5    5   23 o  499.096   19.199  3047.73  232.112  3241.62  328.061  2853.38  328.451  513.302   26.456  480.859   28.328 -0.000000 0.000000 
1 1 1    5    5   24 o  481.799   19.330  2840.55  225.529  2876.94  321.073  2805.10  316.862  483.194   27.543  477.066   27.537 0.000000 0.000000 
1 1 1    5    5   25 o  211.931   14.300  553.813   72.892  517.027  101.110  593.619  105.179  202.843   21.026  218.020   20.250 0.000000 0.000000 
1 1 1    5    5   26 o  759.233   31.137  7071.78  572.392  6692.34  808.249  7453.55  810.726  734.387   45.686  776.251   43.278 -0.000000 0.000000 
1 1 1    5    5   27 o  652.376   26.220  5211.66  414.234  5060.22  584.795  5364.16  586.841  640.092   37.893  659.497   36.874 -0.000000 0.000000 
1 1 1    5    5   28 o  967.989   41.067 11519.73  962.249 11549.29  1667.74 11504.99  1178.13  957.613   72.613  964.503   50.573 -0.000000 0.000000 
1 1 1    5    5   29 o  170.443   19.119  366.599   76.646  380.166   91.195  333.961  141.445  172.326   22.904  148.631   44.891 0.000000 0.000000 
1 1 1    5    5   30 o  652.633   28.801  5220.36  454.833  5336.75  790.150  5162.68  556.227  654.300   50.372  647.542   35.587 -0.000000 0.000000 
1 1 1    5    5   31 o  1960.36  106.687 48815.53  5048.95   0.0000   0.0000 48815.53  5048.95  1960.36  106.687  1960.36  106.687 -0.000000 0.000000 
1 1 1    5    5   32 o  854.617   37.215  8966.79  769.684  9066.98  945.223  8769.61  1325.99  857.226   45.662  835.872   66.223 0.000000 0.000000 
1 1 1    5    5   33 o  1209.73   68.689 18245.93  2004.77   0.0000   0.0000 18245.93  2004.77  1209.73   68.689  1209.73   68.689 0.000000 0.000000 
1 1 1    5    5   34 o  409.053   26.330  2063.93  259.296   0.0000   0.0000  2063.93  259.296  409.053   26.330  409.053   26.330 0.000000 0.000000 
1 1 1    5    5   35 o  1771.25  103.867 40270.20  4436.39 40270.20  4436.39   0.0000   0.0000  1771.25  103.867  1771.25  103.867 -0.000000 0.000000 
1 1 1    5    5   36 o  284.262   22.939  1003.50  156.117   0.0000   0.0000  1003.50  156.117  284.262   22.939  284.262   22.939 0.000000 0.000000 
1 1 1    5    5   37 x  ?   ?   ?   ?   ?   ?   ?   ?   ?   ?   ?   ?       ?      ? 
1 1 1    5    5   38 o  870.984   31.418  9308.03  663.143  9232.20  853.987  9423.20  1052.46  864.566   40.847  870.013   50.152 -0.000000 0.000000 
1 1 1    5    5   39 o  420.038   16.737  2158.18  170.258  2257.41  215.890  1994.94  276.904  428.890   20.822  401.064   28.745 -0.000000 0.000000 
1 1 1    5    5   40 x  ?   ?   ?   ?   ?   ?   ?   ?   ?   ?   ?   ?       ?      ? 
1 1 1    5    5   41 o  1422.46   70.142 25667.53  2411.61 27489.03  4177.40 24757.03  2953.47  1412.22  123.896  1379.35   88.944 0.000000 0.000000 
1 1 1    5    5   42 o  173.628   18.219  379.255   74.948  185.246  135.186  465.349   90.055  101.102   48.146  192.423   19.730 0.000000 0.000000 
1 1 1    5    5   43 x  ?   ?   ?   ?   ?   ?   ?   ?   ?   ?   ?   ?       ?      ? 
1 1 1    5    5   44 o  916.578   37.375 10394.79  829.487 11031.65  1179.64  9771.91  1166.61  936.623   52.188  879.304   55.082 0.000000 0.000000 
1 1 1    5    5   45 o  1128.94   41.285 15831.69  1129.39 15534.04  1789.30 16028.81  1456.10  1098.44   67.607  1127.83   53.391 0.000000 0.000000 
1 1 1    5    5   46 o  315.554   15.209  1221.95  116.028  1217.22  143.964  1230.71  196.000  314.076   19.019  313.738   26.120 -0.000000 0.000000 
1 1 1    5    5   47 o  765.281   27.755  7226.36  514.720  7634.35  821.617  6962.80  660.369  778.134   43.759  746.972   36.573 0.000000 0.000000 
1 1 1    5    5   48 o  516.289   20.316  3278.17  254.048  3487.80  409.741  3147.26  323.798  528.023   32.201  503.664   26.620 0.000000 0.000000 
1 1 1    5    5   49 o   35.855   23.561  -8.4000   51.848   24.745   59.483 -113.2328  105.787   46.401   28.214   40.065   28.153 -0.000000 0.000000 
1 1 1    5    5   50 o  219.057   15.146  594.685   79.754  547.284   95.503  703.924  144.980  208.710   19.200  234.544   26.278 -0.000000 0.000000 
1 1 1    5    5   51 o   66.687   30.653   80.362   54.442 -14.0810  105.257  114.856   63.612   50.957   33.516   81.697   32.884 0.000000 0.000000 
1 1 1    5    5   52 o   77.475   30.109  101.571   54.007  144.026   63.025 -15.7690  104.778   96.025   30.647   50.505   33.293 -0.000000 0.000000 
1 1 1    5    5   53 o   46.830   28.237   27.931   58.568   78.748  115.450   10.320   67.963   69.861   40.819   44.996   28.568 0.000000 0.000000 
1 1 1    5    5   54 o   62.078   31.259   71.311   58.203   93.372   69.719   20.581  105.724   70.852   34.470   56.299   35.696 -0.000000 0.000000 
1 1 1    5    5   55 o  502.852   19.215  3132.36  234.074  3138.56  296.398  3122.08  381.566  500.396   24.504  493.733   32.107 -0.000000 0.000000 
1 1 1    5    5   56 o   29.761   20.973 -67.4820   60.052 -105.5057   73.637   8.0231  103.766   30.776   21.967   53.393   34.441 -0.000000 0.000000 
1 1 1    5    5   57 x  ?   ?   ?   ?   ?   ?   ?   ?   ?   ?   ?   ?       ?      ? 
1 1 1    5    5   58 o  ?   ?  -248.8565   63.490 -221.7948   78.553 -299.8390  107.820   25.083   18.454   29.424   21.645 -0.000000 0.000000 
1 1 1    5    5   59 o   49.868   29.456   38.265   61.285 -97.0871  105.589  107.027   75.259   40.632   28.461   74.832   35.891 0.000000 0.000000 
1 1 1    5    5   60 o  370.871   16.701  1712.31  149.847  1766.46  252.635  1682.92  186.122  368.451   28.607  365.047   21.139 0.000000 0.000000 
1 1 1    5    5   61 o   62.643   31.840   75.254   60.718  104.864  104.225   60.042   74.705   73.023   40.311   58.150   33.329 0.000000 0.000000 
1 1 1    5    5   62 o   40.212   26.311  -3.0025   63.635   39.836   75.756 -105.6708  117.279   52.731   31.955   42.532   29.835 -0.000000 0.000000 
1 1 1    5    5   63 o  145.059   21.191  279.338   70.053  344.760  115.962  241.743   87.906  151.818   36.217  126.254   33.155 0.000000 0.000000 
1 1 1    5    5   64 o  182.254   18.356  425.990   79.422  295.641  137.692  490.982   97.226  127.254   47.693  194.464   21.211 0.000000 0.000000 
1 1 1    5    5   65 o   79.247   33.753  115.670   66.139  129.833  109.180  107.460   83.127   79.330   42.077   73.387   37.265 0.000000 0.000000 
1 1 1    5    5   66 o   43.025   28.390  -6.7972   76.499 -153.1400  157.383   38.474   87.535   47.402   33.513   54.228   33.552 0.000000 0.000000 
1 1 1    5    5   67 o   46.401   29.805   12.651   76.649   76.365  141.993 -13.5485   91.055   68.521   42.543   45.556   30.356 0.000000 0.000000 
1 1 1    6    0    0 o  1670.32   96.009 34508.67  3868.32 37962.53  5471.92 31058.09  5469.33  1740.24  131.078  1564.45  146.807 -0.000000 0.000000 
1 1 1    6    0    1 o  774.127   31.004  7329.91  581.223  7123.64  821.345  7536.81  822.604  760.386   44.797  782.628   43.553 -0.000000 0.000000 
1 1 1    6    0    2 o  1362.55   53.999 22782.21  1781.94 20438.58  2519.30 25128.61  2520.79  1281.86   81.619  1425.81   73.179 -0.000000 0.000000 
1 1 1    6    0    3 o  231.028   11.779  653.841   65.749  634.696   95.323  671.215   90.809  226.451   17.562  233.290   16.194 0.000000 0.000000 
1 1 1    6    0    4 o  363.602   15.487  1616.07  136.298  1491.49  190.870  1745.70  194.696  347.950   22.794  377.046   21.403 -0.000000 0.000000 
1 1 1    6    0    5 o  1291.84   51.479 20472.02  1610.56 20525.66  2277.26 20418.35  2278.08  1287.39   73.322  1283.91   73.554 -0.000000 0.000000 
1 1 1    6    0    6 o  1568.84   62.748 30263.80  2383.98 29441.96  3370.61 31086.47  3372.31  1537.37   90.932  1581.19   88.380 -0.000000 0.000000 
1 1 1    6    0    7 o  441.719   21.577  2390.11  230.399  2779.93  398.674  2194.64  282.318  473.914   35.052  421.940   27.806 -0.000000 0.000000 
1 1 1    6    0    8 o  753.166   30.089  6938.23  548.811  6203.50  774.862  7677.81  777.417  708.812   45.404  790.517   40.708 -0.000000 0.000000 
1 1 1    6    0    9 o  737.621   29.725  6655.36  530.958  6706.29  749.915  6604.17  751.865  738.045   42.118  732.245   42.575 -0.000000 0.000000 
1 1 1    6    0   10 o  665.658   26.970  5419.05  434.724  5404.68  613.885  5433.50  615.703  662.614   38.413  664.394   38.422 -0.000000 0.000000 
1 1 1    6    0   11 o  232.281   12.178  661.288   68.324  684.579   94.281  635.527   99.154  235.524   16.661  226.414   18.292 -0.000000 0.000000 
1 1 1    6    0   12 o  290.923   13.498  1035.60   94.974  963.261  136.889  1102.74  131.878  279.192   20.424  299.461   18.275 0.000000 0.000000 
1 1 1    6    0   13 o  169.302   11.184  352.976   45.562  332.205   59.543  382.319   70.769  163.167   15.325  174.868   17.021 -0.000000 0.000000 
1 1 1    6    0   14 o  1808.69   74.194 40530.09  3249.20 43049.62  4594.48 38009.28  4595.64  1848.32  103.003  1731.16  110.246 -0.000000 0.000000 
1 1 1    6    0   15 o  926.462   38.112 10529.65  854.913 11554.93  1208.23  9501.66  1209.83  967.104   51.739  874.327   57.501 -0.000000 0.000000 
1 1 1    6    0   16 o  485.238   20.554  2881.09  241.429  2551.87  342.546  3206.06  340.330  454.244   31.369  510.721   27.601 0.000000 0.000000 
1 1 1    6    0   17 o  687.797   27.913  5796.64  464.883  6008.76  656.109  5582.79  658.787  697.667   38.970  671.756   40.691 -0.000000 0.000000 
1 1 1    6    0   18 o  493.529   20.606  2982.02  246.198  2795.51  350.238  3164.20  346.152  475.554   30.591  506.869   28.299 0.000000 0.000000 
1 1 1    6    0   19 o  853.110   35.179  8959.26  726.624  9490.31  1025.86  8424.59  1029.35  873.174   48.684  820.760   52.080 -0.000000 0.000000 
1 1 1    6    0   20 o   42.306   23.052   30.627   33.592   28.110   37.322   41.369   77.091   41.943   23.750   55.460   32.906 -0.000000 0.000000 
1 1 1    6    0   21 o   33.234   20.577   9.3706   32.987 -213.0130   93.866   40.704   35.234   30.139   21.957   47.691   24.251 0.000000 0.000000 
1 1 1    6    0   22 o  470.418   22.310  2718.82  253.779  3261.03  446.491  2460.05  308.449  511.363   36.345  445.615   28.753 0.000000 0.000000 
1 1 1    6    0   23 o  611.101   28.315  4597.02  418.508  5554.82  730.313  4128.69  510.675  665.948   45.611  576.259   36.805 0.000000 0.000000 
1 1 1    6    0   24 o  233.391   14.216  670.287   79.956  920.887  155.890  580.829   93.140  271.571   24.051  216.145   18.017 0.000000 0.000000 
1 1 1    6    0   25 o  740.085   27.793  6717.51  498.352  8648.67  1004.35  6086.74  573.998  832.554   50.047  702.733   33.784 0.000000 0.000000 
1 1 1    6    0   26 o  269.612   13.872  891.346   90.357  1107.40  174.493  812.188  105.620  298.415   24.434  256.613   17.109 0.000000 0.000000 
1 1 1    6    0   27 o  212.936   12.534  557.162   64.358  731.504  142.113  512.183   72.184  241.226   24.842  203.594   14.766 0.000000 0.000000 
1 1 1    6    0   28 o  860.702   30.891  9076.53  644.345 10503.38  1290.08  8602.27  743.758  917.195   58.413  836.382   36.748 0.000000 0.000000 
1 1 1    6    0   29 o  811.190   31.034  8062.63  609.843  7827.92  704.122  8767.24  1220.02  797.983   36.477  836.845   60.716 -0.000000 0.000000 
1 1 1    6    0   30 o  174.636   13.728  377.704   57.443  402.695  162.294  374.125   61.418  164.885   46.751  173.519   14.811 0.000000 0.000000 
1 1 1    6    0   31 o  395.042   16.472  1908.13  157.535  1754.78  179.036  2434.00  331.545  378.235   19.595  443.586   31.102 -0.000000 0.000000 
1 1 1    6    0   32 o  305.550   14.762  1143.31  109.048  1402.59  239.452  1075.47  122.486  335.311   29.929  295.859   17.166 0.000000 0.000000 
1 1 1    6    0   33 o  426.040   24.760  2232.45  254.407  2232.45  254.407   0.0000   0.0000  426.040   24.760  426.040   24.760 -0.000000 0.000000 
1 1 1    6    0   34 o  830.834   43.108  8508.63  865.169  8508.63  865.169   0.0000   0.0000  830.834   43.108  830.834   43.108 -0.000000 0.000000 
1 1 1    6    0   35 o  494.107   22.203  2990.23  265.420  2990.23  265.420   0.0000   0.0000  494.107   22.203  494.107   22.203 -0.000000 0.000000 
1 1 1    6    0   36 o  1886.65   83.768 44745.27  3824.01 44745.27  3824.01   0.0000   0.0000  1886.65   83.768  1886.65   83.768 -0.000000 0.000000 
1 1 1    6    0   37 o  501.896   22.128  3086.04  268.747  3133.50  308.618  2937.13  546.647  505.150   25.280  482.247   47.709 -0.000000 0.000000 
1 1 1    6    0   38 x  ?   ?   ?   ?   ?   ?   ?   ?   ?   ?   ?   ?       ?      ? 
1 1 1    6    0   39 o   35.062   25.346 -216.1004  112.599 -394.0225  175.158 -90.7905  146.997   41.276   30.061   53.154   36.315 0.000000 0.000000 
1 1 1    6    0   40 o   86.728   36.370  129.771   76.993  326.152  184.108   88.148   84.760  137.839   56.023   70.524   37.164 0.000000 0.000000 
1 1 1    6    0   41 x  ?   ?   ?   ?   ?   ?   ?   ?   ?   ?   ?   ?       ?      ? 
1 1 1    6    0   42 o  718.403   33.918  6366.70  589.238  6693.49  1036.70  6210.75  716.164  725.753   59.700  706.653   42.037 0.000000 0.000000 
1 1 1    6    0   43 o  194.287   18.152  471.788   84.000  426.448  236.335  478.344   89.868  157.238   63.400  195.291   19.370 0.000000 0.000000 
1 1 1    6    0   44 x  ?   ?   ?   ?   ?   ?   ?   ?   ?   ?   ?   ?       ?      ? 
1 1 1    6    0   45 o  562.954   23.076  3889.82  314.542  3588.60  649.964  3981.94  359.434  529.809   51.597  568.832   26.123 0.000000 0.000000 
1 1 1    6    0   46 o  346.395   17.368  1473.74  145.392  983.913  351.167  1575.08  159.725  259.996   64.190  357.955   18.471 0.000000 0.000000 
1 1 1    6    0   47 o  1247.65   51.172 19614.54  1545.85 18983.13  3094.39 19824.53  1784.47  1151.36  113.079  1246.92   59.184 0.000000 0.000000 
1 1 1    6    0   48 o   48.554   30.551   14.610   75.807   70.100   80.597 -411.0540  223.227   64.002   35.406   49.573   35.815 -0.000000 0.000000 
1 1 1    6    0   49 o  1122.97   54.521 16234.71  1480.11 16377.79  1811.30 15947.14  2567.78  1111.43   67.624  1040.06  103.959 -0.000000 0.000000 
1 1 1    6    0   50 o  671.995   32.741  5650.39  531.871  5219.07  935.271  5856.55  646.606  621.362   63.444  679.885   39.433 0.000000 0.000000 
1 1 1    6    0   51 o  373.718   26.910  1752.94  241.523  1677.08  369.267  1809.65  319.289  355.662   44.621  375.354   35.742 0.000000 0.000000 
1 1 1    6    0   52 o  439.191   23.211  2397.83  246.187  2429.25  292.311  2321.17  456.620  440.072   27.577  418.309   46.367 -0.000000 0.000000 
1 1 1    6    0   53 o  424.379   22.850  2241.58  234.126  2278.32  273.937  2142.03  450.963  426.055   26.693  398.734   48.437 -0.000000 0.000000 
1 1 1    6    0   54 o   29.008   20.803 -110.5886   69.231 -110.4825   72.634 -111.6420  228.848   30.147   21.569   66.155   45.228 -0.000000 0.000000 
1 1 1    6    0   55 o  550.637   23.360  3778.20  311.354  4248.87  663.058  3645.06  352.651  561.122   49.503  538.487   27.101 0.000000 0.000000 
1 1 1    6    0   56 o  376.559   17.890  1757.36  162.895  1772.18  374.401  1753.90  180.916  360.856   44.504  375.294   19.963 0.000000 0.000000 
1 1 1    6    0   57 o  437.817   22.323  2400.33  236.134   0.0000   0.0000  2400.33  236.134  437.817   22.323  437.817   22.323 0.000000 0.000000 
1 1 1    6    0   58 x  ?   ?   ?   ?   ?   ?   ?   ?   ?   ?   ?   ?       ?      ? 
1 1 1    6    0   59 f  564.248   23.926  4013.47  326.788  4272.67  682.389  3936.34  372.248  546.901   52.443  555.354   27.736 0.000000 0.000000 
1 1 1    6    0   60 o  417.364   19.649  2180.89  198.314  2015.61  457.134  2219.20  220.105  367.898   54.676  419.689   21.710 0.000000 0.000000 
1 1 1    6    0   61 o   66.128   35.798   83.874   80.528   86.568   85.071   60.647  249.754   67.156   36.655   80.716   52.571 -0.000000 0.000000 
1 1 1    6    0   62 o   74.791   36.865  109.447   80.172 -125.4004  253.404  135.569   84.513   65.757   45.606   84.203   38.217 0.000000 0.000000 
1 1 1    6    0   63 o  395.561   19.077  1966.15  182.437  1838.14  200.430  2584.59  440.551  380.424   21.841  427.094   43.472 -0.000000 0.000000 
1 1 1    6    0   64 o   87.791   36.162  140.525   76.414  232.041  265.862  132.285   79.780  100.247   60.304   83.492   37.138 0.000000 0.000000 
1 1 1    6    0   65 f   41.337   27.513 -14.3920   74.415 -23.1535   77.503   89.026  266.273   40.875   27.473   83.473   54.335 -0.000000 0.000000 
1 1 1    6    0   66 o   37.891   26.081 -48.3560   79.099 -70.7328   81.725  283.165  314.566   36.145   25.258  105.893   64.619 -0.000000 0.000000 
1 1 1    6    0   67 o  219.062   19.128  614.640  100.057  605.423  104.819  709.226  335.786  216.670   20.314  169.255   76.207 -0.000000 0.000000 
1 1 1    6    0   68 o  520.041   23.308  3479.29  293.259  3462.25  331.643  3540.41  627.969  514.360   26.692  464.956   58.007 -0.000000 0.000000 
1 1 1    6    1    0 o  660.341   26.951  5332.31  430.921  5595.52  610.622  5071.18  608.213  674.628   37.504  641.534   39.345 0.000000 0.000000 
1 1 1    6    1    1 o  867.201   24.890  9160.93  524.624  9630.85  742.036  8691.28  741.824  888.216   34.372  843.574   36.180 44.64240 49.90426 
1 1 1    6    1    2 o  818.770   23.092  8163.57  459.535  8456.05  649.944  7871.20  649.818  832.519   32.120  803.097   33.290 29.42236 46.25964 
1 1 1    6    1    3 o  888.838   24.910  9623.81  538.146  9739.45  761.104  9508.20  761.002  893.129   35.061  882.413   35.482 10.71631 49.88246 
1 1 1    6    1    4 o  800.626   22.307  7804.74  434.091  7845.28  613.866  7764.18  613.930  801.948   31.494  797.776   31.662 4.171814 44.65768 
1 1 1    6    1    5 o  1048.77   29.354 13411.16  748.269 13423.22  1058.09 13399.09  1058.33  1047.52   41.558  1046.57   41.606 0.9495850 58.80576 
1 1 1    6    1    6 o  551.942   16.137  3705.93  216.476  3445.63  305.904  3967.05  306.384  531.899   23.662  570.807   22.084 -38.90765 32.36637 
1 1 1    6    1    7 o  926.869   25.936 10467.52  584.277  9445.32  825.888 11491.72  826.697  879.053   38.655  970.111   35.061 -91.05792 52.18650 
1 1 1    6    1    8 o  902.221   25.475  9917.65  558.631  9477.53  789.850 10358.16  790.196  880.742   36.897  920.960   35.301 -40.21753 51.06432 
1 1 1    6    1    9 o  656.839   18.818  5250.59  300.419  5538.21  424.959  4963.24  424.755  674.161   25.935  638.109   27.387 36.05243 37.71780 
1 1 1    6    1   10 o  1320.65   37.642 21319.21  1208.26 21041.54  1708.61 21596.96  1708.87  1308.10   53.740  1325.45   53.044 -17.35168 75.50937 
1 1 1    6    1   11 o  773.271   22.238  7282.08  417.953  6959.28  590.880  7605.32  591.271  755.065   32.197  789.480   30.813 -34.41577 44.56559 
1 1 1    6    1   12 o  248.147   8.4519  748.571   50.977  778.296   72.361  719.285   71.825  252.988   11.768  243.203   12.151 9.784851 16.91526 
1 1 1    6    1   13 o  767.633   21.725  7177.33  405.345  7128.65  573.076  7226.08  573.413  764.149   30.855  769.374   30.664 -5.225464 43.50076 
1 1 1    6    1   14 o  487.254   14.216  2888.29  168.359  2918.54  238.120  2858.05  238.070  489.548   20.012  484.438   20.219 5.110077 28.44821 
1 1 1    6    1   15 o  512.997   15.104  3202.48  188.332  3433.08  266.483  2972.35  266.202  530.837   20.654  493.839   22.178 36.99725 30.30588 
1 1 1    6    1   16 o  1024.14   29.432 12822.66  732.616 12373.48  1035.91 13272.12  1036.24  1002.81   42.501  1039.03   41.033 -36.21124 59.07628 
1 1 1    6    1   17 o  556.002   15.934  3764.73  215.324  3692.32  304.185  3837.44  304.846  550.035   22.753  560.780   22.366 -10.74487 31.90508 
1 1 1    6    1   18 o  483.919   15.114  2852.19  177.766  2890.28  270.455  2823.22  235.876  486.447   22.875  481.040   20.174 5.407043 30.50007 
1 1 1    6    1   19 o  428.447   13.667  2235.55  142.325  2226.61  216.014  2242.41  189.197  426.997   20.814  428.759   18.155 -1.762024 27.61926 
1 1 1    6    1   20 o  691.274   20.305  5838.21  341.163  5964.97  520.524  5742.75  451.714  696.357   30.754  684.170   27.164 12.18683 41.03300 
1 1 1    6    1   21 o  648.386   18.700  5133.53  294.705  5327.94  480.560  5016.35  373.098  658.074   30.045  639.960   23.986 18.11420 38.44521 
1 1 1    6    1   22 f  647.954   16.863  5122.04  265.568  5490.19  458.450  4936.12  325.797  668.516   28.215  635.392   21.096 33.12360 35.22943 
1 1 1    6    1   23 o  466.211   12.936  2646.96  146.588  2598.29  251.376  2672.04  180.446  460.940   22.438  468.169   15.858 -7.229034 27.47560 
1 1 1    6    1   24 o  934.373   25.866 10686.82  587.421 10940.10  957.670 10534.04  743.774  939.903   41.921  925.565   33.062 14.33801 53.38954 
1 1 1    6    1   25 o  715.426   21.318  6246.30  370.688  6530.98  691.774  6131.63  439.041  726.899   39.301  708.190   25.506 18.70831 46.85231 
1 1 1    6    1   26 o  430.314   15.029  2254.27  157.189  2150.46  271.906  2306.38  192.643  418.638   26.864  435.080   18.217 -16.44180 32.45841 
1 1 1    6    1   27 o  730.796   23.934  6515.24  425.119  6693.98  736.401  6425.90  520.637  736.861   41.283  725.043   29.544 11.81787 50.76574 
1 1 1    6    1   28 o  414.712   13.377  2092.28  134.840  1777.22  249.066  2222.91  160.375  380.650   27.097  427.388   15.439 -46.73804 31.18695 
1 1 1    6    1   29 f  183.694   10.204  411.554   45.379  323.350   82.790  449.436   54.256  161.501   21.635  191.887   11.689 -30.38556 24.59038 
1 1 1    6    1   30 o  540.383   14.278  3551.90  187.530  3771.07  307.655  3422.31  236.556  556.429   22.748  530.282   18.354 26.14764 29.22917 
1 1 1    6    1   31 o  1817.69   46.098 40483.91  2036.62 39128.99  2881.15 41837.07  2879.29  1779.11   66.628  1840.69   64.358 -61.57983 92.63492 
1 1 1    6    1   32 o  1127.83   33.035 15519.40  905.586 15223.76  1280.18 15815.50  1281.20  1114.76   47.248  1136.38   46.386 -21.62268 66.21261 
1 1 1    6    1   33 o  620.162   20.677  4680.93  311.671  4741.26  493.186  4640.81  402.153  622.602   32.705  617.187   26.808 5.415405 42.28865 
1 1 1    6    1   34 o  649.421   23.105  5134.92  364.708  4974.46  515.255  5296.03  516.298  637.690   33.360  658.952   32.236 -21.26190 46.38988 
1 1 1    6    1   35 o  807.433   23.277  7938.43  456.814  8188.99  645.846  7687.58  646.219  819.325   32.432  793.745   33.496 25.57965 46.62396 
1 1 1    6    1   36 o  1678.31   48.337 34540.78  1971.77 35848.63  2609.53 32800.50  3010.18  1704.46   62.990  1624.69   76.229 79.77454 98.88651 
1 1 1    6    1   37 o  258.322   11.436  811.401   71.801  898.797  115.193  755.873   91.819  271.211   17.569  248.806   15.257 22.40483 23.26934 
1 1 1    6    1   38 x  ?   ?   ?   ?   ?   ?   ?   ?   ?   ?   ?   ?       ?      ? 
1 1 1    6    1   39 o   30.844   15.483 -151.3512   50.871 -158.6143   69.223 -142.8231   75.009   39.544   19.554   43.720   21.363 -4.176449 28.96060 
1 1 1    6    1   40 o  293.882   14.423  1050.64  103.022  1052.05  128.483  1048.12  172.410  293.437   18.103  292.234   24.499 1.203094 30.46203 
1 1 1    6    1   41 x  ?   ?   ?   ?   ?   ?   ?   ?   ?   ?   ?   ?       ?      ? 
1 1 1    6    1   42 o  174.842   13.352  374.012   56.311  448.483   77.658  291.438   81.774  191.223   16.882  153.013   22.674 38.20955 28.26854 
1 1 1    6    1   43 o  335.999   11.929  1372.99   97.420  1383.20  129.991  1359.92  147.142  337.150   15.863  333.737   18.208 3.412506 24.14918 
1 1 1    6    1   44 x  ?   ?   ?   ?   ?   ?   ?   ?   ?   ?   ?   ?       ?      ? 
1 1 1    6    1   45 o  103.758   23.376  136.436   57.536  157.322   73.070  102.356   93.338  111.350   27.226   96.037   33.042 15.31242 42.81398 
1 1 1    6    1   46 o  1215.66   36.154 18095.74  1068.26 18394.31  1412.01 17696.12  1633.59  1222.31   47.528  1195.81   56.205 26.49487 73.60651 
1 1 1    6    1   47 o  540.966   17.218  3563.10  226.396  3638.53  298.085  3460.27  348.031  546.304   22.449  531.698   27.020 14.60620 35.12873 
1 1 1    6    1   48 o  1053.02   31.654 13572.20  810.170 13739.67  1070.83 13348.00  1238.98  1056.74   41.691  1039.12   49.056 17.62048 64.37941 
1 1 1    6    1   49 o  497.005   14.929  3007.35  180.338  3010.76  253.358  3003.84  256.749  496.848   20.980  496.251   21.286 0.5971680 29.88767 
1 1 1    6    1   50 o  803.446   22.810  7881.84  445.435  8113.37  628.991  7648.90  630.894  813.361   31.817  789.493   32.878 23.86743 45.75216 
1 1 1    6    1   51 o  376.437   12.375  1724.68  113.221  1837.96  160.390  1612.16  159.848  388.347   16.992  363.643   18.085 24.70441 24.81573 
1 1 1    6    1   52 o  776.360   22.151  7361.41  417.990  7477.44  589.982  7244.47  592.279  780.576   31.097  768.169   31.722 12.40765 44.42217 
1 1 1    6    1   53 o  274.673   10.970  918.022   73.236  916.409  102.061  919.734  105.151  273.835   15.397  274.289   15.840 -0.4535828 22.08992 
1 1 1    6    1   54 o  417.231   14.286  2120.21  144.870  1973.01  218.991  2234.76  193.181  401.209   22.548  428.031   18.569 -26.82144 29.21009 
1 1 1    6    1   55 o  547.324   17.110  3652.36  227.620  3401.37  346.497  3842.90  301.899  526.199   27.185  560.805   22.149 -34.60577 35.06551 
1 1 1    6    1   56 o  748.511   22.894  6849.96  416.502  6497.50  634.542  7116.77  552.076  725.805   35.970  761.354   29.834 -35.54907 46.73188 
1 1 1    6    1   57 o  226.444   12.726  626.324   69.757  720.672  106.848  556.236   92.092  242.355   18.273  212.780   17.975 29.57539 25.63216 
1 1 1    6    1   58 x  ?   ?   ?   ?   ?   ?   ?   ?   ?   ?   ?   ?       ?      ? 
1 1 1    6    1   59 o  225.605   12.718  621.758   69.452  670.000  108.757  588.537   90.251  233.465   19.340  219.006   17.090 14.45903 25.80910 
1 1 1    6    1   60 o  225.614   12.608  621.773   68.864  706.610  100.816  547.566   94.289  240.047   17.398  210.998   18.575 29.04843 25.44992 
1 1 1    6    1   61 o  138.689   17.118  238.148   56.479  224.508   82.466  250.198   77.512  133.038   26.435  141.154   23.413 -8.116165 35.31260 
1 1 1    6    1   62 o  473.878   14.561  2736.27  167.709  2707.88  235.854  2765.32  238.522  470.786   20.612  475.751   20.627 -4.964691 29.16042 
1 1 1    6    1   63 o  280.626   11.893  958.673   81.120  969.366  112.313  947.012  117.290  281.487   16.488  278.100   17.440 3.387054 24.00041 
1 1 1    6    1   64 o   73.397   25.408   59.375   55.232   78.221   74.964   36.996   81.689   84.669   29.584   75.349   29.905 9.320068 42.06578 
1 1 1    6    1   65 o  172.003   14.445  362.871   59.830  308.960   81.151  427.073   88.557  157.580   21.769  186.021   19.895 -28.44151 29.49079 
1 1 1    6    1   66 o  160.992   15.811  318.809   61.072  306.116   84.055  333.002   88.884  156.691   22.734  163.513   23.001 -6.822006 32.34005 
1 1 1    6    1   67 o  351.072   12.773  1500.32  108.992  1490.67  152.433  1510.42  155.900  349.194   18.022  351.471   18.313 -2.277069 25.69312 
1 1 1    6    1   68 o   66.028   26.037   29.695   61.554 -68.9721   82.122  156.200   92.989   55.572   25.719  111.639   32.378 -56.06733 41.35004 
1 1 1    6    2    0 o  1528.21   58.313 28676.01  2158.83 28101.32  3053.20 29250.58  3052.90  1504.38   84.102  1535.78   82.327 0.000000 0.000000 
1 1 1    6    2    1 o  830.805   23.598  8406.52  476.510  8216.73  673.795  8596.42  673.980  820.438   33.789  839.261   33.040 -18.82330 47.25859 
1 1 1    6    2    2 o  121.544   8.6953  180.505   25.518  180.293   36.348  180.710   35.834  121.118   12.528  121.281   12.327 -0.1631927 17.57613 
1 1 1    6    2    3 o  1346.84   37.469 22166.06  1226.56 23012.06  1734.72 21320.23  1734.53  1368.79   52.142  1316.96   54.188 51.83276 75.20060 
1 1 1    6    2    4 o  714.739   20.045  6218.07  348.225  7156.91  492.859  5282.23  492.071  766.351   26.460  658.057   30.765 108.2941 40.57871 
1 1 1    6    2    5 o  1807.56   50.754 40111.53  2229.83 35887.64  3152.41 44341.02  3154.50  1698.95   76.341  1892.60   68.575 -193.6505 102.6181 
1 1 1    6    2    6 o  1073.69   30.019 14060.08  783.378 14520.50  1107.93 13599.76  1107.80  1089.28   41.847  1053.93   43.246 35.34973 60.17787 
1 1 1    6    2    7 o  544.523   16.124  3607.14  213.402  3654.86  301.549  3559.27  302.044  547.832   22.647  540.604   22.987 7.228333 32.26900 
1 1 1    6    2    8 o  279.091   9.2488  946.935   62.739  893.321   88.101  1002.10   89.365  271.023   13.374  287.059   12.808 -16.03564 18.51809 
1 1 1    6    2    9 o  776.422   21.582  7340.41  407.284  7240.20  575.862  7440.71  576.112  770.327   30.757  780.961   30.351 -10.63440 43.21057 
1 1 1    6    2   10 o  885.104   26.162  9549.09  562.829  9071.55  795.626 10027.44  796.296  861.262   38.007  905.770   36.170 -44.50867 52.46766 
1 1 1    6    2   11 o  475.783   13.666  2753.36  158.033  2665.91  222.924  2841.72  224.065  467.954   19.600  483.160   19.080 -15.20636 27.35313 
1 1 1    6    2   12 o  1450.22   42.068 25776.72  1482.83 25097.69  2096.60 26456.32  2097.49  1424.57   60.552  1463.27   58.975 -38.70227 84.52603 
1 1 1    6    2   13 o  139.022   8.3519  235.812   28.090  241.687   38.131  228.838   41.539  140.526   11.258  136.582   12.657 3.943604 16.93942 
1 1 1    6    2   14 o  416.302   11.867  2107.91  120.074  2288.92  196.009  1999.17  151.917  433.548   18.601  405.308   15.421 28.24020 24.16203 
1 1 1    6    2   15 f  662.914   18.940  5353.40  305.168  5417.07  497.863  5315.08  386.231  665.539   30.777  660.051   24.075 5.488037 39.07495 
1 1 1    6    2   16 o  710.197   20.915  6150.84  361.024  6049.50  588.721  6211.91  457.050  702.242   34.492  712.989   26.374 -10.74683 43.41984 
1 1 1    6    2   17 o  582.800   16.565  4138.19  234.651  4668.03  382.761  3819.17  297.009  617.922   25.485  559.364   21.846 58.55865 33.56699 
1 1 1    6    2   18 o  350.138   9.9238  1491.45   84.454  1544.95  144.435  1463.65  104.106  356.021   16.691  346.759   12.352 9.261597 20.76483 
1 1 1    6    2   19 o  343.042   10.449  1432.06   87.119  1306.84  139.320  1512.46  111.637  326.823   17.604  352.407   13.033 -25.58463 21.90343 
1 1 1    6    2   20 f  336.944   10.501  1381.80   86.002  1273.49  136.467  1453.15  110.767  322.574   17.471  345.385   13.195 -22.81042 21.89362 
1 1 1    6    2   21 o  835.256   21.846  8535.45  443.509  9009.71  766.312  8296.57  543.850  852.852   36.968  821.969   27.222 30.88391 45.90943 
1 1 1    6    2   22 o  829.148   23.650  8417.64  476.622  8510.53  775.991  8361.37  603.974  828.614   38.530  824.455   30.140 4.158997 48.91830 
1 1 1    6    2   23 o  373.415   11.060  1697.06  100.383  1704.90  160.092  1691.98  128.863  373.855   17.618  372.677   14.226 1.177673 22.64480 
1 1 1    6    2   24 o  106.932   10.860  140.561   27.834   67.813   62.838  158.318   31.045   78.369   27.103  113.492   11.409 -35.12294 29.40623 
1 1 1    6    2   25 o  886.293   26.628  9605.39  573.608  9014.15  1071.08  9843.15  679.219  849.719   52.113  896.169   31.183 -46.44952 60.72991 
1 1 1    6    2   26 o  983.492   30.579 11837.29  730.966 11620.20  1264.23 11946.32  895.901  965.896   54.068  986.317   37.371 -20.42096 65.72624 
1 1 1    6    2   27 o  242.328   11.402  714.245   67.155  677.927  109.062  736.424   85.228  235.123   19.253  245.584   14.341 -10.46112 24.00689 
1 1 1    6    2   28 o  1187.31   41.067 17293.01  1185.13 18082.25  1876.04 16768.90  1528.81  1204.39   64.320  1165.24   53.980 39.14807 83.96957 
1 1 1    6    2   29 o  808.846   25.802  7976.29  507.249  7435.62  877.252  8247.86  621.721  776.771   46.682  821.902   31.122 -45.13086 56.10513 
1 1 1    6    2   30 o  777.562   24.228  7365.99  457.891  6727.78  790.497  7688.25  561.724  739.684   44.171  793.950   29.109 -54.26569 52.89991 
1 1 1    6    2   31 o  855.258   28.710  8917.55  596.810  9324.82  1334.67  8815.77  667.235  866.956   63.787  850.006   32.296 16.94916 71.49701 
1 1 1    6    2   32 o  289.915   11.880  1021.97   83.710  1231.38  150.258  927.723  100.802  317.495   19.567  275.768   15.096 41.72644 24.71351 
1 1 1    6    2   33 o  1089.03   39.336 14492.05  1041.19 15801.26  2092.45 14061.22  1200.34  1126.06   76.912  1071.63   46.085 54.43396 89.66168 
1 1 1    6    2   34 o  1033.83   39.248 13060.63  986.213 12387.87  1394.16 13734.47  1395.27  1002.12   57.478  1056.11   54.542 -53.98492 79.23757 
1 1 1    6    2   35 o  191.307   12.250  446.843   56.662  396.233   68.551  555.991  100.671  179.786   15.850  212.833   19.684 -33.04764 25.27175 
1 1 1    6    2   36 o  329.835   13.826  1323.14  110.841  1333.22  144.954  1308.93  171.999  330.504   18.114  327.155   21.755 3.349121 28.30848 
1 1 1    6    2   37 o  812.577   25.294  8046.66  499.557  7861.35  706.102  8232.37  706.860  801.992   36.224  820.800   35.432 -18.80823 50.67105 
1 1 1    6    2   38 x  ?   ?   ?   ?   ?   ?   ?   ?   ?   ?   ?   ?       ?      ? 
1 1 1    6    2   39 o  896.652   29.544  9811.24  643.868  9384.07  828.302 10463.46  1023.49  875.584   38.921  923.338   45.606 -47.75415 59.95625 
1 1 1    6    2   40 o  1088.93   31.521 14482.00  834.272 14735.91  1274.34 14291.56  1103.66  1094.91   47.885  1079.67   42.057 15.23560 63.73224 
1 1 1    6    2   41 o  798.708   22.677  7772.93  440.223  7592.44  623.832  7951.97  621.313  788.289   32.559  806.852   31.682 -18.56366 45.42978 
1 1 1    6    2   42 o  555.186   16.343  3751.09  220.539  3884.60  313.606  3620.47  310.201  564.604   22.853  545.033   23.416 19.57031 32.71939 
1 1 1    6    2   43 o  1203.19   32.853 17693.66  960.760 17865.19  1217.10 17410.06  1565.01  1206.97   41.489  1187.70   54.213 19.26477 68.26681 
1 1 1    6    2   44 x  ?   ?   ?   ?   ?   ?   ?   ?   ?   ?   ?   ?       ?      ? 
1 1 1    6    2   45 o  351.723   11.135  1504.45   95.193  1685.08  144.594  1366.28  126.465  372.102   15.988  335.072   15.528 37.02991 22.28765 
1 1 1    6    2   46 o  517.744   14.274  3261.65  179.629  3344.23  241.974  3160.26  268.097  524.011   18.999  509.228   21.661 14.78247 28.81215 
1 1 1    6    2   47 o  248.167   11.443  749.100   69.020  742.688   91.569  757.535  105.027  246.541   15.357  248.807   17.478 -2.265549 23.26666 
1 1 1    6    2   48 o  450.838   13.045  2473.28  142.945  2472.29  192.546  2474.48  213.363  450.512   17.584  450.592   19.482 -0.8016968E-01 26.24401 
1 1 1    6    2   49 o  318.751   11.233  1236.08   87.024  1130.50  118.063  1361.69  128.775  304.245   16.022  334.377   15.845 -30.13171 22.53372 
1 1 1    6    2   50 o  1016.72   26.200 12643.95  647.451 13228.80  869.975 11917.88  969.331  1037.52   34.499  982.683   40.584 54.84045 53.26558 
1 1 1    6    2   51 o  374.133   12.166  1703.62  110.628  1632.96  154.130  1778.71  158.881  366.011   17.326  382.010   17.112 -15.99890 24.35126 
1 1 1    6    2   52 o  687.952   20.084  5775.84  335.823  5777.50  473.163  5774.16  476.707  686.623   28.352  686.380   28.575 0.2434082 40.25377 
1 1 1    6    2   53 o  886.708   25.026  9619.27  539.354  9813.35  762.385  9424.80  763.138  892.723   35.136  874.621   35.899 18.10211 50.23203 
1 1 1    6    2   54 o   66.376   23.401   47.023   46.966   79.454   62.390   4.6097   71.349   82.286   27.003   63.770   26.898 18.51554 38.11391 
1 1 1    6    2   55 o  242.281   11.359  714.419   66.891  777.249   91.857  643.484   97.602  252.123   15.059  229.025   17.670 23.09833 23.21625 
1 1 1    6    2   56 o   67.997   24.391   47.739   51.234   8.6384   67.704  100.133   78.372   63.101   26.384   92.205   30.265 -29.10378 40.15075 
1 1 1    6    2   57 o  381.408   12.259  1771.14  113.648  1782.48  153.377  1757.34  169.235  382.342   16.505  379.486   18.348 2.855408 24.67898 
1 1 1    6    2   58 x  ?   ?   ?   ?   ?   ?   ?   ?   ?   ?   ?   ?       ?      ? 
1 1 1    6    2   59 o  344.158   11.735  1441.97   98.163  1477.44  131.536  1397.39  147.473  348.133   15.545  337.916   18.021 10.21738 23.79899 
1 1 1    6    2   60 o  148.238   15.432  270.754   54.787  252.347   74.833  292.017   80.430  141.936   22.438  152.948   22.291 -11.01244 31.62795 
1 1 1    6    2   61 o   89.760   26.570  100.219   62.057   87.490   85.037  114.721   90.767   89.692   31.500   98.725   32.578 -9.032867 45.31642 
1 1 1    6    2   62 o  327.036   13.925  1302.98  110.685  1342.45  147.264  1251.75  167.803  331.147   18.369  319.247   21.755 11.89917 28.47279 
1 1 1    6    2   63 f  338.941   13.845  1399.40  114.055  1537.59  149.966  1209.79  175.661  355.044   17.378  313.638   23.208 41.40594 28.99333 
1 1 1    6    2   64 o  182.938   15.900  410.950   69.992  448.945   94.079  363.848  104.747  190.636   20.633  170.442   26.117 20.19391 33.28430 
1 1 1    6    2   65 o  324.307   13.830  1280.82  109.014  1381.43  143.298  1142.59  167.960  336.133   17.601  304.924   22.828 31.20834 28.82571 
1 1 1    6    2   66 o  280.931   13.786  961.029   94.135  1071.51  122.485  801.607  147.134  295.992   17.098  254.949   24.027 41.04295 29.49012 
1 1 1    6    2   67 o  351.843   12.309  1506.80  105.262  1474.41  140.244  1548.58  159.295  347.819   16.589  355.863   18.480 -8.044189 24.83408 
1 1 1    6    3    0 o  140.061   11.888  243.577   39.798  307.490   62.013  198.818   51.895  156.375   16.807  123.960   18.421 0.000000 0.000000 
1 1 1    6    3    1 o  581.789   16.127  4117.87  228.047  3742.59  322.162  4494.75  322.852  554.288   23.913  607.556   21.863 -53.26794 32.40108 
1 1 1    6    3    2 o  794.021   21.659  7676.88  417.992  7264.88  591.071  8089.04  591.188  771.582   31.518  814.343   29.869 -42.76111 43.42219 
1 1 1    6    3    3 o  1099.33   30.958 14745.86  827.194 15297.04  1170.13 14195.25  1169.53  1117.60   43.077  1076.28   44.707 41.32019 62.08358 
1 1 1    6    3    4 o  625.964   18.487  4768.67  281.271  4738.60  397.815  4798.74  397.741  623.533   26.249  627.489   26.079 -3.955994 37.00177 
1 1 1    6    3    5 o  307.357   9.5014  1148.49   70.980  1119.15  100.543  1177.65  100.219  303.344   13.637  311.178   13.251 -7.834320 19.01427 
1 1 1    6    3    6 o  891.836   25.893  9693.83  561.269 10210.76  793.988  9177.50  793.521  914.117   35.736  866.368   37.684 47.74945 51.93379 
1 1 1    6    3    7 o  237.137   7.7673  683.577   44.768  713.570   68.705  661.445   59.018  242.243   11.669  233.242   10.411 9.001190 15.63789 
1 1 1    6    3    8 o  684.961   17.998  5710.10  299.632  5843.07  449.887  5604.09  401.685  692.278   26.737  678.158   24.370 14.11945 36.17688 
1 1 1    6    3    9 o  765.611   22.384  7140.24  416.541  6304.99  679.368  7643.38  527.279  716.662   39.150  791.663   27.403 -75.00049 47.78748 
1 1 1    6    3   10 o  677.025   18.690  5579.93  307.560  6089.25  501.988  5273.84  389.154  706.373   29.238  657.802   24.340 48.57166 38.04374 
1 1 1    6    3   11 o  796.719   21.618  7733.06  418.616  8569.14  683.603  7231.42  529.510  837.232   33.593  769.771   28.301 67.46149 43.92587 
1 1 1    6    3   12 o  220.910   8.3076  593.301   44.606  497.709   71.134  655.247   57.263  201.725   14.607  232.134   10.149 -30.40988 17.78693 
1 1 1    6    3   13 o  862.071   24.293  9065.12  509.011  9985.65  830.977  8512.31  643.962  902.391   37.887  834.276   31.757 68.11444 49.43639 
1 1 1    6    3   14 o  1246.07   32.755 19015.18  992.044 18620.26  1716.78 19213.15  1215.53  1223.24   57.743  1250.19   40.002 -26.95679 70.24538 
1 1 1    6    3   15 o  721.561   19.210  6346.84  336.896  6823.67  671.892  6186.70  389.381  745.055   37.103  711.993   22.501 33.06262 43.39232 
1 1 1    6    3   16 o  529.815   13.843  3417.64  178.261  2978.90  306.154  3642.68  219.263  492.878   25.645  546.767   16.499 -53.88937 30.49378 
1 1 1    6    3   17 o  513.846   14.587  3216.42  182.178  3562.95  313.885  3040.39  223.714  539.737   23.927  499.233   18.437 40.50394 30.20602 
1 1 1    6    3   18 o  633.152   17.337  4890.68  266.798  4715.14  434.270  4997.10  338.136  619.579   28.838  639.295   21.761 -19.71643 36.12701 
1 1 1    6    3   19 o  185.010   8.8892  416.435   39.972  388.227   56.649  444.406   56.411  178.030   13.185  190.637   12.239 -12.60652 17.99028 
1 1 1    6    3   20 o  165.078   9.4576  332.687   37.789  347.100   56.459  320.991   50.861  168.190   13.937  161.799   13.044 6.391388 19.08859 
1 1 1    6    3   21 o  281.110   8.9626  961.434   61.237  859.586   97.469  1027.85   78.711  265.091   15.191  290.568   11.145 -25.47614 18.84072 
1 1 1    6    3   22 f  822.957   22.915  8286.10  458.356  8623.64  747.837  8083.01  580.084  835.126   36.843  811.046   29.427 24.07947 47.15196 
1 1 1    6    3   23 o  637.870   16.927  4960.31  262.427  4419.98  427.128  5287.96  332.609  600.248   29.277  658.073   20.795 -57.82507 35.91031 
1 1 1    6    3   24 o  465.332   13.620  2636.14  154.044  2658.38  250.722  2622.66  195.241  466.615   22.107  463.887   17.316 2.728180 28.08153 
1 1 1    6    3   25 o  377.673   10.803  1735.06   99.167  1548.09  161.006  1849.35  125.877  355.924   18.677  389.818   13.286 -33.89389 22.91990 
1 1 1    6    3   26 o  672.711   18.520  5512.77  302.821  5355.32  494.128  5607.47  383.216  661.651   30.726  677.997   23.255 -16.34644 38.53397 
1 1 1    6    3   27 o  446.105   12.630  2420.87  136.940  2471.86  223.644  2390.28  173.207  450.425   20.428  443.144   16.081 7.280670 25.99832 
1 1 1    6    3   28 o  940.904   27.726 10802.09  634.069 10603.27  968.452 10951.27  838.863  929.620   42.862  945.993   36.484 -16.37311 56.28650 
1 1 1    6    3   29 o  862.353   27.252  9068.29  571.204  8893.43  807.950  9243.01  807.659  852.481   38.994  869.191   38.230 -16.70990 54.60836 
1 1 1    6    3   30 o  912.811   25.743 10153.71  571.131  9610.59  871.351 10562.80  756.231  886.285   40.450  930.143   33.450 -43.85809 52.48906 
1 1 1    6    3   31 o  865.222   29.832  9128.70  627.350  9003.46  994.531  9211.47  808.498  855.643   48.015  868.177   38.315 -12.53351 61.42870 
1 1 1    6    3   32 o  782.043   26.950  7452.44  512.266  7386.80  812.599  7495.72  659.910  775.776   43.268  783.628   34.647 -7.852112 55.43083 
1 1 1    6    3   33 o  818.171   24.311  8152.78  483.452  7888.96  684.132  8415.93  683.276  803.888   35.014  830.425   33.853 -26.53680 48.70283 
1 1 1    6    3   34 o  1032.43   31.789 13003.40  797.704 12572.70  873.245 15174.64  1960.67  1014.73   35.406  1103.92   73.494 -89.18829 81.57822 
1 1 1    6    3   35 o  1272.85   38.688 19808.03  1196.91 19376.34  1310.60 21977.26  2937.91  1258.05   42.862  1319.49   92.186 -61.43994 101.6632 
1 1 1    6    3   36 o  264.428   12.291  850.304   78.995  815.532   89.483  973.100  168.159  258.540   14.295  281.507   24.831 -22.96619 28.65228 
1 1 1    6    3   37 x  ?   ?   ?   ?   ?   ?   ?   ?   ?   ?   ?   ?       ?      ? 
1 1 1    6    3   38 o  252.088   10.725  772.709   65.712  744.749   79.406  833.466  117.052  247.093   13.270  261.011   18.572 -13.91800 22.82585 
1 1 1    6    3   39 f  685.878   18.311  5726.68  305.251  5402.43  429.205  6058.55  434.220  665.559   26.532  704.926   25.343 -39.36749 36.69110 
1 1 1    6    3   40 x  ?   ?   ?   ?   ?   ?   ?   ?   ?   ?   ?   ?       ?      ? 
1 1 1    6    3   41 o  721.838   20.504  6346.43  359.728  6207.83  508.683  6485.08  508.782  713.073   29.350  728.894   28.719 -15.82080 41.06310 
1 1 1    6    3   42 o  871.311   22.498  9251.59  476.456  9226.52  639.284  9282.91  714.613  869.164   30.261  871.289   33.745 -2.125732 45.32598 
1 1 1    6    3   43 x  ?   ?   ?   ?   ?   ?   ?   ?   ?   ?   ?   ?       ?      ? 
1 1 1    6    3   44 o  1159.38   34.935 16448.32  984.431 16693.00  1504.28 16265.03  1301.93  1162.70   53.230  1149.83   46.585 12.87024 70.73646 
1 1 1    6    3   45 o  460.771   12.880  2582.70  144.241  2391.15  210.918  2750.99  197.699  443.068   19.586  475.366   17.111 -32.29834 26.00727 
1 1 1    6    3   46 o  850.921   22.422  8827.93  463.725  8838.78  621.357  8814.28  696.705  850.348   30.064  848.524   33.782 1.824585 45.22181 
1 1 1    6    3   47 o  732.623   19.508  6540.75  347.382  6641.87  520.836  6459.72  466.233  737.032   29.074  727.245   26.376 9.786255 39.25605 
1 1 1    6    3   48 o  403.260   11.204  1978.30  109.818  1945.31  152.976  2013.37  157.748  399.684   15.747  406.605   15.962 -6.920837 22.42220 
1 1 1    6    3   49 o  442.980   12.135  2387.99  130.661  2443.30  186.088  2334.20  183.503  447.783   17.098  437.661   17.250 10.12198 24.28830 
1 1 1    6    3   50 o  374.707   10.630  1708.25   96.816  1662.08  130.409  1764.95  144.511  369.427   14.524  380.625   15.621 -11.19781 21.32931 
1 1 1    6    3   51 o  265.055   9.4080  854.583   60.609  832.626   81.072  882.403   91.257  261.525   12.754  268.817   14.016 -7.292419 18.95006 
1 1 1    6    3   52 o  278.071   10.108  940.739   68.318  972.176   87.775  892.426  108.813  282.585   12.780  270.069   16.658 12.51550 20.99553 
1 1 1    6    3   53 o  194.995   10.403  463.961   49.128  463.001   63.227  465.422   78.043  194.529   13.455  194.689   16.653 -0.1603699 21.40937 
1 1 1    6    3   54 o  157.489   11.113  303.351   42.267  290.155   53.713  324.810   68.497  153.646   14.557  162.244   17.655 -8.598053 22.88218 
1 1 1    6    3   55 o  678.594   17.385  5616.49  286.735  5680.04  370.036  5520.98  453.621  681.623   22.335  670.913   27.818 10.70947 35.67493 
1 1 1    6    3   56 o  223.621   10.281  608.515   55.882  635.026   71.922  568.130   88.769  227.980   13.034  215.150   17.117 12.82944 21.51411 
1 1 1    6    3   57 o  225.375   10.357  618.136   56.733  614.296   74.183  623.545   88.055  224.145   13.682  225.564   16.169 -1.418808 21.18072 
1 1 1    6    3   58 x  ?   ?   ?   ?   ?   ?   ?   ?   ?   ?   ?   ?       ?      ? 
1 1 1    6    3   59 o  299.733   9.9955  1093.26   72.819  1112.10   98.139  1070.18  108.620  302.147   13.363  295.912   15.153 6.234619 20.20398 
1 1 1    6    3   60 o  314.089   9.9308  1200.49   75.813  1137.10  102.542  1276.92  112.592  305.495   13.810  323.702   14.311 -18.20718 19.88738 
1 1 1    6    3   61 o   91.692   18.374  106.274   39.523  118.117   52.070   90.177   60.707   96.343   22.623   85.825   26.468 10.51779 34.81885 
1 1 1    6    3   62 o  436.878   12.139  2323.98  128.896  2273.93  164.482  2403.63  207.493  431.870   15.670  443.655   19.242 -11.78491 24.81534 
1 1 1    6    3   63 o  160.830   12.262  316.760   47.570  386.300   62.660  222.154   73.086  177.450   14.659  132.814   23.500 44.63683 27.69772 
1 1 1    6    3   64 o  166.968   12.022  341.123   48.463  339.679   62.950  343.224   75.937  166.201   15.772  166.623   19.095 -0.4221344 24.76652 
1 1 1    6    3   65 o  138.348   15.381  236.078   50.845  257.977   60.752  184.867   92.900  144.380   17.682  120.472   31.405 23.90822 36.04067 
1 1 1    6    3   66 f  249.798   10.959  759.306   66.535  759.269   83.231  759.371  110.747  249.320   13.788  248.838   18.442 0.4812012 23.02685 
1 1 1    6    3   67 o  462.610   12.047  2604.85  135.454  2645.18  182.809  2555.74  201.705  465.889   16.144  457.777   18.128 8.111603 24.27476 
1 1 1    6    4    0 o  193.537   9.8297  458.805   45.967  516.273   58.128  362.882   75.098  205.079   11.750  169.691   18.798 -0.000000 0.000000 
1 1 1    6    4    1 o  239.560   8.3858  697.664   48.828  667.393   74.079  720.917   64.927  233.886   13.084  243.492   10.971 -9.605881 17.07464 
1 1 1    6    4    2 o  515.581   13.863  3233.39  173.721  3385.28  261.185  3112.89  232.643  527.278   20.380  505.687   18.928 21.59076 27.81387 
1 1 1    6    4    3 o  419.863   12.456  2143.92  127.109  2209.51  191.103  2091.88  170.222  426.051   18.454  414.609   16.892 11.44189 25.01787 
1 1 1    6    4    4 o  315.599   9.3027  1210.95   71.359  1198.59  115.260  1218.63   90.868  313.878   15.108  316.558   11.810 -2.679840 19.17649 
1 1 1    6    4    5 o  470.244   13.608  2689.77  155.538  3020.38  253.610  2490.44  196.919  497.999   20.952  452.335   17.911 45.66306 27.56469 
1 1 1    6    4    6 o  982.523   29.630 11783.29  707.593 11291.14  1154.75 12079.19  895.390  956.713   49.832  993.552   37.078 -36.83893 62.11267 
1 1 1    6    4    7 o  580.554   17.090  4102.17  241.157  4555.06  393.462  3829.67  305.203  611.118   26.489  560.638   22.398 50.48047 34.68924 
1 1 1    6    4    8 o  423.227   12.847  2178.76  132.157  2280.86  215.395  2117.12  167.362  432.733   20.479  417.076   16.510 15.65695 26.30515 
1 1 1    6    4    9 o  622.780   16.832  4721.08  254.787  5298.19  381.640  4257.03  342.220  659.218   23.819  590.905   23.828 68.31207 33.69120 
1 1 1    6    4   10 o  723.780   18.166  6379.14  319.567  5848.54  503.228  6737.72  413.688  691.834   29.927  743.404   22.895 -51.57043 37.68012 
1 1 1    6    4   11 o  632.363   16.865  4869.00  259.209  5162.91  386.893  4629.63  349.157  650.482   24.471  616.086   23.317 34.39557 33.80114 
1 1 1    6    4   12 o  596.717   15.643  4335.18  226.879  4334.61  339.029  4335.64  305.323  596.004   23.404  596.305   21.066 -0.3013916 31.48831 
1 1 1    6    4   13 o  802.880   21.057  7863.74  410.921  7853.24  615.230  7872.20  552.136  800.436   31.623  802.079   28.322 -1.642944 42.45193 
1 1 1    6    4   14 o  1093.27   28.541 14640.05  758.413 14675.86  1136.67 14611.32  1018.20  1089.24   42.934  1088.72   38.478 0.5178223 57.65330 
1 1 1    6    4   15 o  655.151   17.279  5233.50  275.154  5405.10  411.857  5095.17  369.787  664.514   25.500  645.518   23.569 18.99677 34.72366 
1 1 1    6    4   16 o  670.855   19.298  5495.28  314.656  5325.34  512.824  5597.88  398.483  657.666   32.082  676.165   24.247 -18.49902 40.21367 
1 1 1    6    4   17 o  547.352   14.873  3652.35  197.869  3483.91  321.856  3754.69  250.879  533.087   24.840  554.474   18.616 -21.38788 31.04173 
1 1 1    6    4   18 o  356.518   10.228  1547.12   88.625  1364.92  142.724  1661.46  113.064  333.886   17.650  369.307   12.596 -35.42093 21.68349 
1 1 1    6    4   19 o  164.686   9.6678  331.208   38.528  326.099   58.951  335.017   50.904  162.838   15.066  165.338   12.766 -2.500046 19.74693 
1 1 1    6    4   20 o  608.114   17.869  4515.04  264.117  4291.99  401.455  4685.26  350.704  590.926   27.951  618.463   23.330 -27.53687 36.40842 
1 1 1    6    4   21 o  1143.80   30.063 16088.53  835.778 16155.30  1254.32 16035.22  1120.85  1137.66   45.362  1136.43   40.579 1.236694 60.86329 
1 1 1    6    4   22 o  698.424   17.167  5947.99  291.426  6243.83  438.167  5713.31  390.257  714.193   25.242  683.508   23.491 30.68500 34.48151 
1 1 1    6    4   23 o  797.866   20.679  7769.01  401.018  7725.28  602.416  7803.80  537.388  793.481   31.236  798.319   27.695 -4.837952 41.74592 
1 1 1    6    4   24 o  121.502   9.6210  180.672   28.180  164.136   47.676  189.552   34.936  114.740   17.662  124.269   11.705 -9.528702 21.18824 
1 1 1    6    4   25 o  579.873   14.760  4092.94  208.025  4375.16  313.826  3871.73  277.835  598.990   21.556  563.585   20.283 35.40460 29.59792 
1 1 1    6    4   26 o  124.807   10.910  190.891   32.764  175.192   61.371  197.149   38.747  117.962   22.220  126.661   12.760 -8.699547 25.62329 
1 1 1    6    4   27 o  825.591   22.280  8306.29  447.086  8033.96  730.726  8469.24  565.228  809.958   37.118  832.993   27.918 -23.03479 46.44515 
1 1 1    6    4   28 o  355.583   12.134  1537.70  104.865  1499.86  159.723  1566.36  139.025  350.500   18.818  358.788   15.942 -8.288147 24.66303 
1 1 1    6    4   29 o  740.503   23.024  6679.49  414.398  6319.80  586.868  7037.18  585.230  719.345   33.566  759.277   31.712 -39.93182 46.17695 
1 1 1    6    4   30 o  1193.07   37.259 17396.09  1080.46 17070.61  1324.70 18042.89  1867.42  1180.08   46.185  1206.89   63.888 -26.80811 78.83369 
1 1 1    6    4   31 o  441.909   14.033  2375.05  150.728  2457.24  201.852  2271.47  226.613  449.363   18.481  431.938   21.585 17.42499 28.41621 
1 1 1    6    4   32 o  538.876   19.461  3534.16  254.893  3516.22  331.986  3559.93  397.830  537.229   25.425  539.414   30.468 -2.184937 39.68302 
1 1 1    6    4   33 o   97.920   33.932  105.024   98.516  143.533  121.436   30.888  168.494  112.129   37.700  101.044   41.882 11.08472 56.35083 
1 1 1    6    4   34 o  1466.40   42.025 26323.94  1497.84 24746.03  1980.08 28434.66  2290.11  1417.29   57.480  1517.54   62.089 -100.2516 84.61075 
1 1 1    6    4   35 o  736.406   22.925  6605.89  410.331  6619.98  581.295  6591.90  579.301  736.319   32.481  734.761   32.438 1.558289 45.90446 
1 1 1    6    4   36 o   52.591   23.630 -31.0806   63.004 -50.6315  127.393 -24.7501   72.491   76.323   33.995   58.402   25.846 17.92172 42.70434 
1 1 1    6    4   37 x  ?   ?   ?   ?   ?   ?   ?   ?   ?   ?   ?   ?       ?      ? 
1 1 1    6    4   38 o  290.144   12.946  1023.95   91.294  1023.11  158.554  1024.37  111.661  288.871   22.767  289.702   15.919 -0.8307800 27.78025 
1 1 1    6    4   39 x  ?   ?   ?   ?   ?   ?   ?   ?   ?   ?   ?   ?       ?      ? 
1 1 1    6    4   40 o  522.278   16.639  3320.06  211.223  3250.12  319.487  3374.38  281.530  516.215   25.463  526.230   22.011 -10.01495 33.65830 
1 1 1    6    4   41 o  132.131   17.052  216.040   53.484  184.883   69.023  262.862   84.612  120.994   24.314  144.781   24.945 -23.78609 34.83434 
1 1 1    6    4   42 o  1068.74   25.841 13934.53  671.243 13162.86  865.599 15098.55  1063.12  1037.21   34.336  1109.66   39.417 -72.45740 52.27496 
1 1 1    6    4   43 x  ?   ?   ?   ?   ?   ?   ?   ?   ?   ?   ?   ?       ?      ? 
1 1 1    6    4   44 o  1509.84   39.197 27964.02  1438.42 28379.14  1761.05 27131.92  2493.26  1517.60   47.743  1472.49   69.664 45.10706 84.45439 
1 1 1    6    4   45 o  365.111   11.083  1621.33   98.350  1719.08  131.817  1498.59  147.712  375.851   14.429  350.817   17.323 25.03461 22.54567 
1 1 1    6    4   46 o  459.812   12.825  2572.45  143.332  2522.43  185.413  2646.75  225.950  455.129   16.761  466.015   19.948 -10.88583 26.05513 
1 1 1    6    4   47 o  315.795   10.178  1212.97   78.124  1227.05  100.846  1191.84  123.544  317.536   13.067  312.402   16.327 5.134491 20.91209 
1 1 1    6    4   48 o  735.139   18.828  6589.09  336.424  6430.25  434.421  6827.08  531.751  725.386   24.640  746.577   29.304 -21.19061 38.28642 
1 1 1    6    4   49 o  375.390   11.053  1714.66  100.852  1667.22  130.400  1785.29  159.096  369.995   14.500  382.712   17.103 -12.71741 22.42284 
1 1 1    6    4   50 o  307.038   9.8085  1146.87   73.198  1180.58   98.701  1105.67  109.115  311.393   13.041  301.266   14.902 10.12656 19.80204 
1 1 1    6    4   51 o  294.598   9.5912  1055.81   68.676  1035.05   92.429  1081.40  102.613  291.559   13.043  297.963   14.169 -6.404449 19.25812 
1 1 1    6    4   52 o  170.152   10.046  353.484   41.361  331.959   56.127  379.064   61.186  164.476   14.178  175.809   14.447 -11.33305 20.24179 
1 1 1    6    4   53 f  493.112   12.515  2960.59  150.001  2818.44  203.770  3128.74  221.618  480.705   17.440  506.416   18.005 -25.71133 25.06691 
1 1 1    6    4   54 o  643.537   15.437  5047.77  241.452  4961.98  327.618  5149.77  357.230  637.225   21.153  648.909   22.650 -11.68469 30.99110 
1 1 1    6    4   55 o   71.007   20.628   62.796   37.715   67.753   50.002   56.254   57.443   75.312   24.133   72.886   25.860 2.426285 35.37145 
1 1 1    6    4   56 o  448.490   11.776  2448.94  128.368  2544.61  175.191  2338.02  188.633  456.834   15.778  437.707   17.731 19.12619 23.73448 
1 1 1    6    4   57 x  ?   ?   ?   ?   ?   ?   ?   ?   ?   ?   ?   ?       ?      ? 
1 1 1    6    4   58 o  418.664   11.211  2133.85  114.086  2113.54  154.346  2158.31  169.385  416.358   15.252  420.622   16.568 -4.264526 22.51955 
1 1 1    6    4   59 o  140.290   13.520  242.004   45.531  279.993   65.042  205.502   63.757  150.360   18.166  127.959   21.245 22.40115 27.95247 
1 1 1    6    4   60 o  179.981   10.616  395.662   46.236  440.213   60.398  332.597   71.862  189.635   13.186  164.035   18.338 25.60010 22.58645 
1 1 1    6    4   61 o  171.804   11.082  360.812   46.031  387.120   60.591  324.904   70.788  177.671   14.148  162.115   18.285 15.55557 23.11913 
1 1 1    6    4   62 o  297.244   10.184  1075.25   73.573  1140.43   98.965  994.724  110.004  305.969   13.308  285.167   15.935 20.80161 20.76074 
1 1 1    6    4   63 o  218.547   9.9952  581.195   53.094  626.122   68.934  515.675   83.246  226.405   12.576  204.933   16.862 21.47212 21.03584 
1 1 1    6    4   64 o  315.981   10.377  1214.95   79.693  1210.40  106.469  1220.75  120.178  315.227   13.896  316.475   15.624 -1.247772 20.90939 
1 1 1    6    4   65 o  273.802   10.078  912.128   67.069  810.667   89.186  1044.19  101.751  257.578   14.302  292.781   14.298 -35.20316 20.22349 
1 1 1    6    4   66 o  189.935   11.452  440.657   52.622  438.043   67.994  444.560   83.092  189.033   14.920  190.044   18.212 -1.011185 23.54326 
1 1 1    6    4   67 o  255.495   10.314  794.266   64.051  738.089   84.732  869.164   97.838  245.750   14.247  266.656   15.158 -20.90608 20.80255 
1 1 1    6    5    0 o  273.460   12.988  915.302   85.880  1034.70  166.373  871.933  100.271  288.606   24.105  266.415   15.608 0.000000 0.000000 
1 1 1    6    5    1 o  449.991   13.452  2463.41  147.131  2628.99  208.209  2298.27  207.939  464.654   18.436  434.386   19.695 30.26840 26.97737 
1 1 1    6    5    2 o  1037.39   27.451 13136.12  692.162 13473.14  928.672 12714.92  1038.19  1048.86   36.429  1017.63   41.974 31.22540 55.57757 
1 1 1    6    5    3 o  511.996   13.052  3188.94  162.425  3463.37  228.932  2910.79  230.483  533.348   17.660  488.858   19.398 44.48907 26.23264 
1 1 1    6    5    4 o  162.162   6.6868  319.661   26.355  345.631   35.881  289.235   38.839  168.374   8.7983  153.867   10.447 14.50691 13.65836 
1 1 1    6    5    5 o  157.219   6.6228  300.471   25.308  276.257   34.173  329.881   37.661  150.438   9.3930  164.438   9.4629 -14.00021 13.33324 
1 1 1    6    5    6 o  322.435   9.4015  1264.18   73.679  1336.02  102.235  1186.54  106.278  331.392   12.693  312.267   14.003 19.12424 18.89922 
1 1 1    6    5    7 o  458.503   12.162  2557.42  135.533  2739.89  190.784  2371.51  192.574  474.373   16.547  441.259   17.956 33.11383 24.41730 
1 1 1    6    5    8 o  708.221   17.246  6109.16  296.866  6325.87  418.831  5890.37  420.839  719.930   23.936  694.580   24.928 25.34955 34.55897 
1 1 1    6    5    9 o  121.078   7.2760  178.877   21.313  186.225   28.123  168.962   32.668  123.383   9.4495  117.275   11.613 6.107918 14.97198 
1 1 1    6    5   10 o  436.753   11.551  2320.94  122.621  2321.04  182.309  2320.85  165.702  436.447   17.186  436.530   15.617 -0.8245850E-01 23.22198 
1 1 1    6    5   11 o  848.319   22.611  8790.19  466.215  8891.95  760.821  8729.01  589.956  849.662   36.841  844.042   28.757 5.619202 46.73602 
1 1 1    6    5   12 o  231.869   8.5037  653.891   47.925  628.800   77.179  669.637   61.140  226.787   14.071  234.589   10.723 -7.802536 17.69110 
1 1 1    6    5   13 o  1022.72   29.816 12849.47  741.169 12681.06  1209.77 12950.66  937.769  1006.56   49.449  1023.45   37.699 -16.88873 62.18061 
1 1 1    6    5   14 o  668.831   18.828  5462.88  306.073  5578.98  499.552  5393.10  387.278  673.244   30.528  663.537   24.013 9.706360 38.84099 
1 1 1    6    5   15 o  545.030   14.237  3621.21  188.597  3674.62  283.840  3578.98  252.360  547.991   21.311  541.164   19.186 6.826599 28.67487 
1 1 1    6    5   16 o  1014.52   26.666 12650.72  657.546 12746.12  986.904 12574.57  881.772  1011.13   40.157  1006.78   36.034 4.352905 53.95428 
1 1 1    6    5   17 o  588.051   14.593  4217.12  208.575  4311.24  314.061  4142.85  278.985  593.314   21.778  582.015   19.722 11.29919 29.38089 
1 1 1    6    5   18 o  611.311   16.963  4562.27  252.042  4606.75  356.788  4517.96  356.096  612.899   23.951  606.920   24.140 5.979248 34.00519 
1 1 1    6    5   19 o  731.536   20.457  6543.17  363.726  6510.31  556.912  6567.62  480.317  726.671   31.531  731.251   27.024 -4.579590 41.52777 
1 1 1    6    5   20 o  446.165   12.333  2423.95  133.742  2550.08  202.387  2326.17  178.193  457.094   18.217  436.707   16.788 20.38696 24.77267 
1 1 1    6    5   21 o  394.072   11.581  1890.09  110.923  1779.04  167.461  1976.90  148.061  381.909   18.040  402.806   15.123 -20.89685 23.54071 
1 1 1    6    5   22 o  361.198   10.563  1587.24   92.738  1733.17  142.553  1480.17  122.110  377.196   15.549  348.638   14.410 28.55841 21.19977 
1 1 1    6    5   23 o  501.205   13.928  3057.94  169.667  3264.22  278.774  2936.57  213.830  517.174   22.177  490.891   17.922 26.28357 28.51359 
1 1 1    6    5   24 o  953.278   28.161 11109.78  652.492  9571.69  995.991 12266.22  863.626  879.060   46.784  999.903   35.536 -120.8438 58.74971 
1 1 1    6    5   25 o  240.794   10.732  705.175   62.809  548.359  100.988  804.100   80.210  211.213   19.907  257.087   12.836 -45.87434 23.68634 
1 1 1    6    5   26 o  995.224   29.253 12096.40  707.622 11542.77  1081.89 12510.32  935.462  968.696   45.951  1010.38   38.092 -41.68707 59.68635 
1 1 1    6    5   27 o  489.670   15.698  2917.61  186.838  2981.00  250.692  2838.40  280.226  494.724   20.848  482.579   23.891 12.14481 31.70863 
1 1 1    6    5   28 o  325.954   11.698  1292.00   92.675  1226.19  126.889  1367.23  135.678  317.014   16.525  335.201   16.653 -18.18616 23.46086 
1 1 1    6    5   29 o  913.342   25.613 10166.43  568.590 10189.12  753.943 10136.50  865.832  913.385   33.961  910.286   39.134 3.099182 51.81503 
1 1 1    6    5   30 o  789.852   27.412  7605.33  526.252  7669.37  835.269  7563.18  677.667  790.107   43.664  786.839   35.434 3.267395 56.23302 
1 1 1    6    5   31 o  1208.50   47.694 17915.06  1400.93 19032.11  1986.07 16808.87  1976.40  1238.63   66.210  1162.31   70.290 76.31995 96.56344 
1 1 1    6    5   32 o  1084.38   37.975 14376.72  1000.89 14912.88  2236.86 14242.50  1119.18  1088.26   85.248  1078.45   42.697 9.809448 95.34290 
1 1 1    6    5   33 o  534.581   17.444  3477.64  226.654  3177.34  546.248  3540.09  249.111  507.160   44.774  539.292   19.005 -32.13153 48.64011 
1 1 1    6    5   34 o  483.964   17.751  2850.70  208.810  2709.85  453.776  2888.53  235.190  468.724   40.220  487.073   19.866 -18.34866 44.85926 
1 1 1    6    5   35 o  450.241   15.217  2466.49  166.528  2328.33  232.939  2610.90  238.161  436.616   22.021  462.979   21.164 -26.36316 30.54273 
1 1 1    6    5   36 x  ?   ?   ?   ?   ?   ?   ?   ?   ?   ?   ?   ?       ?      ? 
1 1 1    6    5   37 o  810.286   23.686  8003.79  466.491  8019.40  660.807  7988.28  658.636  809.815   33.573  808.249   33.527 1.565979 47.44661 
1 1 1    6    5   38 o  396.064   13.427  1908.35  129.258  1979.65  172.053  1815.98  195.845  403.246   17.554  385.503   20.981 17.74265 27.35591 
1 1 1    6    5   39 x  ?   ?   ?   ?   ?   ?   ?   ?   ?   ?   ?   ?       ?      ? 
1 1 1    6    5   40 o  979.389   27.339 11709.71  650.798 11345.34  823.445 12316.04  1062.23  962.607   35.195  1000.94   43.662 -38.32886 56.08105 
1 1 1    6    5   41 o  932.956   27.102 10625.46  614.571 10400.05  811.657 10928.34  940.854  921.381   36.243  943.432   41.031 -22.05157 54.74564 
1 1 1    6    5   42 x  ?   ?   ?   ?   ?   ?   ?   ?   ?   ?   ?   ?       ?      ? 
1 1 1    6    5   43 o  1199.82   34.585 17629.68  1008.59 17258.41  1276.20 18247.38  1646.12  1184.21   44.339  1213.24   55.823 -29.02686 71.28874 
1 1 1    6    5   44 o  544.137   16.462  3604.89  217.724  3657.12  274.506  3516.29  357.496  547.778   20.618  535.825   27.543 11.95313 34.40524 
1 1 1    6    5   45 o  224.150   13.818  613.775   74.915  602.447   96.298  631.140  119.230  221.654   18.031  226.436   21.939 -4.781967 28.39790 
1 1 1    6    5   46 o  491.832   13.669  2944.32  163.402  2904.48  209.581  3006.07  260.943  488.240   17.661  496.383   21.628 -8.143158 27.92298 
1 1 1    6    5   47 o   79.850   21.080   80.597   41.514   70.466   48.057  110.387   82.407   76.126   23.562   96.212   30.997 -20.08523 38.93526 
1 1 1    6    5   48 o  504.631   13.043  3100.26  159.971  3009.33  216.716  3209.12  237.125  496.780   17.948  512.900   19.021 -16.11972 26.15243 
1 1 1    6    5   49 o  558.724   14.518  3802.86  197.150  3540.17  267.348  4116.00  291.888  538.450   20.428  580.557   20.686 -42.10699 29.07232 
1 1 1    6    5   50 o  540.983   13.767  3564.71  181.021  3526.56  245.481  3610.18  268.002  537.557   18.788  543.703   20.280 -6.147034 27.64579 
1 1 1    6    5   51 o  230.867   9.5712  648.464   53.707  615.065   72.544  688.975   79.894  224.327   13.366  237.417   13.906 -13.08966 19.28757 
1 1 1    6    5   52 o  363.275   10.354  1605.95   91.418  1556.92  123.664  1665.03  135.749  357.472   14.233  369.616   15.111 -12.14310 20.75837 
1 1 1    6    5   53 o  406.668   11.105  2013.03  109.768  2039.61  148.452  1980.98  163.041  409.079   14.931  403.015   16.644 6.063995 22.35973 
1 1 1    6    5   54 o  271.102   9.6559  894.306   63.626  818.109   84.991  991.451   95.965  258.786   13.559  285.259   13.841 -26.47256 19.37612 
1 1 1    6    5   55 o   72.966   21.028   66.501   39.333  104.745   56.723   31.079   54.590   91.012   24.914   63.590   24.681 27.42170 35.06922 
1 1 1    6    5   56 o   29.145   14.509 -103.9275   40.658 -128.8323   57.766 -79.4780   57.236   36.401   17.974   41.676   19.939 -5.275223 26.84464 
1 1 1    6    5   57 x  ?   ?   ?   ?   ?   ?   ?   ?   ?   ?   ?   ?       ?      ? 
1 1 1    6    5   58 o  472.355   12.749  2718.11  146.365  2670.75  207.143  2765.33  206.841  467.630   18.225  475.882   17.883 -8.252045 25.53301 
1 1 1    6    5   59 o  119.484   16.275  177.371   46.036  237.980   68.576  127.650   62.112  137.915   21.131  100.092   25.469 37.82288 33.09352 
1 1 1    6    5   60 o  335.589   10.849  1371.07   88.493  1327.80  124.824  1414.79  125.475  329.942   15.565  340.611   15.156 -10.66916 21.72531 
1 1 1    6    5   61 o  328.318   13.785  1313.64  110.006  1258.08  146.089  1386.40  167.178  320.367   18.844  336.097   20.564 -15.73071 27.89235 
1 1 1    6    5   62 o  422.333   12.016  2172.02  123.339  2142.89  175.667  2200.34  173.215  419.042   17.248  424.669   16.781 -5.627350 24.06444 
1 1 1    6    5   63 o  182.841   11.773  408.702   52.043  314.092   72.712  508.077   74.521  159.247   19.171  203.600   15.168 -44.35307 24.44558 
1 1 1    6    5   64 o  118.255   16.902  173.976   47.199  136.107   66.583  212.227   66.917  103.416   26.399  130.002   21.960 -26.58540 34.33898 
1 1 1    6    5   65 o  213.261   11.442  555.172   59.092  584.628   82.381  523.954   84.809  218.457   15.618  206.580   17.043 11.87666 23.11685 
1 1 1    6    5   66 o  376.806   11.724  1728.34  107.375  1688.39  152.269  1767.85  151.436  372.099   16.836  380.790   16.362 -8.691101 23.47721 
1 1 1    6    6    0 o  726.990   33.260  6475.97  584.906  6002.34  1004.65  6718.83  719.400  692.687   60.747  739.195   40.315 0.000000 0.000000 
1 1 1    6    6    1 o  169.654   9.5494  353.214   39.092  290.657   57.711  406.252   53.140  152.104   16.017  181.574   12.166 0.000000 0.000000 
1 1 1    6    6    2 o  276.832   11.814  936.901   79.164  1161.43  120.936  768.552  104.718  307.708   16.274  249.522   17.463 0.000000 0.000000 
1 1 1    6    6    3 o  204.074   10.162  510.068   50.121  692.137   75.246  364.859   67.199  237.489   13.127  170.824   16.541 0.000000 0.000000 
1 1 1    6    6    4 o  258.262   10.719  815.135   67.025  872.518   91.043  747.236   99.035  266.724   14.134  246.139   16.732 -0.000000 0.000000 
1 1 1    6    6    5 o   91.294   12.574  106.965   26.394  138.548   37.096   74.585   37.561  103.240   15.907   67.830   24.736 -0.000000 0.000000 
1 1 1    6    6    6 o  937.406   39.386 10809.96  893.783 11710.70  1784.52 10508.35  1032.64  959.795   77.666  921.995   46.348 0.000000 0.000000 
1 1 1    6    6    7 o  351.976   15.758  1516.38  134.190  1893.11  262.599  1383.23  156.112  391.007   27.960  335.426   19.295 0.000000 0.000000 
1 1 1    6    6    8 o  1110.70   44.695 15219.69  1202.16 14754.33  1388.76 16610.78  2401.10  1090.32   52.685  1137.08   88.095 -0.000000 0.000000 
1 1 1    6    6    9 o  742.846   27.863  6763.83  501.468  6863.43  580.204  6469.75  996.987  747.289   32.078  716.043   58.169 -0.000000 0.000000 
1 1 1    6    6   10 o  377.941   15.713  1747.58  143.775  1727.62  184.287  1778.62  229.833  374.904   20.361  379.332   25.183 -0.000000 0.000000 
1 1 1    6    6   11 o  688.141   23.963  5798.42  399.693  5457.83  514.249  6318.12  635.232  665.546   31.958  714.930   36.779 -0.000000 0.000000 
1 1 1    6    6   12 o  619.735   21.597  4700.91  324.420  4706.12  417.951  4693.00  514.569  618.605   27.927  615.781   34.631 -0.000000 0.000000 
1 1 1    6    6   13 o  319.102   12.341  1244.52   95.393  1169.29  153.518  1291.84  121.750  307.585   20.751  324.619   15.512 0.000000 0.000000 
1 1 1    6    6   14 o  414.792   15.886  2104.54  159.622  2000.26  203.912  2269.55  256.516  403.345   20.928  428.919   24.795 -0.000000 0.000000 
1 1 1    6    6   15 f  382.518   13.813  1788.04  128.045  1954.66  208.320  1686.87  162.329  398.506   21.654  370.729   18.114 0.000000 0.000000 
1 1 1    6    6   16 o  133.706   12.386  223.071   39.458  324.116   74.574  183.783   46.501  159.375   20.124  119.358   17.033 0.000000 0.000000 
1 1 1    6    6   17 o  762.789   26.424  7135.51  488.569  7833.01  775.748  6676.95  628.988  794.711   40.399  735.083   35.392 0.000000 0.000000 
1 1 1    6    6   18 o  622.740   24.737  4755.88  373.082  5257.50  532.509  4272.28  522.859  652.481   33.785  586.609   37.009 0.000000 0.000000 
1 1 1    6    6   19 o  214.242   17.728  570.294   90.862  560.992  104.872  598.302  181.971  211.537   20.863  210.799   39.604 0.000000 0.000000 
1 1 1    6    6   20 o  1242.60   50.846 19142.36  1529.81 19464.21  2167.39 18822.83  2159.60  1240.59   72.444  1219.09   73.496 0.000000 0.000000 
1 1 1    6    6   21 o  300.536   15.003  1107.16  108.972  1326.06  163.376  931.718  146.260  328.018   20.681  273.842   22.316 0.000000 0.000000 
1 1 1    6    6   22 o  627.747   24.555  4824.89  373.348  5371.35  535.036  4306.28  521.222  660.505   33.525  589.993   36.672 0.000000 0.000000 
1 1 1    6    6   23 f  482.985   19.870  2854.30  232.366  3089.98  462.965  2774.93  268.655  498.143   38.778  475.556   23.372 0.000000 0.000000 
1 1 1    6    6   24 o  2239.63  103.835 63990.46  5624.63 60903.37  9745.40 65532.45  6887.58  2059.51  198.948  2240.09  127.446 0.000000 0.000000 
1 1 1    6    6   25 o  557.314   32.766  3828.56  440.330   0.0000   0.0000  3828.56  440.330  557.314   32.766  557.314   32.766 0.000000 0.000000 
1 1 1    6    6   26 o  1135.45   64.457 16041.00  1765.75 16041.00  1765.75   0.0000   0.0000  1135.45   64.457  1135.45   64.457 -0.000000 0.000000 
1 1 1    6    6   27 o  691.742   38.969  5899.07  650.428   0.0000   0.0000  5899.07  650.428  691.742   38.969  691.742   38.969 0.000000 0.000000 
1 1 1    6    6   28 o  508.691   24.386  3172.35  299.930  4284.65  557.675  2719.67  355.764  588.412   39.399  469.180   31.524 0.000000 0.000000 
1 1 1    6    6   29 o  639.921   25.565  5010.89  396.188  4532.17  556.596  5502.55  564.069  605.696   38.155  668.860   34.914 -0.000000 0.000000 
1 1 1    6    6   30 o  470.300   22.484  2710.93  255.673  2720.84  427.425  2705.41  319.045  467.425   38.210  468.666   28.243 -0.000000 0.000000 
1 1 1    6    6   31 o   78.356   35.582  108.693   73.267  119.959   89.744   86.178  126.872   81.786   39.197   75.085   43.258 0.000000 0.000000 
1 1 1    6    6   32 o  1076.02   45.010 14257.97  1172.48 14541.02  1439.09 13699.15  2022.08  1083.24   54.982  1039.14   81.201 0.000000 0.000000 
1 1 1    6    6   33 o  159.869   23.333  330.512   85.023  138.464  104.839  699.502  145.320   87.727   42.329  235.292   26.246 0.000000 0.000000 
1 1 1    6    6   34 x  ?   ?   ?   ?   ?   ?   ?   ?   ?   ?   ?   ?       ?      ? 
1 1 1    6    6   35 o  1120.47   51.330 15565.72  1391.21 14598.42  1698.18 17539.83  2425.99  1078.15   65.354  1169.52   86.430 -0.000000 0.000000 
1 1 1    6    6   36 o  193.035   20.228  468.628   92.522  419.249  133.056  514.858  128.742  175.697   35.112  199.730   28.123 0.000000 0.000000 
1 1 1    6    6   37 o  604.242   24.479  4476.05  358.169  4867.95  511.634  4099.41  501.572  627.914   33.747  575.008   36.218 0.000000 0.000000 
1 1 1    6    6   38 x  ?   ?   ?   ?   ?   ?   ?   ?   ?   ?   ?   ?       ?      ? 
1 1 1    6    6   39 o  213.750   19.413  570.379   98.943  531.278  144.437  604.950  135.813  201.272   31.931  217.806   26.734 0.000000 0.000000 
1 1 1    6    6   40 o   43.184   28.812 -26.9906   82.478   41.016  119.847 -88.1777  113.679   64.324   39.549   44.856   30.974 0.000000 0.000000 
1 1 1    6    6   41 x  ?   ?   ?   ?   ?   ?   ?   ?   ?   ?   ?   ?       ?      ? 
1 1 1    6    6   42 o  421.126   19.814  2177.36  201.787  2636.12  395.222  2015.60  234.681  458.908   35.940  404.043   24.093 0.000000 0.000000 
1 1 1    6    6   43 o  996.338   42.598 12356.01  1027.28 11718.61  1186.75 14261.27  2051.76  965.245   50.908  1038.77   82.460 -0.000000 0.000000 
1 1 1    6    6   44 o  847.499   31.254  8865.68  641.814  9391.30  1019.10  8520.16  826.261  862.891   48.951  825.917   41.397 0.000000 0.000000 
1 1 1    6    6   45 o  507.923   20.637  3169.45  253.819  3269.86  368.071  3078.41  350.482  513.010   29.748  497.821   29.196 0.000000 0.000000 
1 1 1    6    6   46 o  696.131   28.625  6000.17  482.462  5649.98  676.315  6363.05  688.456  668.219   42.022  710.756   40.145 -0.000000 0.000000 
1 1 1    6    6   47 o  464.750   19.063  2657.23  214.514  2935.03  349.512  2489.33  271.710  484.417   29.947  447.688   25.152 0.000000 0.000000 
1 1 1    6    6   48 o  241.976   18.464  729.422  107.137  768.436  150.151  688.959  152.915  245.704   25.793  231.083   28.372 -0.000000 0.000000 
1 1 1    6    6   49 o  513.964   19.002  3253.60  236.638  3184.19  300.085  3367.75  384.810  506.179   24.523  517.399   30.851 -0.000000 0.000000 
1 1 1    6    6   50 o  443.839   16.914  2423.99  181.865  2550.71  300.429  2350.70  228.485  450.785   27.659  435.289   21.719 0.000000 0.000000 
1 1 1    6    6   51 o   51.476   28.743   45.248   53.675   38.637  112.391   47.202   61.091   61.186   37.928   53.366   30.318 0.000000 0.000000 
1 1 1    6    6   52 o  165.430   16.173  344.919   63.601  409.618   74.449  170.149  122.360  180.232   17.365   94.468   45.713 -0.000000 0.000000 
1 1 1    6    6   53 o  924.776   34.202 10901.26  766.367 11003.83  1217.10 10833.88  986.483  894.035   56.528  906.610   45.021 0.000000 0.000000 
1 1 1    6    6   54 o  483.069   18.740  2891.07  219.282  3049.56  355.228  2793.50  278.727  488.944   30.154  471.636   24.465 0.000000 0.000000 
1 1 1    6    6   55 o   35.206   23.514 -16.4907   55.192 -129.4711  111.632   20.062   63.496   39.791   28.150   45.725   28.416 0.000000 0.000000 
1 1 1    6    6   56 x  ?   ?   ?   ?   ?   ?   ?   ?   ?   ?   ?   ?       ?      ? 
1 1 1    6    6   57 o  140.265   19.372  257.039   62.451  192.328  119.086  281.587   73.346   99.746   45.360  145.641   22.265 0.000000 0.000000 
1 1 1    6    6   58 o  425.084   17.070  2246.44  175.717  2236.93  220.838  2262.85  290.097  421.279   21.699  418.054   28.866 -0.000000 0.000000 
1 1 1    6    6   59 o   38.286   25.215  -7.3201   59.885   68.258  111.239 -38.1623   71.061   65.034   39.065   36.942   25.242 0.000000 0.000000 
1 1 1    6    6   60 o  115.081   28.009  193.694   67.883  229.801   82.980  120.640  118.032  123.806   31.905   77.499   42.856 -0.000000 0.000000 
1 1 1    6    6   61 o  670.739   25.291  5752.29  410.984  6183.15  661.532  5481.47  524.479  669.318   41.017  642.317   33.809 0.000000 0.000000 
1 1 1    6    6   62 o   56.945   31.754   60.021   65.408  123.915  116.797   30.827   78.950   77.936   42.799   51.178   31.752 0.000000 0.000000 
1 1 1    6    6   63 o   45.372   28.760   15.643   68.578   85.634   80.920 -162.7546  129.190   66.200   35.870   41.037   29.257 -0.000000 0.000000 
1 1 1    6    6   64 o  204.354   17.117  529.947   83.649  487.055  141.494  552.992  103.713  183.704   35.511  206.585   21.164 0.000000 0.000000 
1 1 1    6    6   65 o   52.724   31.462   44.475   71.200 -42.5750  131.347   80.698   84.728   51.223   34.812   64.435   36.064 0.000000 0.000000 
1 1 1    6    6   66 o  259.294   16.869  849.533  105.281  910.279  174.323  814.654  132.093  259.828   28.474  250.429   22.097 0.000000 0.000000 
1 1 1    7    0    1 o  573.091   23.202  4015.15  321.977  3750.13  453.864  4283.66  456.840  551.738   34.144  590.526   32.044 -0.000000 0.000000 
1 1 1    7    0    2 o  1114.63   44.532 15229.19  1202.07 15112.19  1700.38 15346.08  1699.59  1105.32   63.779  1114.08   63.231 0.000000 0.000000 
1 1 1    7    0    3 o  1319.01   52.549 21359.07  1678.61 20783.42  2373.44 21935.19  2374.38  1293.80   76.078  1330.27   73.958 -0.000000 0.000000 
1 1 1    7    0    4 o  1256.14   50.135 19363.87  1525.15 19268.34  2157.25 19459.34  2156.53  1246.69   71.737  1253.05   71.337 0.000000 0.000000 
1 1 1    7    0    5 o  365.630   15.756  1634.50  139.430  1755.66  199.044  1517.78  195.375  378.024   21.830  350.941   23.136 0.000000 0.000000 
1 1 1    7    0    6 o  156.860   11.511  303.905   43.345  257.799   63.868  343.273   59.017  141.681   19.620  166.053   14.898 0.000000 0.000000 
1 1 1    7    0    7 o  1772.75   71.032 38798.02  3049.43 38913.46  4313.37 38682.66  4311.72  1761.15  101.539  1755.72  101.823 0.000000 0.000000 
1 1 1    7    0    8 o  279.785   13.155  957.983   89.009  1010.58  125.091  904.038  126.680  286.555   18.127  270.541   19.498 -0.000000 0.000000 
1 1 1    7    0    9 o  492.936   20.361  2970.99  242.995  3031.14  342.492  2910.02  344.813  496.479   28.599  486.185   29.426 -0.000000 0.000000 
1 1 1    7    0   10 o  1017.93   41.146 12709.51  1014.23 12452.36  1435.31 12965.97  1433.37  1002.49   59.384  1023.59   58.041 0.000000 0.000000 
1 1 1    7    0   11 o  291.083   13.677  1037.05   96.279  1107.98  134.953  963.516  137.398  300.069   18.669  279.173   20.503 -0.000000 0.000000 
1 1 1    7    0   12 o  113.128   13.885  162.520   36.637  133.710   58.353  181.266   47.071   93.611   29.242  118.389   17.476 0.000000 0.000000 
1 1 1    7    0   13 o  198.154   12.134  482.784   57.938  418.295   83.889  541.601   80.114  182.346   19.489  209.201   15.970 0.000000 0.000000 
1 1 1    7    0   14 o   97.722   18.850  128.339   39.969  132.490   62.323  125.439   52.091   91.625   31.205   91.637   26.918 0.000000 0.000000 
1 1 1    7    0   15 o  722.123   29.406  6396.35  514.178  6680.75  729.011  6114.81  725.319  734.915   41.106  702.239   42.861 0.000000 0.000000 
1 1 1    7    0   16 o   34.160   20.819   12.363   32.560   24.374   40.765  -8.8013   54.112   41.350   24.212   36.805   24.145 -0.000000 0.000000 
1 1 1    7    0   17 o   22.272   15.862 -53.9611   37.604 -21.4487   68.570 -67.9450   44.970   39.581   26.365   23.975   17.122 0.000000 0.000000 
1 1 1    7    0   18 o  131.990   14.955  220.103   46.387  267.140   78.091  194.456   57.662  141.871   24.953  120.906   21.702 0.000000 0.000000 
1 1 1    7    0   19 o  675.448   31.377  5625.96  512.595  7029.32  893.268  4936.96  625.905  748.091   49.628  628.910   41.357 0.000000 0.000000 
1 1 1    7    0   20 o  599.727   24.570  4415.46  356.786  4743.99  507.451  4094.29  501.741  619.009   33.962  573.852   36.306 0.000000 0.000000 
1 1 1    7    0   21 o  920.131   37.641 10457.98  838.604  9828.36  1183.40 11093.10  1188.55  883.320   55.625  940.854   52.345 -0.000000 0.000000 
1 1 1    7    0   22 o  711.658   29.539  6225.85  508.941  6380.02  722.654  6074.14  716.883  716.410   41.828  698.561   42.585 0.000000 0.000000 
1 1 1    7    0   23 o   23.499   16.399 -33.2701   34.137 -27.0935   39.273 -52.3627   69.048   27.040   18.553   35.200   24.264 -0.000000 0.000000 
1 1 1    7    0   24 o  1015.75   41.693 12726.88  1025.38 13168.52  1446.58 12280.91  1453.66  1026.10   58.436  989.316   60.984 -0.000000 0.000000 
1 1 1    7    0   25 o  213.349   14.429  561.300   74.036  574.443   83.784  514.471  158.148  215.462   16.210  195.487   37.199 -0.000000 0.000000 
1 1 1    7    0   26 o  1175.96   54.777 17147.08  1557.91 19596.91  2709.75 15937.50  1904.06  1236.91   91.276  1126.14   70.188 0.000000 0.000000 
1 1 1    7    0   27 o  295.970   27.950  1096.11  196.945   0.0000   0.0000  1096.11  196.945  295.970   27.950  295.970   27.950 0.000000 0.000000 
1 1 1    7    0   28 f   49.990   26.532   43.777   43.431   0.0000   0.0000   43.777   43.431   49.990   26.532   49.990   26.532 0.000000 0.000000 
1 1 1    7    0   29 o  887.859   34.313  9661.61  737.964   0.0000   0.0000  9661.61  737.964  887.859   34.313  887.859   34.313 0.000000 0.000000 
1 1 1    7    0   30 o  607.032   26.693  4514.46  392.104   0.0000   0.0000  4514.46  392.104  607.032   26.693  607.032   26.693 0.000000 0.000000 
1 1 1    7    0   31 o  917.894   32.472 10312.18  722.390 13722.43  1452.73  9191.92  832.631  1052.53   57.172  864.769   39.806 0.000000 0.000000 
1 1 1    7    0   32 o  1547.81   63.388 29643.90  2375.59 33548.30  4119.59 27698.72  2907.75  1622.51  105.486  1487.41   80.979 0.000000 0.000000 
1 1 1    7    0   33 o  879.805   32.930  9481.61  701.934  9546.09  858.755  9351.81  1218.45  881.085   40.292  866.360   58.475 -0.000000 0.000000 
1 1 1    7    0   34 o  604.209   26.808  4474.72  391.930  4832.70  685.826  4301.11  477.600  623.197   45.848  590.848   33.503 0.000000 0.000000 
1 1 1    7    0   35 o  600.947   25.688  4425.10  373.645  4020.13  454.776  5266.31  655.446  571.003   33.021  651.941   41.757 -0.000000 0.000000 
1 1 1    7    0   36 o  1174.09   46.183 17001.12  1313.29 16680.77  1607.12 17645.01  2278.45  1158.29   57.407  1179.09   80.361 -0.000000 0.000000 
1 1 1    7    0   37 x  ?   ?   ?   ?   ?   ?   ?   ?   ?   ?   ?   ?       ?      ? 
1 1 1    7    0   38 o  478.953   19.092  2806.89  221.452  2623.18  252.543  3418.21  460.692  462.275   22.600  524.605   36.538 -0.000000 0.000000 
1 1 1    7    0   39 f  398.646   21.806  1954.36  209.843  1836.66  376.463  2007.42  252.749  379.946   42.085  403.069   26.049 0.000000 0.000000 
1 1 1    7    0   40 x  ?   ?   ?   ?   ?   ?   ?   ?   ?   ?   ?   ?       ?      ? 
1 1 1    7    0   41 o  183.285   17.753  420.550   77.382  417.854  219.052  420.934   82.715  157.551   60.487  182.952   19.076 0.000000 0.000000 
1 1 1    7    0   42 o  669.234   30.805  5518.28  498.660  5701.79  871.226  5428.87  608.123  670.933   54.241  661.344   38.122 0.000000 0.000000 
1 1 1    7    0   43 x  ?   ?   ?   ?   ?   ?   ?   ?   ?   ?   ?   ?       ?      ? 
1 1 1    7    0   44 o  466.341   23.565  2676.74  265.549  2655.05  485.525  2686.00  317.196  456.931   44.700  465.867   28.251 0.000000 0.000000 
1 1 1    7    0   45 o  219.494   25.831  613.252  132.801  613.252  132.801   0.0000   0.0000  219.494   25.831  219.494   25.831 -0.000000 0.000000 
1 1 1    7    0   46 o  122.069   37.743  228.558   98.020  209.282  107.360  325.094  240.260  112.246   42.129  131.827   64.015 -0.000000 0.000000 
1 1 1    7    0   47 o  787.151   36.353  7722.60  692.132  7461.72  844.088  8257.95  1209.18  768.173   45.576  794.457   63.556 -0.000000 0.000000 
1 1 1    7    0   48 o  301.560   16.976  1121.17  123.522  981.699  302.085  1149.17  135.355  265.018   52.827  304.957   18.415 0.000000 0.000000 
1 1 1    7    0   49 o  227.539   18.106  645.284   98.678  784.791  261.656  622.153  106.545  233.343   52.912  222.695   20.058 0.000000 0.000000 
1 1 1    7    0   50 o  662.862   27.103  5460.89  435.003  5345.78  498.818  5826.41  888.873  653.209   31.587  661.505   56.218 -0.000000 0.000000 
1 1 1    7    0   51 o  217.539   17.657  591.114   91.943  564.735   98.148  780.167  262.754  211.907   19.432  230.337   54.009 -0.000000 0.000000 
1 1 1    7    0   52 o   75.335   37.561  105.674   83.621   79.713  240.968  109.229   89.162   86.952   54.610   76.505   38.651 0.000000 0.000000 
1 1 1    7    0   53 o  173.367   21.685  387.250   87.508   86.713  287.803  417.865   91.857   92.635   58.803  180.318   21.806 0.000000 0.000000 
1 1 1    7    0   54 o  754.335   30.883  7187.93  564.071  6974.96  648.058  7853.54  1145.69  737.654   36.347  743.673   64.500 -0.000000 0.000000 
1 1 1    7    0   55 o  676.788   28.871  5783.16  472.945  5811.05  540.969  5692.70  974.203  674.395   33.186  624.921   65.809 -0.000000 0.000000 
1 1 1    7    0   56 o  471.111   20.830  2765.39  237.451  3106.49  513.120  2672.43  267.857  479.052   44.980  461.186   24.045 0.000000 0.000000 
1 1 1    7    0   57 x  ?   ?   ?   ?   ?   ?   ?   ?   ?   ?   ?   ?       ?      ? 
1 1 1    7    0   58 o   30.247   21.688 -116.7590   75.118 -187.6180  255.986 -110.0825   78.577   63.685   44.545   31.867   22.737 0.000000 0.000000 
1 1 1    7    0   59 o  460.226   20.432  2653.74  227.532  2662.97  498.852  2651.31  255.676  431.822   49.177  458.114   23.096 0.000000 0.000000 
1 1 1    7    0   60 o  205.143   17.945  533.560   87.901  448.406  315.790  540.712   91.518  134.118   71.434  206.224   18.607 0.000000 0.000000 
1 1 1    7    0   61 o  227.689   17.649  654.823   96.323  899.652  290.179  624.505  102.114  233.456   59.142  221.425   19.312 0.000000 0.000000 
1 1 1    7    0   62 o  201.377   19.810  520.754   94.810  500.352   99.126  739.878  324.859  196.412   21.410  185.329   74.263 -0.000000 0.000000 
1 1 1    7    0   63 o  456.690   20.714  2632.85  228.848  2549.19  504.654  2654.50  256.766  410.437   53.024  456.344   23.288 0.000000 0.000000 
1 1 1    7    0   64 o   95.918   37.302  164.021   82.874  194.089   86.764 -148.9310  279.916  107.278   36.966   67.239   46.930 -0.000000 0.000000 
1 1 1    7    0   65 o  241.777   19.022  743.751  110.193  761.616  116.071  580.663  350.698  244.229   19.855  145.867   75.940 -0.000000 0.000000 
1 1 1    7    0   66 o  201.238   21.120  526.236  100.697  211.368  302.666  565.426  106.779   96.720   60.936  208.508   21.601 0.000000 0.000000 
1 1 1    7    0   67 o   65.573   37.140   84.353   91.304  383.268  291.697   51.886   96.135  117.215   66.386   58.227   35.622 0.000000 0.000000 
1 1 1    7    1    0 o  644.878   26.233  5085.81  409.630  5337.13  580.503  4836.56  578.114  658.828   36.508  626.480   38.294 0.000000 0.000000 
1 1 1    7    1    1 o  137.843   8.6944  231.907   28.980  219.897   40.416  244.616   41.576  133.880   12.567  141.300   12.226 -7.419937 17.53358 
1 1 1    7    1    2 o  900.283   25.558  9878.82  559.263 10113.98  790.955  9643.70  790.880  909.661   35.774  888.136   36.638 21.52460 51.20634 
1 1 1    7    1    3 o  261.837   8.9147  833.476   56.734  846.685   80.778  820.616   79.702  263.857   12.596  259.762   12.624 4.094147 17.83275 
1 1 1    7    1    4 o  388.567   11.611  1836.01  109.658  1850.42  155.419  1821.72  154.742  389.969   16.397  386.932   16.454 3.037598 23.22929 
1 1 1    7    1    5 o  1159.75   32.787 16427.70  924.204 15473.33  1306.86 17382.52  1307.18  1122.39   47.905  1190.31   45.182 -67.92615 65.85113 
1 1 1    7    1    6 o  1445.34   40.884 25590.47  1436.24 24854.07  2031.05 26327.01  2031.25  1418.35   58.916  1460.45   57.223 -42.09937 82.13148 
1 1 1    7    1    7 f  334.859   10.399  1363.42   84.640  1370.42  120.309  1356.57  119.097  335.627   14.748  333.929   14.674 1.697601 20.80452 
1 1 1    7    1    8 f  290.083   9.6199  1023.11   67.826  1051.59   96.231  995.005   95.614  294.026   13.466  286.000   13.755 8.025726 19.24874 
1 1 1    7    1    9 o  1081.93   30.662 14297.47  806.299 14744.85  1140.35 13850.20  1140.21  1096.11   42.803  1062.00   44.173 34.11035 61.50896 
1 1 1    7    1   10 o  296.253   9.5971  1067.15   69.105  1108.52   98.169  1026.52   97.295  301.866   13.380  290.478   13.781 11.38791 19.20754 
1 1 1    7    1   11 o  1198.84   34.358 17593.66  1001.15 17594.40  1415.82 17592.93  1415.86  1194.48   48.767  1194.43   48.770 0.5114746E-01 68.96906 
1 1 1    7    1   12 o   99.434   11.576  121.896   27.454  135.568   36.103  103.151   42.275  104.532   14.609   90.255   19.814 14.27692 24.61754 
1 1 1    7    1   13 o  410.910   12.504  2054.45  124.885  1888.36  176.319  2221.65  176.912  393.670   18.427  427.081   17.043 -33.41132 25.10028 
1 1 1    7    1   14 f  816.863   23.207  8148.63  460.759  8199.94  651.528  8097.29  651.694  817.458   32.792  812.273   33.009 5.185181 46.52861 
1 1 1    7    1   15 o  217.647   8.6009  576.114   45.499  597.481   63.708  553.870   65.003  221.251   11.890  212.939   12.616 8.312408 17.33607 
1 1 1    7    1   16 o  647.233   18.686  5112.13  293.961  5096.06  415.495  5128.24  415.953  644.861   26.509  646.904   26.454 -2.043823 37.45092 
1 1 1    7    1   17 o  363.205   11.735  1606.13  103.599  1631.01  156.350  1586.66  138.322  365.586   17.596  360.729   15.776 4.857513 23.63257 
1 1 1    7    1   18 f  211.439   9.3646  544.002   48.126  542.392   62.851  546.284   74.826  210.669   12.328  211.182   14.669 -0.5128632 19.16139 
1 1 1    7    1   19 o  212.777   10.025  551.043   51.846  524.904   71.339  580.303   75.479  207.022   14.265  217.712   14.344 -10.69060 20.22970 
1 1 1    7    1   20 o  532.917   16.439  3465.16  212.933  3395.38  323.978  3518.22  282.525  526.088   25.337  536.195   21.678 -10.10687 33.34537 
1 1 1    7    1   21 o  173.281   9.4530  366.424   39.662  360.313   56.840  372.224   55.371  171.422   13.758  174.315   13.166 -2.892883 19.04296 
1 1 1    7    1   22 o  283.829   10.136  980.201   69.922  998.282  104.227  965.404   94.288  285.833   15.056  281.535   13.779 4.298309 20.40922 
1 1 1    7    1   23 o  217.361   8.5298  574.590   45.063  554.803   74.493  586.010   56.593  212.947   14.479  219.465   10.609 -6.517960 17.94953 
1 1 1    7    1   24 o  389.722   11.878  1848.07  112.516  1958.42  184.045  1782.21  142.180  400.812   18.892  382.560   15.291 18.25204 24.30476 
1 1 1    7    1   25 o  838.898   22.498  8585.21  458.733  8307.22  792.654  8725.20  562.505  821.908   39.679  844.935   27.390 -23.02679 48.21432 
1 1 1    7    1   26 o  648.362   19.798  5122.09  311.990  5644.98  580.713  4909.92  369.911  677.812   35.372  634.404   23.990 43.40820 42.73953 
1 1 1    7    1   27 o   73.767   15.100   68.647   26.163   80.778   39.760   59.384   34.744   79.914   20.400   69.026   19.725 10.88766 28.37673 
1 1 1    7    1   28 o  314.765   11.797  1204.90   90.256  1215.78  146.902  1198.31  114.394  315.414   19.254  313.835   14.997 1.578674 24.40543 
1 1 1    7    1   29 o  1432.41   54.666 25267.68  1903.24 19148.56  3793.54 27326.00  2200.18  1203.97  131.788  1487.27   60.865 -283.3007 145.1642 
1 1 1    7    1   30 o  602.638   21.216  4421.66  310.754  4456.24  492.912  4398.85  400.335  603.212   33.755  600.712   27.419 2.499878 43.48820 
1 1 1    7    1   31 o   70.302   21.483   60.225   40.096   9.9803  109.654   67.980   43.080   79.726   33.472   74.329   22.169 5.397591 40.14767 
1 1 1    7    1   32 o  1016.07   25.391 12577.35  627.058 12794.41  887.260 12360.75  886.330  1023.59   35.663  1006.01   36.248 17.57654 50.85096 
1 1 1    7    1   33 o  863.474   23.097  9079.57  484.748  8509.35  740.571  9507.03  641.192  834.639   36.506  882.957   29.877 -48.31805 47.17359 
1 1 1    7    1   34 o  857.859   24.490  8965.16  510.640  8426.38  721.778  9505.06  722.530  830.547   35.755  882.361   33.690 -51.81409 49.12684 
1 1 1    7    1   35 o  1174.42   35.321 16852.91  1008.23 15770.99  1425.36 17936.35  1426.35  1132.59   51.778  1208.69   48.552 -76.09412 70.98080 
1 1 1    7    1   36 f   56.397   22.449   19.480   46.156 -19.5570   72.542   46.035   59.829   59.414   26.092   70.442   26.183 -11.02872 36.96434 
1 1 1    7    1   37 x  ?   ?   ?   ?   ?   ?   ?   ?   ?   ?   ?   ?       ?      ? 
1 1 1    7    1   38 o  702.769   22.619  6017.68  386.352  6067.01  546.484  5968.38  546.285  704.738   31.904  698.958   32.156 5.780457 45.29766 
1 1 1    7    1   39 o  634.529   18.876  4902.34  291.119  4527.09  383.084  5415.26  447.876  609.253   25.870  666.173   27.661 -56.91980 37.87304 
1 1 1    7    1   40 x  ?   ?   ?   ?   ?   ?   ?   ?   ?   ?   ?   ?       ?      ? 
1 1 1    7    1   41 o  489.748   14.974  2918.53  178.248  2792.94  233.100  3095.39  276.610  478.857   20.028  503.966   22.582 -25.10870 30.18371 
1 1 1    7    1   42 o  400.616   13.623  1952.48  132.648  1921.08  173.232  1996.99  206.240  397.228   17.943  404.315   21.060 -7.087616 27.66675 
1 1 1    7    1   43 x  ?   ?   ?   ?   ?   ?   ?   ?   ?   ?   ?   ?       ?      ? 
1 1 1    7    1   44 o  716.671   21.270  6258.75  370.499  6431.58  490.623  6029.40  565.180  725.804   27.811  702.069   33.121 23.73523 43.24899 
1 1 1    7    1   45 o  503.907   16.979  3091.51  207.949  3089.49  292.583  3093.57  295.608  503.289   23.918  503.603   24.150 -0.3142700 33.98996 
1 1 1    7    1   46 o  774.963   22.828  7324.98  429.989  7143.96  653.328  7463.31  571.121  763.431   35.209  781.210   30.078 -17.77875 46.30774 
1 1 1    7    1   47 o  318.076   13.067  1231.17  101.020  1326.31  151.697  1155.35  135.414  329.346   19.032  307.398   18.205 21.94757 26.33689 
1 1 1    7    1   48 o  433.190   14.610  2284.82  153.824  2316.51  234.461  2260.87  203.822  435.080   22.246  430.598   19.475 4.482513 29.56604 
1 1 1    7    1   49 o  1087.22   32.376 14513.98  855.550 14893.37  1306.63 14229.26  1131.94  1094.05   49.137  1072.11   43.439 21.93701 65.58512 
1 1 1    7    1   50 o  228.138   13.520  635.960   74.634  544.070  113.928  705.043   98.783  209.806   22.703  239.892   17.053 -30.08582 28.39441 
1 1 1    7    1   51 o  110.546   22.574  154.753   58.602  129.911   92.041  171.690   75.997  103.507   32.697  116.075   27.381 -12.56773 42.64744 
1 1 1    7    1   52 o  586.526   18.218  4196.53  259.711  4213.63  396.074  4183.64  343.984  586.254   27.796  584.782   24.201 1.471741 36.85558 
1 1 1    7    1   53 o  843.883   23.878  8712.36  489.770  8546.48  691.481  8879.35  693.804  832.919   34.156  849.164   33.616 -16.24567 47.92356 
1 1 1    7    1   54 o  333.706   11.982  1355.68   97.182  1373.13  136.432  1337.71  138.463  335.570   16.727  330.729   17.285 4.840912 24.05353 
1 1 1    7    1   55 o  104.909   21.487  139.406   52.947  200.161   76.504   83.554   73.353  125.539   25.931   85.926   29.299 39.61335 39.12589 
1 1 1    7    1   56 o  409.986   14.289  2048.16  142.387  2098.33  218.673  2011.24  187.609  413.680   21.826  405.858   19.018 7.821625 28.94924 
1 1 1    7    1   57 x  ?   ?   ?   ?   ?   ?   ?   ?   ?   ?   ?   ?       ?      ? 
1 1 1    7    1   58 o   68.179   24.565   47.645   52.021   25.933   77.233   65.677   70.382   71.000   28.767   79.568   28.583 -8.568016 40.55278 
1 1 1    7    1   59 o   53.211   22.798  -2.8319   52.651 -16.6675   74.684   10.839   74.238   60.745   26.581   66.309   27.668 -5.563492 38.36739 
1 1 1    7    1   60 o  282.494   11.792  971.714   80.969  990.984  114.334  952.328  114.681  284.531   16.605  278.858   17.001 5.672607 23.76470 
1 1 1    7    1   61 o  271.718   11.972  899.025   79.068  812.333  109.051  995.113  114.809  257.404   17.535  285.127   16.639 -27.72272 24.17282 
1 1 1    7    1   62 o  197.288   13.681  476.463   65.199  476.259   88.878  476.701   95.936  196.608   18.829  196.469   20.387 0.1388550 27.75197 
1 1 1    7    1   63 o  234.539   12.780  671.871   72.580  757.251   98.296  569.521  107.622  248.667   16.355  214.890   20.869 33.77654 26.51370 
1 1 1    7    1   64 o   61.728   25.123   17.843   59.210 -42.9058   79.361   94.116   88.925   58.236   26.310   92.488   32.227 -34.25133 41.60260 
1 1 1    7    1   65 o  122.561   21.204  188.677   60.878  163.373   86.618  213.378   85.580  113.457   30.675  129.479   28.008 -16.02165 41.53846 
1 1 1    7    1   66 o  384.549   13.260  1800.64  123.938  1849.24  172.835  1749.20  177.821  389.362   18.263  378.102   19.415 11.26041 26.65477 
1 1 1    7    1   67 o  140.404   21.743  246.426   71.801  355.350   95.750  106.482  108.531  168.798   24.015   99.967   35.538 68.83099 42.89121 
1 1 1    7    2    0 o  362.536   16.288  1607.79  142.863  1613.08  203.097  1602.60  200.998  361.891   23.312  360.734   23.143 0.000000 0.000000 
1 1 1    7    2    1 o  414.804   12.599  2092.60  127.026  1958.47  179.282  2227.82  180.005  401.119   18.389  427.853   17.310 -26.73370 25.25424 
1 1 1    7    2    2 o  1304.76   37.273 20825.96  1182.04 20846.72  1671.69 20805.21  1671.63  1301.08   52.862  1299.77   52.914 1.312866 74.79515 
1 1 1    7    2    3 o  1253.85   34.881 19218.05  1063.01 21716.29  1503.95 16723.96  1502.69  1329.83   46.530  1165.19   53.060 164.6346 70.57185 
1 1 1    7    2    4 o  587.756   16.859  4204.11  240.836  4496.47  340.826  3912.55  340.362  607.479   23.083  566.555   24.717 40.92352 33.81953 
1 1 1    7    2    5 f  740.701   21.166  6682.39  381.052  6903.92  539.023  6461.07  538.756  752.090   29.487  727.462   30.470 24.62781 42.40207 
1 1 1    7    2    6 o  487.115   14.414  2886.69  170.653  2924.14  241.093  2849.09  241.589  490.011   20.243  483.666   20.551 6.344513 28.84625 
1 1 1    7    2    7 o  1194.04   33.174 17426.92  962.756 16627.23  1361.02 18227.86  1362.07  1162.63   48.164  1217.94   46.012 -55.31616 66.60934 
1 1 1    7    2    8 o  271.330   9.1165  895.099   60.121  878.193   85.094  911.949   84.955  268.690   13.030  273.811   12.765 -5.120483 18.24099 
1 1 1    7    2    9 o  394.010   11.859  1888.18  113.567  1985.31  160.799  1791.51  160.416  403.867   16.381  383.618   17.205 20.24863 23.75576 
1 1 1    7    2   10 o  775.258   22.187  7326.90  418.067  7801.22  591.285  6852.74  591.187  798.860   30.452  748.420   32.499 50.44049 44.53716 
1 1 1    7    2   11 o  240.468   9.6725  703.194   56.533  695.122   73.210  715.117   88.975  238.692   12.664  241.904   15.210 -3.212189 19.79238 
1 1 1    7    2   12 o  1349.54   39.406 22403.43  1292.56 20759.06  1827.32 24050.07  1828.59  1289.87   58.286  1390.86   54.091 -100.9955 79.51812 
1 1 1    7    2   13 o  384.399   11.827  1797.97  110.504  1809.62  156.130  1786.28  156.423  385.404   16.667  382.904   16.808 2.500702 23.67058 
1 1 1    7    2   14 o  150.586   8.9082  276.763   32.459  320.568   45.621  231.850   46.194  161.883   11.673  137.273   14.043 24.60974 18.26078 
1 1 1    7    2   15 o  1028.06   29.491 12972.79  736.919 13341.01  1042.01 12604.36  1042.31  1037.62   41.317  1007.98   42.544 29.63818 59.30526 
1 1 1    7    2   16 o  383.975   11.982  1795.14  111.826  1921.77  157.916  1667.77  158.376  396.965   16.367  369.698   17.625 27.26627 24.05268 
1 1 1    7    2   17 o  451.496   13.166  2483.57  144.481  2794.04  236.237  2298.05  182.617  478.052   20.331  433.906   17.316 44.14566 26.70582 
1 1 1    7    2   18 o  431.796   14.077  2272.73  147.738  2214.59  224.624  2317.05  196.129  424.788   21.830  435.503   18.529 -10.71576 28.63310 
1 1 1    7    2   19 o  820.966   25.159  8270.52  502.018  9004.12  766.402  7719.21  664.396  851.832   37.017  789.739   34.613 62.09308 50.67832 
1 1 1    7    2   20 o  313.500   9.9990  1196.13   76.190  1124.14  122.309  1241.77   97.395  303.079   16.667  319.294   12.550 -16.21497 20.86399 
1 1 1    7    2   21 o  330.105   9.8427  1325.93   78.971  1300.32  127.631  1341.81  100.525  326.564   16.080  331.953   12.459 -5.388916 20.34200 
1 1 1    7    2   22 o  1099.04   29.159 14819.05  778.924 15364.17  1348.28 14545.97  954.287  1108.96   50.022  1086.12   36.149 22.83557 61.71646 
1 1 1    7    2   23 f  289.000   9.7466  1015.94   68.463  1166.33  117.469  938.573   84.251  309.032   15.691  277.697   12.482 31.33554 20.05023 
1 1 1    7    2   24 o  277.542   9.2703  936.795   62.536  1143.22  107.296  830.599   76.959  306.444   14.405  261.272   12.119 45.17230 18.82508 
1 1 1    7    2   25 o  113.537   10.235  158.051   27.940  154.798   38.981  161.488   40.069  111.816   14.699  114.237   14.777 -2.420738 20.84324 
1 1 1    7    2   26 o  589.270   17.898  4228.52  256.348  4468.88  475.021  4129.75  304.492  603.520   32.503  582.084   21.522 21.43597 38.98248 
1 1 1    7    2   27 o  488.686   16.708  2906.70  198.457  3382.89  342.064  2665.08  243.658  525.882   26.851  467.703   21.434 58.17871 34.35711 
1 1 1    7    2   28 o  1092.83   43.954 14649.95  1167.49 14932.88  2331.31 14555.25  1348.82  1084.49   89.236  1087.54   51.027 -3.048584 102.7954 
1 1 1    7    2   29 o  823.412   25.732  8263.62  514.979  8969.09  892.772  7911.83  630.434  854.541   43.123  805.032   32.220 49.50824 53.83019 
1 1 1    7    2   30 o  1663.58   62.929 34174.79  2544.47 34117.96  3598.49 34231.62  3598.35  1646.23   90.279  1649.08   90.117 -2.850952 127.5587 
1 1 1    7    2   31 o  396.045   14.599  1907.77  140.532  1878.73  242.196  1922.51  172.549  391.853   25.570  397.490   17.860 -5.636292 31.18956 
1 1 1    7    2   32 f  1189.22   39.570 17291.52  1143.74 18060.19  2555.18 17098.92  1279.03  1198.03   88.374  1181.62   44.535 16.40808 98.96139 
1 1 1    7    2   33 o  1153.54   47.160 16314.26  1322.24 16276.69  2638.96 16326.85  1527.86  1132.72   96.782  1152.28   54.553 -19.55713 111.0977 
1 1 1    7    2   34 o  500.426   20.990  3049.02  255.298  2061.68  494.144  3408.53  298.176  406.556   51.138  528.998   23.191 -122.4424 56.15092 
1 1 1    7    2   35 o  627.685   23.863  4800.43  364.064  4864.93  573.638  4756.93  471.102  629.573   37.660  624.276   31.048 5.296570 48.80864 
1 1 1    7    2   36 x  ?   ?   ?   ?   ?   ?   ?   ?   ?   ?   ?   ?       ?      ? 
1 1 1    7    2   37 o   68.295   25.490   42.639   56.818   61.522   82.951   25.950   77.985   82.262   30.780   71.546   28.936 10.71606 42.24550 
1 1 1    7    2   38 o  965.161   24.001 11355.17  563.027 11130.40  843.729 11535.61  755.962  953.682   36.399  971.653   32.010 -17.96997 48.47219 
1 1 1    7    2   39 x  ?   ?   ?   ?   ?   ?   ?   ?   ?   ?   ?   ?       ?      ? 
1 1 1    7    2   40 o  338.802   11.632  1396.04   95.788  1353.76  133.333  1441.13  137.702  333.507   16.449  344.099   16.465 -10.59247 23.27316 
1 1 1    7    2   41 o  289.961   11.882  1022.60   83.737  988.174  106.405  1078.60  135.717  284.541   15.443  297.013   18.898 -12.47180 24.40571 
1 1 1    7    2   42 o  1283.40   36.642 20173.50  1142.99 19872.39  1510.72 20576.62  1747.96  1269.93   48.944  1289.59   55.767 -19.66187 74.19891 
1 1 1    7    2   43 o  569.350   15.942  3945.37  220.614  3939.12  309.003  3951.87  315.076  568.484   22.364  569.373   22.767 -0.8890381 31.91369 
1 1 1    7    2   44 o  966.024   28.680 11398.67  673.389 11196.31  891.169 11667.97  1028.07  955.501   38.373  974.188   43.418 -18.68695 57.94505 
1 1 1    7    2   45 o  546.642   17.672  3638.95  234.792  3714.00  331.040  3562.99  333.062  551.709   24.687  540.316   25.361 11.39288 35.39262 
1 1 1    7    2   46 o  883.378   26.378  9531.64  566.352  9441.26  862.070  9600.27  751.211  876.187   40.480  884.871   34.928 -8.684082 53.46608 
1 1 1    7    2   47 o  282.880   11.379  973.515   78.234  991.507  107.810  953.502  113.703  284.921   15.628  279.276   16.829 5.644684 22.96622 
1 1 1    7    2   48 o  320.670   11.957  1251.33   93.194  1287.01  128.770  1212.08  135.045  324.611   16.374  314.857   17.719 9.754669 24.12572 
1 1 1    7    2   49 o  170.606   13.662  356.666   56.178  398.447   75.091  303.556   84.661  179.961   17.384  155.971   23.025 23.98969 28.85031 
1 1 1    7    2   50 o  537.326   15.964  3518.57  208.492  3538.24  293.601  3498.57  296.119  538.090   22.449  535.022   22.771 3.067871 31.97648 
1 1 1    7    2   51 o  702.125   19.930  6018.23  340.121  6013.76  480.177  6022.73  481.835  700.279   28.211  700.784   28.288 -0.5047607 39.95154 
1 1 1    7    2   52 o  465.693   15.514  2643.00  175.603  2592.79  269.922  2679.85  231.225  459.690   24.244  468.458   20.308 -8.768372 31.62560 
1 1 1    7    2   53 o  192.967   14.566  456.246   67.813  545.087  105.838  394.371   88.326  210.197   20.997  178.495   20.746 31.70143 29.51733 
1 1 1    7    2   54 o  328.481   12.911  1314.01  103.079  1361.20  158.104  1279.11  135.944  333.309   19.602  323.358   17.361 9.950562 26.18476 
1 1 1    7    2   55 o  281.005   14.028  962.069   95.810  956.566  132.079  968.182  139.193  279.188   19.588  280.750   20.541 -1.562164 28.38343 
1 1 1    7    2   56 o  359.789   13.229  1576.83  115.688  1642.99  175.398  1525.89  153.914  366.205   19.779  353.126   17.992 13.07928 26.73836 
1 1 1    7    2   57 x  ?   ?   ?   ?   ?   ?   ?   ?   ?   ?   ?   ?       ?      ? 
1 1 1    7    2   58 o  393.543   15.201  1888.27  145.406  1914.40  200.869  1859.50  210.758  395.131   20.991  389.171   22.375 5.959717 30.68011 
1 1 1    7    2   59 o  326.148   12.790  1295.73  101.390  1301.16  130.181  1287.35  161.648  326.171   16.474  323.844   20.644 2.326538 26.41182 
1 1 1    7    2   60 o  301.696   12.839  1108.75   94.149  1130.25  119.644  1073.80  152.576  303.962   16.253  295.531   21.386 8.431213 26.86111 
1 1 1    7    2   61 o  534.405   16.926  3484.68  219.856  3382.63  287.031  3629.55  341.985  525.718   22.463  543.943   25.867 -18.22491 34.25937 
1 1 1    7    2   62 o  350.275   13.231  1494.60  112.641  1512.47  144.655  1467.06  179.532  352.100   16.903  345.711   21.472 6.389069 27.32708 
1 1 1    7    2   63 o  134.039   18.256  223.275   57.930  243.956   75.861  194.345   89.725  139.373   23.210  123.316   30.181 16.05755 38.07359 
1 1 1    7    2   64 o  157.153   16.132  304.220   60.744  347.974   83.283  254.487   88.790  167.493   20.913  141.826   26.738 25.66708 33.94566 
1 1 1    7    2   65 f  255.795   12.489  796.600   77.644  843.076  108.038  746.953  111.662  262.401   17.032  246.712   18.762 15.68916 25.33950 
1 1 1    7    2   66 o  137.926   18.897  236.408   61.683  181.906   82.503  305.484   92.881  119.422   28.766  156.016   25.365 -36.59377 38.35155 
1 1 1    7    2   67 f   42.683   20.327 -75.6141   58.069 -170.2302   79.470   32.779   85.060   43.261   21.309   75.518   30.333 -32.25753 37.06914 
1 1 1    7    3    0 f  1722.93   67.003 36611.14  2796.23 38711.61  3955.42 34512.67  3953.52  1760.17   93.049  1658.14   98.903 0.000000 0.000000 
1 1 1    7    3    1 o  314.951   10.459  1206.18   80.067  1162.61  113.631  1249.14  112.837  309.112   15.124  320.425   14.488 -11.31281 20.94415 
1 1 1    7    3    2 o  987.188   28.118 11893.60  674.677 11753.11  954.113 12034.09  954.161  979.207   40.089  990.943   39.616 -11.73523 56.36050 
1 1 1    7    3    3 o  230.279   8.6643  644.705   48.495  591.933   67.166  702.173   70.091  220.244   12.599  240.279   12.002 -20.03447 17.40072 
1 1 1    7    3    4 o  621.229   19.010  4699.40  287.037  4581.44  438.779  4787.65  379.505  612.528   29.472  626.586   24.919 -14.05865 38.59512 
1 1 1    7    3    5 o  624.687   18.518  4751.72  281.164  4574.66  397.502  4929.01  397.749  612.291   26.710  635.654   25.744 -23.36340 37.09731 
1 1 1    7    3    6 o  432.896   13.015  2279.68  136.940  2551.91  194.415  2011.62  192.919  457.832   17.471  406.395   19.531 51.43634 26.20482 
1 1 1    7    3    7 o  214.669   8.5800  560.285   44.767  585.077   63.773  536.198   62.859  218.990   12.027  209.587   12.395 9.403000 17.27095 
1 1 1    7    3    8 o  735.253   21.209  6589.16  379.012  6327.46  535.718  6851.43  536.291  719.352   30.640  748.716   29.470 -29.36444 42.51220 
1 1 1    7    3    9 o  670.390   18.889  5475.62  307.781  5263.79  434.977  5688.01  435.559  656.393   27.265  682.461   26.258 -26.06842 37.85293 
1 1 1    7    3   10 o  1081.20   31.439 14315.68  826.176 13909.25  1168.17 14722.42  1168.60  1061.40   45.282  1092.46   44.011 -31.05981 63.14588 
1 1 1    7    3   11 o  427.405   11.465  2222.55  119.101  2094.80  178.689  2324.67  159.764  414.610   17.732  436.934   15.044 -22.32352 23.25364 
1 1 1    7    3   12 o   95.227   10.638  111.698   24.201  161.105   41.196   85.660   29.906  114.002   15.249   82.525   15.478 31.47776 21.72828 
1 1 1    7    3   13 o  443.055   12.592  2389.72  135.604  2590.34  221.264  2269.04  171.610  460.693   19.760  431.465   16.364 29.22821 25.65650 
1 1 1    7    3   14 o   59.711   14.898   45.159   21.551   22.138   35.468   58.633   27.135   52.105   19.982   67.996   16.570 -15.89087 25.95852 
1 1 1    7    3   15 o  789.168   21.996  7619.29  421.909  8091.08  688.429  7335.50  533.932  809.117   35.006  772.609   28.433 36.50806 45.09831 
1 1 1    7    3   16 o  174.904   8.4573  372.173   35.953  411.333   57.373  346.853   46.135  183.286   12.962  168.398   11.338 14.88860 17.22112 
1 1 1    7    3   17 o  392.469   12.109  1876.27  115.512  1897.07  186.907  1863.42  146.931  393.907   19.522  390.836   15.467 3.070892 24.90682 
1 1 1    7    3   18 o  242.825   9.1743  717.536   54.147  631.422   82.381  783.031   71.845  227.042   15.013  253.561   11.658 -26.51903 19.00790 
1 1 1    7    3   19 o  577.193   16.208  4064.77  227.388  4388.75  368.844  3866.16  288.797  598.043   25.375  562.138   21.137 35.90497 33.02522 
1 1 1    7    3   20 o  335.937   9.8528  1373.30   80.449  1377.94  136.245  1370.81   99.682  336.092   16.679  335.514   12.224 0.5781860 20.67836 
1 1 1    7    3   21 o  258.956   8.6022  815.656   54.143  834.815   90.807  805.088   67.442  261.383   14.348  257.208   10.788 4.175354 17.95152 
1 1 1    7    3   22 o  696.607   18.109  5917.38  306.617  5954.36  528.583  5898.62  376.419  696.449   31.226  694.895   22.287 1.554199 38.36374 
1 1 1    7    3   23 f  419.391   12.082  2140.32  123.163  1930.26  239.551  2215.80  143.595  396.663   24.974  426.635   13.848 -29.97223 28.55661 
1 1 1    7    3   24 o  724.281   21.865  6398.94  384.920  7688.44  1018.38  6184.02  415.763  784.886   53.705  711.738   24.034 73.14819 58.83757 
1 1 1    7    3   25 o  274.509   11.589  916.624   77.322  835.370  205.322  930.052   83.467  259.092   33.381  276.493   12.420 -17.40067 35.61646 
1 1 1    7    3   26 o  516.509   17.118  3247.81  214.906  2783.19  525.771  3341.00  235.475  473.361   46.291  523.790   18.496 -50.42859 49.84915 
1 1 1    7    3   27 o  837.070   26.946  8547.86  548.235  7408.78  949.354  9117.79  671.524  773.963   50.747  863.852   31.983 -89.88904 59.98503 
1 1 1    7    3   28 o  502.975   20.812  3080.74  254.430  3147.86  364.160  3016.72  355.630  507.033   29.679  496.330   29.615 10.70306 41.92692 
1 1 1    7    3   29 o  916.395   43.327 10288.57  965.033 10865.25  1179.79  9122.58  1677.57  938.701   51.911  850.459   82.181 88.24225 97.20306 
1 1 1    7    3   30 o  1136.95   43.754 15832.91  1209.10 13435.05  1703.87 18265.15  1716.04  1039.56   67.805  1217.56   57.987 -177.9990 89.21923 
1 1 1    7    3   31 o  1227.16   56.446 18536.00  1683.61 17852.75  2907.64 18880.63  2065.00  1183.61  102.069  1232.77   69.198 -49.15674 123.3143 
1 1 1    7    3   32 o  493.787   25.082  2978.34  300.042  2994.87  503.881  2969.26  373.473  492.831   42.480  492.324   31.374 0.5070801 52.81026 
1 1 1    7    3   33 o  565.134   19.186  3887.36  263.531  3402.84  585.016  4010.71  295.177  524.785   46.341  573.934   21.160 -49.14868 50.94357 
1 1 1    7    3   34 o  676.416   23.086  5573.84  379.556  6030.42  846.316  5458.88  424.657  698.700   50.169  669.179   26.109 29.52161 56.55652 
1 1 1    7    3   35 o  1831.79   71.011 41785.43  3161.60 39449.12  6314.36 42567.11  3652.40  1700.47  154.461  1841.75   81.591 -141.2854 174.6867 
1 1 1    7    3   36 x  ?   ?   ?   ?   ?   ?   ?   ?   ?   ?   ?   ?       ?      ? 
1 1 1    7    3   37 o  482.342   14.994  2830.76  175.786  2851.54  268.391  2815.15  232.625  483.729   22.828  480.791   19.906 2.937714 30.28815 
1 1 1    7    3   38 o  315.602   12.199  1211.48   93.579  1247.35  144.160  1185.36  123.022  319.522   18.644  311.655   16.297 7.866333 24.76256 
1 1 1    7    3   39 x  ?   ?   ?   ?   ?   ?   ?   ?   ?   ?   ?   ?       ?      ? 
1 1 1    7    3   40 o  742.516   21.899  6719.11  395.219  6288.26  602.971  7043.63  523.304  716.805   34.609  759.513   28.347 -42.70831 44.73674 
1 1 1    7    3   41 o  379.815   13.318  1755.01  122.948  1786.83  184.995  1729.83  164.545  382.472   19.969  376.917   17.961 5.554779 26.85851 
1 1 1    7    3   42 x  ?   ?   ?   ?   ?   ?   ?   ?   ?   ?   ?   ?       ?      ? 
1 1 1    7    3   43 o  812.978   24.761  8062.88  489.270  8049.10  644.634  8081.60  751.448  811.134   32.698  811.812   38.084 -0.6777954 50.19463 
1 1 1    7    3   44 o  291.182   11.975  1031.37   84.749  977.921  111.629  1104.09  130.214  282.956   16.300  300.568   17.905 -17.61179 24.21363 
1 1 1    7    3   45 o  688.141   21.709  5774.04  363.104  5629.60  555.007  5882.12  480.111  677.891   33.685  693.720   28.474 -15.82831 44.10722 
1 1 1    7    3   46 o  1228.52   33.903 18508.74  1012.34 16814.18  1650.59 19530.53  1281.71  1159.11   58.780  1258.98   41.886 -99.87061 72.17728 
1 1 1    7    3   47 o  511.163   14.462  3181.31  179.680  3204.42  268.855  3162.66  241.545  512.428   21.586  509.272   19.514 3.156006 29.09922 
1 1 1    7    3   48 o  316.833   11.477  1221.55   88.384  1176.52  124.794  1266.86  125.195  310.275   16.608  322.456   15.974 -12.18188 23.04328 
1 1 1    7    3   49 o  382.890   12.521  1784.71  116.521  1730.42  164.356  1839.58  165.219  376.680   17.952  388.414   17.501 -11.73380 25.07085 
1 1 1    7    3   50 o  326.926   11.209  1300.79   89.065  1260.68  122.264  1346.14  130.005  321.625   15.640  332.319   16.095 -10.69458 22.44276 
1 1 1    7    3   51 o  384.292   11.956  1797.78  111.678  1757.12  152.165  1845.26  164.419  379.629   16.491  388.963   17.392 -9.334229 23.96712 
1 1 1    7    3   52 o  110.991   16.014  153.257   41.952  134.609   62.814  168.274   56.366  102.821   25.306  115.623   20.823 -12.80250 32.77154 
1 1 1    7    3   53 f  505.755   14.174  3116.43  174.239  3130.57  234.682  3099.05  260.095  506.383   19.068  503.548   21.251 2.834778 28.55154 
1 1 1    7    3   54 o  704.307   17.648  6052.92  302.114  6257.67  428.845  5851.17  425.680  714.735   24.686  690.983   25.346 23.75226 35.38109 
1 1 1    7    3   55 o  450.372   12.518  2470.24  137.027  2492.46  194.875  2448.51  192.712  451.909   17.742  447.912   17.702 3.997040 25.06237 
1 1 1    7    3   56 o  298.699   10.790  1086.05   78.336  1171.24  114.012  1009.86  107.816  309.950   15.134  287.370   15.493 22.58008 21.65831 
1 1 1    7    3   57 x  ?   ?   ?   ?   ?   ?   ?   ?   ?   ?   ?   ?       ?      ? 
1 1 1    7    3   58 o  186.069   16.976  425.987   75.929  461.072   98.427  374.420  119.326  192.986   21.341  172.085   29.596 20.90092 36.48795 
1 1 1    7    3   59 o  569.742   16.945  3961.59  234.650  4049.52  333.819  3875.71  329.906  574.831   23.893  562.312   24.138 12.51959 33.96362 
1 1 1    7    3   60 o  282.812   12.925  974.409   88.845  1055.82  129.427  901.866  122.178  293.474   18.235  271.088   18.656 22.38602 26.08786 
1 1 1    7    3   61 o  113.546   22.788  163.416   60.705   87.734   89.441  228.054   82.658   90.705   32.259  134.051   26.309 -43.34678 41.62716 
1 1 1    7    3   62 o  278.864   13.360  947.401   90.555  998.275  134.665  905.406  122.349  285.193   19.545  271.665   18.642 13.52759 27.01003 
1 1 1    7    3   63 o  240.152   14.005  705.061   81.395  720.876  116.053  689.750  114.189  242.121   19.897  236.782   20.029 5.339081 28.23187 
1 1 1    7    3   64 o  447.988   15.224  2445.94  165.772  2526.14  247.989  2381.16  222.888  454.514   22.448  441.475   20.772 13.03882 30.58417 
1 1 1    7    3   65 o  200.501   13.765  491.948   66.677  448.668   87.377  552.285  103.169  190.788   19.099  211.702   20.299 -20.91425 27.87165 
1 1 1    7    3   66 o  316.869   12.347  1222.40   95.096  1237.11  127.336  1203.86  142.993  318.118   16.525  313.524   18.852 4.594879 25.06994 
1 1 1    7    3   67 o  444.587   14.409  2408.04  155.699  2406.19  213.761  2410.14  227.242  443.927   19.811  444.157   21.050 -0.2306824 28.90635 
1 1 1    7    4    0 o  831.441   36.420  8480.14  732.783  8759.23  1035.95  8200.65  1036.67  841.370   51.089  813.237   52.962 -0.000000 0.000000 
1 1 1    7    4    1 o  864.652   25.543  9124.39  536.803  8526.42  758.820  9723.42  759.488  833.809   37.443  890.910   35.074 -57.10162 51.30427 
1 1 1    7    4    2 o  379.432   11.386  1751.12  105.007  1729.98  148.520  1772.25  148.483  376.969   16.210  381.555   16.011 -4.585815 22.78385 
1 1 1    7    4    3 o  1003.54   27.513 12301.68  671.088 12704.39  949.212 11899.22  948.913  1017.38   38.386  984.288   39.664 33.09607 55.19735 
1 1 1    7    4    4 o  1068.02   27.994 13938.50  726.683 14004.50  1090.36 13885.76  974.704  1066.89   42.048  1063.63   37.703 3.254028 56.47631 
1 1 1    7    4    5 o  476.436   13.478  2762.21  156.073  2476.12  234.526  2989.63  209.098  450.635   21.412  495.445   17.364 -44.80948 27.56787 
1 1 1    7    4    6 o  233.964   8.7543  665.628   49.782  602.940   76.030  712.673   65.864  222.119   14.157  242.045   11.196 -19.92645 18.04874 
1 1 1    7    4    7 o  700.143   19.977  5976.67  339.954  6672.56  555.198  5559.26  429.987  738.108   30.947  674.461   26.230 63.64752 40.56765 
1 1 1    7    4    8 o  389.048   11.581  1841.60  109.508  1704.15  177.014  1926.82  139.381  373.330   19.576  397.819   14.415 -24.48856 24.31080 
1 1 1    7    4    9 o  298.633   9.5779  1084.76   69.521  1128.78  113.732  1058.49   87.843  304.028   15.442  294.912   12.255 9.115936 19.71356 
1 1 1    7    4   10 o  909.989   26.073 10134.94  576.674 10065.73  940.962 10176.57  729.786  901.445   42.947  909.926   32.998 -8.481201 54.15957 
1 1 1    7    4   11 o  531.171   15.191  3438.09  196.127  3783.58  319.926  3230.07  248.245  556.151   23.668  514.360   19.857 41.79034 30.89408 
1 1 1    7    4   12 f  1052.85   30.704 13633.50  785.719 15591.33  1283.00 12458.58  993.901  1116.84   47.264  1001.90   40.815 114.9467 62.44757 
1 1 1    7    4   13 o  491.444   13.849  2943.12  165.427  3149.23  269.729  2818.85  209.443  507.328   21.874  480.514   17.933 26.81482 28.28569 
1 1 1    7    4   14 o  494.613   14.128  2982.36  169.846  3130.93  292.767  2906.99  208.523  505.332   23.836  487.906   17.584 17.42603 29.62029 
1 1 1    7    4   15 o  348.360   10.983  1477.72   92.993  1429.84  157.684  1503.25  115.148  341.466   19.076  351.181   13.490 -9.714600 23.36376 
1 1 1    7    4   16 o  628.464   16.859  4822.92  257.516  4862.02  443.943  4803.09  316.138  628.058   29.082  626.400   20.764 1.657959 35.73400 
1 1 1    7    4   17 o  348.134   10.273  1475.45   86.930  1486.51  147.562  1469.57  107.578  348.871   17.402  347.277   12.745 1.593445 21.57028 
1 1 1    7    4   18 o  982.690   26.697 11863.74  637.656 12276.49  1039.83 11614.98  807.257  991.037   43.169  968.946   34.277 22.09094 55.12239 
1 1 1    7    4   19 o   68.964   13.661   59.980   22.088   35.632   29.549   90.814   33.253   55.690   18.598   84.818   16.724 -29.12780 25.01171 
1 1 1    7    4   20 o  485.371   14.742  2870.50  173.914  2715.41  281.969  2965.73  220.946  470.324   24.753  492.993   18.439 -22.66864 30.86614 
1 1 1    7    4   21 o  153.229   10.036  286.860   37.169  311.474   65.977  275.416   44.987  158.904   17.365  149.904   12.460 8.999969 21.37308 
1 1 1    7    4   22 o  766.272   23.406  7171.72  435.923  7395.07  813.960  7081.89  516.192  772.201   43.546  760.652   27.920 11.54907 51.72771 
1 1 1    7    4   23 o  1036.06   33.831 13166.44  851.926 10749.74  1473.19 14380.69  1044.24  922.115   66.171  1080.89   39.748 -158.7737 77.19102 
1 1 1    7    4   24 o  468.836   16.572  2676.59  188.840  2496.88  296.334  2799.47  245.039  451.266   27.144  479.185   21.039 -27.91965 34.34274 
1 1 1    7    4   25 o  433.661   14.772  2288.61  155.698  2357.98  219.787  2218.72  220.597  439.902   20.556  426.674   21.272 13.22827 29.58093 
1 1 1    7    4   26 o  616.341   22.424  4629.52  335.920  4444.48  433.451  4907.79  531.539  603.275   29.561  632.425   34.712 -29.15009 45.59403 
1 1 1    7    4   27 o  530.876   19.423  3431.45  250.620  3471.25  324.052  3372.21  395.345  533.617   24.985  524.588   31.146 9.029785 39.92915 
1 1 1    7    4   28 o  347.853   13.247  1471.69  112.004  1389.65  154.546  1562.45  162.553  337.349   18.925  357.786   18.758 -20.43726 26.64584 
1 1 1    7    4   29 o  1278.88   45.543 20055.08  1415.66 19868.29  2237.48 20179.77  1828.08  1262.03   73.258  1279.04   58.804 -17.01587 93.93980 
1 1 1    7    4   30 o  937.806   32.652 10736.44  744.267  8893.66  1663.03 11197.98  832.267  839.729   82.548  957.320   35.769 -117.5904 89.96376 
1 1 1    7    4   31 o  437.914   14.853  2332.71  158.092  2136.60  380.572  2373.60  173.796  416.317   38.030  441.697   16.189 -25.38016 41.33252 
1 1 1    7    4   32 o  428.467   14.993  2233.26  156.137  2624.82  385.736  2156.53  170.751  462.253   34.583  420.992   16.687 41.26105 38.39856 
1 1 1    7    4   33 o  293.250   12.523  1045.85   89.259  1074.47  231.095  1040.84   96.769  294.808   32.808  292.526   13.610 2.281189 35.51886 
1 1 1    7    4   34 o  981.265   34.416 11771.76  820.815 11420.14  1832.66 11859.99  918.042  951.073   80.024  984.222   38.376 -33.14990 88.74995 
1 1 1    7    4   35 x  ?   ?   ?   ?   ?   ?   ?   ?   ?   ?   ?   ?       ?      ? 
1 1 1    7    4   36 o  1339.55   41.515 22012.62  1351.67 19825.43  1908.04 24215.99  1915.08  1263.96   62.108  1399.51   56.300 -135.5496 83.82796 
1 1 1    7    4   37 o  918.546   26.288 10294.66  586.891  9427.83  893.834 10951.58  778.122  876.323   41.965  946.162   33.836 -69.83917 53.90674 
1 1 1    7    4   38 x  ?   ?   ?   ?   ?   ?   ?   ?   ?   ?   ?   ?       ?      ? 
1 1 1    7    4   39 o  136.854   16.921  231.470   55.084  213.247   77.816  249.772   77.985  129.971   25.544  141.246   23.545 -11.27493 34.73969 
1 1 1    7    4   40 o  355.659   13.001  1538.87  112.390  1530.39  147.322  1550.68  173.835  354.540   17.096  356.190   20.162 -1.649994 26.43461 
1 1 1    7    4   41 o   36.472   17.906 -111.8872   54.648 -92.9351   70.583 -140.2488   86.345   46.970   22.380   49.135   23.753 -2.164913 32.63508 
1 1 1    7    4   42 o  861.989   23.318  9061.57  488.539  8765.91  617.305  9557.14  799.191  846.839   29.991  882.848   37.244 -36.00897 47.81855 
1 1 1    7    4   43 o  720.506   22.303  6329.98  390.577  6159.12  461.265  6762.82  734.183  710.199   26.722  740.717   40.939 -30.51752 48.88812 
1 1 1    7    4   44 o  610.457   19.330  4540.97  286.811  4524.41  310.512  4637.23  748.504  609.198   20.971  610.055   50.946 -0.8563843 55.09360 
1 1 1    7    4   45 o  737.402   19.942  6628.98  357.415  6633.53  451.060  6621.31  585.914  736.969   25.181  735.015   32.797 1.954407 41.34902 
1 1 1    7    4   46 o  694.510   18.492  5879.67  312.157  5861.54  417.563  5902.64  469.986  692.598   24.805  694.530   27.841 -1.932129 37.28831 
1 1 1    7    4   47 o  304.589   10.504  1128.71   77.766  1171.74   98.330  1056.85  127.073  310.247   13.040  293.887   17.875 16.36044 22.12554 
1 1 1    7    4   48 o  125.063   12.399  192.265   37.191  188.457   53.874  195.733   51.406  122.923   18.615  125.531   17.309 -2.608322 25.41839 
1 1 1    7    4   49 o  389.680   10.765  1847.95  101.963  1818.33  137.134  1884.56  152.478  386.321   14.605  393.197   15.955 -6.876129 21.62993 
1 1 1    7    4   50 o  798.498   18.729  7782.28  363.493  7660.88  492.331  7927.75  538.938  790.757   25.616  803.896   27.583 -13.13873 37.64265 
1 1 1    7    4   51 o  378.287   10.834  1741.66   99.610  1686.78  134.588  1808.15  148.122  372.033   14.884  385.114   15.824 -13.08151 21.72426 
1 1 1    7    4   52 o   56.799   20.247   33.641   35.253   67.045   51.386   3.9409   48.454   75.310   24.496   52.814   22.216 22.49680 33.06945 
1 1 1    7    4   53 o  139.503   11.551  238.551   38.813  274.394   54.402  201.394   55.390  149.263   15.208  127.133   18.465 22.12962 23.92177 
1 1 1    7    4   54 o  511.703   13.020  3189.61  161.935  3046.70  218.749  3362.89  240.869  499.568   18.015  524.733   18.886 -25.16541 26.10045 
1 1 1    7    4   55 o  623.252   14.790  4735.60  224.048  4602.51  303.047  4896.03  332.733  613.573   20.321  632.584   21.641 -19.01080 29.68598 
1 1 1    7    4   56 x  ?   ?   ?   ?   ?   ?   ?   ?   ?   ?   ?   ?       ?      ? 
1 1 1    7    4   57 o  ?   ?  -158.0806   37.578 -156.8197   50.621 -159.6283   56.083   30.250   15.218   32.880   16.470 -2.629921 22.42401 
1 1 1    7    4   58 f  181.820   10.556  403.793   46.449  422.909   62.125  379.561   69.947  185.758   13.860  175.582   16.587 10.17590 21.61494 
1 1 1    7    4   59 o  432.887   11.491  2282.00  120.908  2310.53  163.119  2247.21  180.122  435.228   15.420  429.021   17.274 6.206268 23.15502 
1 1 1    7    4   60 o  265.082   9.7323  855.203   62.705  897.649   85.547  805.920   92.179  271.427   12.967  256.658   14.840 14.76923 19.70720 
1 1 1    7    4   61 o  401.952   11.168  1967.14  109.104  2033.15  149.923  1892.81  159.077  408.325   15.106  393.839   16.618 14.48584 22.45811 
1 1 1    7    4   62 o  289.100   10.922  1017.44   76.748  1074.09  111.676  966.744  105.651  296.376   15.557  281.138   15.522 15.23816 21.97606 
1 1 1    7    4   63 o  335.741   11.157  1372.17   91.045  1511.23  132.811  1248.88  125.054  352.069   15.520  319.608   16.150 32.46130 22.39904 
1 1 1    7    4   64 o  406.754   11.318  2013.94  111.895  2145.32  150.953  1853.70  166.704  419.570   14.802  389.788   17.596 29.78149 22.99413 
1 1 1    7    4   65 o  190.050   12.334  441.616   56.664  476.619   78.481  403.499   81.898  197.015   16.542  180.841   18.912 16.17442 25.12620 
1 1 1    7    4   66 o  109.810   19.669  151.665   50.567  125.843   69.482  180.743   73.733   99.808   27.676  119.160   26.174 -19.35155 38.09276 
1 1 1    7    5    0 o  679.692   27.365  5658.18  450.409  5925.25  580.773  5255.15  713.457  694.052   34.624  650.214   45.662 -0.000000 0.000000 
1 1 1    7    5    1 o  575.846   14.482  4037.89  202.695  3912.82  286.257  4163.65  287.052  566.259   20.799  584.193   20.216 -17.93396 29.00488 
1 1 1    7    5    2 o  434.676   12.159  2299.46  128.459  2172.40  190.984  2404.44  173.595  422.090   18.616  444.250   16.077 -22.15945 24.59733 
1 1 1    7    5    3 o  330.002   9.3439  1324.60   74.946  1273.05  110.440  1368.61  102.037  323.340   14.053  335.323   12.520 -11.98346 18.82084 
1 1 1    7    5    4 o  349.169   10.087  1483.20   85.608  1609.98  126.600  1376.39  116.202  363.593   14.326  336.188   14.221 27.40509 20.18555 
1 1 1    7    5    5 o  516.241   15.779  3247.50  197.992  3486.04  322.686  3103.48  250.738  533.799   24.871  504.201   20.460 29.59781 32.20565 
1 1 1    7    5    6 o  485.897   13.785  2875.32  162.801  2875.73  264.715  2875.08  206.463  485.080   22.452  485.561   17.494 -0.4812012 28.46316 
1 1 1    7    5    7 o  298.451   9.7537  1083.71   70.753  1103.62  114.748  1071.50   89.870  300.494   15.766  296.657   12.464 3.837097 20.09778 
1 1 1    7    5    8 o  608.142   16.980  4511.20  250.991  5193.81  409.731  4101.20  317.544  650.940   25.897  579.030   22.563 71.90985 34.34765 
1 1 1    7    5    9 o  713.466   18.795  6216.50  325.927  5908.55  513.065  6424.85  422.021  692.824   30.468  724.216   23.975 -31.39240 38.76995 
1 1 1    7    5   10 o  983.535   24.107 11858.49  576.286 12210.72  909.661 11622.35  744.817  991.830   37.734  970.694   31.569 21.13519 49.19854 
1 1 1    7    5   11 o  520.569   13.396  3302.86  169.491  3176.53  264.792  3390.55  220.605  509.375   21.388  526.935   17.225 -17.56055 27.46131 
1 1 1    7    5   12 o  207.653   7.7775  524.567   39.254  529.024   59.111  521.051   52.501  208.066   11.736  206.603   10.490 1.463287 15.74088 
1 1 1    7    5   13 o  436.647   12.792  2323.78  135.766  2276.86  201.131  2363.05  184.012  431.438   19.180  439.806   17.214 -8.367432 25.77221 
1 1 1    7    5   14 o   81.973   12.146   83.645   23.467   90.396   34.869   78.056   31.728   84.464   17.558   78.429   17.124 6.034554 24.52592 
1 1 1    7    5   15 o  585.839   16.169  4190.06  230.229  4081.17  374.728  4256.08  291.797  575.891   26.771  589.649   20.360 -13.75763 33.63404 
1 1 1    7    5   16 o  334.760   10.623  1364.42   86.432  1451.62  140.705  1311.57  109.533  344.813   16.789  328.009   13.739 16.80453 21.69392 
1 1 1    7    5   17 o  348.597   11.734  1479.84   99.423  1408.85  147.717  1538.63  134.432  339.196   17.982  355.178   15.572 -15.98151 23.78725 
1 1 1    7    5   18 o  279.818   11.703  953.285   79.591  1054.79  134.379  898.434   98.781  293.301   18.951  271.072   15.052 22.22952 24.20167 
1 1 1    7    5   19 o  668.128   21.739  5455.52  353.027  5294.18  608.981  5537.19  433.253  653.188   38.529  672.191   26.518 -19.00250 46.77286 
1 1 1    7    5   20 o  191.184   11.049  446.250   51.125  514.870   79.418  397.691   66.808  204.927   16.074  180.018   15.418 24.90962 22.27252 
1 1 1    7    5   21 f  1115.81   39.061 15344.88  1059.35 15190.93  1674.55 15447.60  1367.86  1096.34   63.109  1114.33   50.504 -17.99158 80.82887 
1 1 1    7    5   22 o  794.185   26.546  7709.62  512.412  7527.79  724.863  7891.25  724.458  782.370   38.119  801.260   37.199 -18.89020 53.26195 
1 1 1    7    5   23 o  1125.84   40.438 15587.95  1106.55 16910.48  1430.29 13616.12  1746.45  1168.84   50.346  1038.18   69.615 130.6594 85.91241 
1 1 1    7    5   24 o  850.508   27.865  8834.57  576.017  8677.43  815.745  8990.84  813.481  840.723   39.921  855.947   39.102 -15.22382 55.88022 
1 1 1    7    5   25 o  1242.24   39.190 18919.63  1183.28 19778.06  2051.15 18491.46  1448.63  1257.74   67.341  1225.20   48.646 32.53235 83.07373 
1 1 1    7    5   26 o  841.383   30.698  8645.48  627.789  8733.77  1402.14  8623.34  702.095  834.536   69.766  839.781   34.397 -5.245422 77.78490 
1 1 1    7    5   27 o  1218.09   37.792 18155.97  1118.88 18819.85  2740.64 18023.19  1225.67  1215.91   93.451  1212.75   41.581 3.160400 102.2839 
1 1 1    7    5   28 o  785.744   25.157  7524.92  480.452  8144.92  1175.57  7400.60  526.424  809.818   60.155  778.975   27.804 30.84271 66.26943 
1 1 1    7    5   29 o   78.961   20.767   78.664   40.387   20.074  114.529   86.984   43.160   83.200   34.511   82.954   21.297 0.2462006 40.55352 
1 1 1    7    5   30 o  556.625   17.011  3770.26  230.144  3789.05  355.634  3756.73  301.879  557.506   26.245  555.360   22.364 2.145813 34.48139 
1 1 1    7    5   31 o  316.553   11.298  1218.51   86.929  1204.78  129.820  1229.68  117.042  314.181   17.064  317.924   15.146 -3.743408 22.81684 
1 1 1    7    5   32 o  670.504   17.535  5471.99  285.774  5299.51  430.428  5607.95  382.156  659.171   26.866  678.394   23.177 -19.22363 35.48140 
1 1 1    7    5   33 o  1119.21   31.881 15306.16  867.265 15406.96  1327.21 15231.04  1145.70  1118.82   48.806  1114.16   42.308 4.654297 64.59092 
1 1 1    7    5   34 x  ?   ?   ?   ?   ?   ?   ?   ?   ?   ?   ?   ?       ?      ? 
1 1 1    7    5   35 o  1085.91   29.697 14403.99  783.803 13477.08  1109.46 15327.57  1107.47  1047.31   43.584  1117.67   40.768 -70.35278 59.67908 
1 1 1    7    5   36 o  1105.16   32.377 14938.72  869.695 14484.12  1151.59 15542.18  1326.81  1085.38   43.653  1122.76   48.620 -37.38196 65.34146 
1 1 1    7    5   37 x  ?   ?   ?   ?   ?   ?   ?   ?   ?   ?   ?   ?       ?      ? 
1 1 1    7    5   38 o  754.002   19.355  6925.91  354.716  6825.32  533.098  7005.83  475.174  747.326   29.349  757.623   25.804 -10.29681 39.07975 
1 1 1    7    5   39 o  787.386   21.113  7556.80  404.057  7138.04  570.933  7977.00  571.914  763.992   30.746  807.903   29.125 -43.91034 42.35089 
1 1 1    7    5   40 o  982.544   26.274 11786.78  627.459 11537.37  887.322 12036.23  887.401  969.732   37.647  990.670   36.854 -20.93848 52.68291 
1 1 1    7    5   41 x  ?   ?   ?   ?   ?   ?   ?   ?   ?   ?   ?   ?       ?      ? 
1 1 1    7    5   42 o  507.910   14.453  3139.73  178.427  3136.89  239.729  3143.25  267.162  507.376   19.440  507.728   21.649 -0.3517151 29.09597 
1 1 1    7    5   43 o  579.994   17.111  4097.11  241.208  4142.33  307.370  4024.63  389.163  582.795   21.699  573.793   27.904 9.002319 35.34827 
1 1 1    7    5   44 o  1128.54   34.468 15628.26  945.461 15375.55  1119.44 16257.04  1765.81  1117.06   41.231  1135.96   64.218 -18.89526 76.31487 
1 1 1    7    5   45 o  146.139   17.588  264.005   61.219  326.351   76.184  150.373  102.851  162.405   19.704  110.947   34.490 51.45763 39.72181 
1 1 1    7    5   46 o  588.983   16.863  4228.20  241.408  4221.07  341.682  4235.30  341.122  587.614   23.924  588.615   23.844 -1.000977 33.77661 
1 1 1    7    5   47 o  513.287   14.745  3209.81  183.952  3099.42  247.244  3346.67  275.306  503.834   20.190  523.362   21.643 -19.52838 29.59787 
1 1 1    7    5   48 o   78.754   24.733   75.059   52.737  147.727   66.967 -43.5918   85.570  107.672   25.904   60.860   27.423 46.81233 37.72355 
1 1 1    7    5   49 o  172.849   12.342  365.651   51.511  371.344   62.317  353.370   91.528  173.920   14.885  168.420   22.957 5.499390 27.36060 
1 1 1    7    5   50 o  443.252   12.023  2392.31  129.526  2360.74  176.299  2429.34  190.930  439.942   16.487  446.175   17.606 -6.232544 24.12066 
1 1 1    7    5   51 o  322.961   9.8962  1269.29   77.682  1331.46  105.713  1196.31  114.535  330.604   13.156  313.263   15.043 17.34183 19.98394 
1 1 1    7    5   52 f  538.732   13.644  3536.45  178.651  3429.45  242.309  3663.88  264.439  529.891   18.814  547.544   19.870 -17.65375 27.36399 
1 1 1    7    5   53 o   81.348   19.681   84.110   38.491   82.460   53.364   85.899   55.573   81.753   24.740   83.423   25.247 -1.670647 35.34758 
1 1 1    7    5   54 o  306.044   9.7295  1139.91   72.373  1159.53   97.993  1116.35  107.349  308.489   13.069  302.594   14.596 5.895081 19.59203 
1 1 1    7    5   55 o  501.552   12.699  3064.81  154.809  3018.41  210.242  3119.77  228.798  497.191   17.398  505.294   18.630 -8.103912 25.49001 
1 1 1    7    5   56 x  ?   ?   ?   ?   ?   ?   ?   ?   ?   ?   ?   ?       ?      ? 
1 1 1    7    5   57 o  349.689   10.318  1488.66   87.693  1487.98  118.483  1489.48  130.406  349.358   13.953  349.416   15.355 -0.5850220E-01 20.74789 
1 1 1    7    5   58 o  182.207   10.526  405.546   46.418  427.867   62.008  377.093   70.008  186.843   13.751  174.968   16.663 11.87486 21.60462 
1 1 1    7    5   59 o  298.809   9.8025  1086.81   71.193  1086.83   94.647  1086.77  108.042  298.630   13.040  298.495   14.892 0.1358337 19.79401 
1 1 1    7    5   60 o  430.758   11.984  2260.23  125.466  2185.49  160.416  2377.98  201.351  423.235   15.594  441.089   18.781 -17.85464 24.41124 
1 1 1    7    5   61 o  147.013   13.399  265.559   47.352  279.249   65.742  250.800   68.260  150.083   18.408  141.775   20.396 8.308456 27.47467 
1 1 1    7    5   62 o  268.376   9.9023  876.576   64.593  862.854   86.859  893.554   96.614  265.763   13.491  270.325   14.760 -4.561829 19.99687 
1 1 1    7    5   63 o   69.514   21.637   58.676   40.463   31.730   52.264   98.993   63.929   62.860   24.218   89.507   27.076 -26.64655 36.32687 
1 1 1    7    5   64 o  158.057   13.491  306.542   51.333  312.995   72.613  300.096   72.577  158.959   19.182  155.528   19.637 3.430405 27.45109 
1 1 1    7    5   65 o   93.988   22.002  112.362   49.374   47.018   71.599  171.612   68.178   74.475   28.431  116.177   24.894 -41.70171 37.78888 
1 1 1    7    5   66 f  282.502   11.189  971.500   76.830  959.313  106.891  984.525  110.507  280.054   15.768  283.685   16.093 -3.630615 22.53017 
1 1 1    7    6    0 o  186.481   11.559  427.801   51.930  446.513   98.058  420.508   61.219  187.536   22.351  184.370   13.841 0.000000 0.000000 
1 1 1    7    6    1 o   82.327   11.510   84.129   22.401   69.982   30.856   99.895   32.574   74.239   17.403   89.217   15.589 -14.97829 23.36419 
1 1 1    7    6    2 o  217.490   7.6355  575.364   40.363  541.703   53.126  621.324   62.078  210.953   10.361  225.604   11.357 -14.65073 15.37353 
1 1 1    7    6    3 o  518.943   13.830  3282.54  174.436  3516.94  234.170  2990.33  261.459  536.604   17.954  494.220   21.766 42.38412 28.21560 
1 1 1    7    6    4 o  505.482   13.016  3113.56  159.910  3093.19  224.584  3134.52  227.743  503.154   18.364  506.484   18.500 -3.330139 26.06725 
1 1 1    7    6    5 o  686.044   16.122  5744.21  268.834  5780.46  397.119  5713.55  365.255  686.486   23.800  682.959   22.004 3.526733 32.41334 
1 1 1    7    6    6 o  224.309   7.4591  612.046   40.667  635.862   56.881  587.145   58.162  228.536   10.240  219.581   10.898 8.955261 14.95419 
1 1 1    7    6    7 o  684.598   16.447  5723.16  273.664  5536.04  385.778  5912.70  388.271  671.599   23.633  694.248   23.010 -22.64954 32.98465 
1 1 1    7    6    8 o  1316.52   33.376 21498.07  1067.98 19585.58  1508.85 23418.20  1511.86  1241.07   50.020  1362.10   45.666 -121.0393 67.73074 
1 1 1    7    6    9 o  324.770   9.1939  1283.88   72.574  1290.30  100.491  1276.87  104.923  325.346   12.708  323.597   13.340 1.748718 18.42424 
1 1 1    7    6   10 o   86.514   10.198   92.401   21.031  113.889   26.655   56.956   34.233   95.979   11.666   67.564   19.660 28.41448 22.86061 
1 1 1    7    6   11 o  534.216   13.612  3480.69  176.738  3392.33  262.172  3554.29  239.283  526.199   20.499  539.063   18.263 -12.86401 27.45425 
1 1 1    7    6   12 o  373.406   9.8797  1697.64   89.666  1673.88  131.535  1718.26  122.556  370.377   14.611  375.373   13.433 -4.995636 19.84775 
1 1 1    7    6   13 o  349.940   10.292  1491.06   87.537  1452.36  127.915  1525.15  120.052  344.973   15.256  353.633   13.967 -8.659698 20.68381 
1 1 1    7    6   14 o  416.661   11.906  2114.90  120.576  2026.84  178.495  2188.82  163.528  407.259   18.032  423.481   15.887 -16.22208 24.03275 
1 1 1    7    6   15 o  670.078   20.401  5491.89  332.260  5221.04  468.705  5765.49  471.076  651.035   29.620  684.535   28.313 -33.50018 40.97573 
1 1 1    7    6   16 o  495.536   19.066  2999.23  229.633  3285.35  365.027  2811.83  295.411  516.096   29.220  478.197   25.509 37.89896 38.78762 
1 1 1    7    6   17 o  731.075   28.709  6562.87  510.139  6192.96  719.767  6936.25  723.136  704.797   42.211  746.983   39.974 -42.18628 58.13548 
1 1 1    7    6   18 o  313.130   13.236  1193.92  100.740  1276.26  129.753  1068.95  159.842  323.149   16.576  294.908   22.469 28.24081 27.92139 
1 1 1    7    6   19 o  936.484   31.326 10763.26  713.030 11290.04  1009.89 10239.63  1006.87  954.795   43.517  907.304   45.806 47.49097 63.18164 
1 1 1    7    6   20 o  1030.04   34.829 13034.74  871.956 14558.12  1382.90 12029.43  1123.41  1081.09   52.629  985.188   46.915 95.89819 70.50447 
1 1 1    7    6   21 o  212.298   12.736  550.414   65.413  480.525  116.701  582.431   78.987  196.804   24.958  218.209   14.984 -21.40526 29.11013 
1 1 1    7    6   22 f  489.120   16.803  2913.31  199.760  2504.45  344.272  3120.83  245.272  451.263   31.587  506.031   19.942 -54.76865 37.35566 
1 1 1    7    6   23 o  687.503   22.501  5762.99  375.991  5152.12  651.268  6068.38  460.482  646.180   41.689  704.992   26.873 -58.81140 49.60016 
1 1 1    7    6   24 o  646.815   18.122  5094.15  284.900  4724.23  535.490  5240.19  336.474  620.172   35.675  655.797   21.110 -35.62451 41.45294 
1 1 1    7    6   25 f  480.086   16.570  2805.14  193.349  3092.19  348.961  2677.97  232.260  502.503   28.690  468.901   20.379 33.60263 35.19175 
1 1 1    7    6   26 o  359.856   12.318  1574.95  107.740  1741.19  171.094  1465.72  138.691  378.185   18.613  347.048   16.442 31.13699 24.83541 
1 1 1    7    6   27 o  719.858   22.054  6312.57  385.869  6570.51  591.818  6121.83  508.918  733.311   33.204  708.227   29.565 25.08435 44.45887 
1 1 1    7    6   28 o  737.443   20.145  6622.04  361.072  6745.06  513.056  6501.31  508.242  743.538   28.389  729.953   28.646 13.58453 40.33090 
1 1 1    7    6   29 o  273.434   10.878  909.144   72.292  955.246  111.324  875.525   95.064  279.693   16.448  267.867   14.657 11.82562 22.03108 
1 1 1    7    6   30 o  633.179   16.820  4879.34  258.862  4971.01  369.096  4790.60  363.150  638.634   23.778  626.934   23.832 11.70032 33.66563 
1 1 1    7    6   31 o  1136.88   30.437 15787.58  841.058 15598.00  1190.90 15976.24  1187.97  1127.06   43.473  1140.82   42.844 -13.75232 61.03696 
1 1 1    7    6   32 o  652.648   17.395  5185.71  275.931  5285.34  393.205  5089.04  387.311  658.304   24.575  645.955   24.669 12.34930 34.82067 
1 1 1    7    6   33 x  ?   ?   ?   ?   ?   ?   ?   ?   ?   ?   ?   ?       ?      ? 
1 1 1    7    6   34 o  178.451   12.595  389.315   54.280  550.508   95.069  311.355   66.115  211.786   18.659  158.967   17.395 52.81865 25.51024 
1 1 1    7    6   35 o  284.632   12.112  985.527   83.792  1015.77  151.949  972.311  100.444  287.824   21.884  282.271   14.691 5.552673 26.35817 
1 1 1    7    6   36 x  ?   ?   ?   ?   ?   ?   ?   ?   ?   ?   ?   ?       ?      ? 
1 1 1    7    6   37 o  209.294   11.786  534.550   59.710  544.784  101.342  529.109   73.899  210.481   20.052  207.981   14.714 2.500259 24.87113 
1 1 1    7    6   38 o  673.253   18.105  5521.49  296.263  5598.52  446.728  5461.01  395.831  676.938   27.151  668.919   24.346 8.019226 36.46819 
1 1 1    7    6   39 o  806.187   21.123  7924.21  413.904  8096.29  623.214  7788.40  553.641  813.276   31.528  798.182   28.538 15.09479 42.52547 
1 1 1    7    6   40 x  ?   ?   ?   ?   ?   ?   ?   ?   ?   ?   ?   ?       ?      ? 
1 1 1    7    6   41 o  572.943   16.219  3997.34  225.863  3897.91  340.805  4075.21  301.612  565.011   24.817  578.060   21.467 -13.04895 32.81308 
1 1 1    7    6   42 o  466.005   15.087  2643.96  170.886  2476.24  312.575  2715.45  204.085  448.990   28.794  472.095   17.786 -23.10483 33.84462 
1 1 1    7    6   43 o  237.754   11.575  687.766   66.891  676.406  109.262  694.576   84.598  234.749   19.321  238.395   14.671 -3.645462 24.26025 
1 1 1    7    6   44 o  504.739   14.446  3102.37  177.217  3281.54  271.853  2969.96  233.698  518.461   21.573  493.439   19.486 25.02133 29.07053 
1 1 1    7    6   45 o  458.291   13.343  2557.46  148.628  2564.42  201.729  2549.19  219.819  458.538   18.100  457.013   19.789 1.524658 26.81871 
1 1 1    7    6   46 o  539.886   17.681  3555.86  232.010  3533.33  306.830  3585.94  354.540  537.387   23.491  540.793   26.973 -3.406372 35.76843 
1 1 1    7    6   47 o  279.965   12.296  954.451   83.670  977.506  118.092  931.211  118.566  282.527   17.280  275.666   17.791 6.860260 24.80150 
1 1 1    7    6   48 o  734.996   20.543  6604.08  366.989  6227.49  491.963  7076.57  551.051  711.813   28.436  758.340   29.897 -46.52661 41.26006 
1 1 1    7    6   49 o  524.922   15.142  3359.69  193.188  3331.37  258.929  3395.26  290.146  522.001   20.408  526.615   22.668 -4.613708 30.50156 
1 1 1    7    6   50 o  706.931   18.995  6105.82  326.380  5940.85  437.811  6312.20  489.672  695.730   25.891  716.512   28.118 -20.78265 38.22195 
1 1 1    7    6   51 o  239.081   10.700  695.859   62.179  726.396   76.500  636.411  106.736  243.830   12.955  227.359   19.504 16.47040 23.41415 
1 1 1    7    6   52 o  233.002   10.764  660.977   60.958  572.866   74.820  834.929  105.129  216.297   14.313  261.018   16.658 -44.72191 21.96226 
1 1 1    7    6   53 o  138.262   12.061  234.627   40.124  163.611   53.810  323.562   60.217  113.993   20.159  162.125   15.469 -48.13203 25.41017 
1 1 1    7    6   54 o  612.380   15.402  4575.60  229.245  4429.99  310.515  4750.06  339.875  601.479   21.240  622.551   22.462 -21.07153 30.91381 
1 1 1    7    6   55 x  ?   ?   ?   ?   ?   ?   ?   ?   ?   ?   ?   ?       ?      ? 
1 1 1    7    6   56 o  230.582   10.403  647.368   58.304  570.846   82.313  724.421   82.598  215.686   15.812  243.329   14.025 -27.64333 21.13576 
1 1 1    7    6   57 f   77.470   20.959   75.946   40.421   67.006   57.557   84.645   56.778   76.590   25.954   83.029   25.596 -6.438324 36.45216 
1 1 1    7    6   58 o  270.174   10.318  888.773   67.758  863.852   95.556  913.977   96.096  265.678   14.857  273.342   14.516 -7.664520 20.77164 
1 1 1    7    6   59 o  312.905   10.588  1192.23   80.527  1203.98  115.020  1180.94  112.778  314.125   15.065  311.116   14.914 3.008545 21.19858 
1 1 1    7    6   60 o  207.741   11.058  527.049   55.633  526.601   77.694  527.520   79.699  207.158   15.544  207.289   15.941 -0.1306458 22.26481 
1 1 1    7    6   61 o  388.653   11.575  1839.69  109.341  1792.93  154.970  1886.04  154.296  383.238   16.637  393.114   16.149 -9.875763 23.18539 
1 1 1    7    6   62 o  394.608   11.849  1896.44  113.645  1856.74  162.541  1934.40  158.954  389.999   17.147  398.145   16.426 -8.146423 23.74525 
1 1 1    7    6   63 o  296.902   11.004  1073.17   79.406  1051.36  111.671  1095.48  112.935  293.182   15.728  299.306   15.578 -6.123169 22.13726 
1 1 1    7    6   64 o  240.812   12.442  708.177   72.577  664.519   92.868  776.679  116.328  232.806   16.520  251.423   19.181 -18.61671 25.31399 
1 1 1    7    6   65 o  247.382   11.194  745.056   67.309  708.009   92.200  787.329   98.490  240.417   15.867  253.559   16.064 -13.14182 22.57950 
1 1 1    7    7    0 o  130.042   16.183  215.084   49.013  178.025   72.764  245.866   66.315  109.485   31.527  137.393   21.406 0.000000 0.000000 
1 1 1    7    7    1 o  297.999   11.051  1084.75   79.791  1114.63  102.768  1039.40  126.610  301.619   14.088  290.382   18.100 -0.000000 0.000000 
1 1 1    7    7    2 o   66.495   18.999   65.457   26.615   47.960   36.427   85.492   38.980   51.696   24.950   74.072   24.389 0.000000 0.000000 
1 1 1    7    7    3 o  596.539   21.720  4359.00  313.976  4245.81  407.936  4523.51  491.782  586.951   28.752  604.447   33.714 -0.000000 0.000000 
1 1 1    7    7    4 o  230.846   10.851  652.547   60.579  729.985   89.123  586.040   82.593  243.439   15.198  217.668   15.803 0.000000 0.000000 
1 1 1    7    7    5 o  297.771   12.234  1084.38   88.207  1046.34  118.880  1130.96  131.571  291.616   16.902  303.054   18.008 -0.000000 0.000000 
1 1 1    7    7    6 o  468.819   20.959  2697.04  237.741  2516.35  275.874  3218.49  468.650  451.705   25.309  507.161   38.530 -0.000000 0.000000 
1 1 1    7    7    7 o  233.365   12.432  668.315   70.057  596.902  129.357  697.955   83.337  216.698   25.484  238.119   14.523 0.000000 0.000000 
1 1 1    7    7    8 o  661.922   28.472  5390.18  456.145  5789.36  906.328  5254.77  527.874  674.740   56.159  651.965   33.514 0.000000 0.000000 
1 1 1    7    7    9 o  807.760   32.800  8037.94  641.541  7267.91  1101.57  8433.16  789.189  755.080   60.936  824.987   39.565 0.000000 0.000000 
1 1 1    7    7   10 o   35.102   22.255   5.0235   41.085 -32.2101   72.640   22.538   49.820   39.231   26.436   43.303   26.077 0.000000 0.000000 
1 1 1    7    7   11 o  394.485   18.880  1909.16  180.082  1975.02  226.251  1795.31  297.470  400.280   23.439  378.664   32.892 -0.000000 0.000000 
1 1 1    7    7   12 o  573.314   28.445  4046.46  394.151  3673.88  484.181  4778.46  678.656  543.516   37.047  617.610   45.788 -0.000000 0.000000 
1 1 1    7    7   13 o  154.481   16.778  300.650   61.112  296.097   71.935  312.460  115.853  151.896   20.543  147.645   37.333 -0.000000 0.000000 
1 1 1    7    7   14 o  696.507   29.543  5959.09  498.079  6338.03  991.057  5831.03  576.124  707.801   58.529  687.544   34.677 0.000000 0.000000 
1 1 1    7    7   15 o  485.978   23.709  2899.81  278.528  2899.81  278.528   0.0000   0.0000  485.978   23.709  485.978   23.709 -0.000000 0.000000 
1 1 1    7    7   16 o  710.883   27.709  6194.42  477.107  6520.79  547.839  5169.69  970.751  728.673   31.061  636.081   64.296 -0.000000 0.000000 
1 1 1    7    7   17 o  695.446   42.493  5994.93  712.117  7089.29  1008.56  4906.93  1005.62  751.994   55.890  617.333   69.260 -0.000000 0.000000 
1 1 1    7    7   18 o  1534.15   72.925 29495.62  2705.23 29546.83  4701.72 29470.27  3307.56  1484.96  132.706  1521.41   90.171 0.000000 0.000000 
1 1 1    7    7   19 f   83.339   30.569  112.968   57.194   76.434   59.300  600.030  216.520   65.266   31.784  205.504   50.029 -0.000000 0.000000 
1 1 1    7    7   20 o  602.231   24.787  4440.58  361.429  4139.52  500.838  4767.75  522.101  578.869   35.914  621.991   34.784 -0.000000 0.000000 
1 1 1    7    7   21 o  728.814   27.603  6501.03  487.379  7702.41  699.294  5366.22  679.643  791.668   36.519  658.155   42.904 0.000000 0.000000 
1 1 1    7    7   22 o  1326.20   54.232 21699.07  1741.47 21428.68  2467.85 21967.27  2457.81  1307.29   78.312  1324.48   76.942 0.000000 0.000000 
1 1 1    7    7   23 o  625.951   24.548  4793.02  372.167  4829.43  533.975  4758.62  518.991  626.144   35.344  621.671   34.592 0.000000 0.000000 
1 1 1    7    7   24 o   32.582   21.840 -18.8003   48.361   86.274  104.332 -47.5550   54.579   72.101   40.140   30.469   21.140 0.000000 0.000000 
1 1 1    7    7   25 o  173.698   15.046  375.111   62.427  482.123  122.891  337.892   72.474  193.213   27.850  163.462   18.899 0.000000 0.000000 
1 1 1    7    7   26 f  619.799   21.275  4691.93  319.637  4167.52  407.015  5535.77  516.300  582.666   28.902  671.563   31.793 -0.000000 0.000000 
1 1 1    7    7   27 o   63.934   28.320   71.688   46.400   6.1719   93.373   93.172   53.470   51.959   33.184   74.030   30.209 0.000000 0.000000 
1 1 1    7    7   28 o  186.062   13.734  427.840   61.331  422.208   72.960  441.404  113.228  184.085   16.618  184.775   26.868 -0.000000 0.000000 
1 1 1    7    7   29 o   40.560   24.341   20.134   43.106   95.556   94.499   0.3178   48.439   73.702   39.131   36.735   23.635 0.000000 0.000000 
1 1 1    7    7   30 o  345.805   15.037  1462.93  125.844  1438.15  212.199  1476.36  156.296  340.566   25.983  346.780   18.667 0.000000 0.000000 
1 1 1    7    7   31 o  500.490   20.537  3065.82  248.872  2939.74  347.382  3198.78  356.720  488.138   29.527  509.535   29.019 -0.000000 0.000000 
1 1 1    7    7   32 x  ?   ?   ?   ?   ?   ?   ?   ?   ?   ?   ?   ?       ?      ? 
1 1 1    7    7   33 o  660.236   28.876  5353.10  461.372  4273.87  778.442  5937.48  572.824  579.915   56.456  694.178   34.139 -0.000000 0.000000 
1 1 1    7    7   34 o   62.011   35.246   61.274   82.614  103.931  109.592   5.1304  125.730   77.255   41.781   59.611   38.243 -0.000000 0.000000 
1 1 1    7    7   35 x  ?   ?   ?   ?   ?   ?   ?   ?   ?   ?   ?   ?       ?      ? 
1 1 1    7    7   36 o   38.220   27.349 -182.3545  116.992 -176.1957  126.522 -218.6757  307.254   41.095   29.238   74.444   51.283 -0.000000 0.000000 
1 1 1    7    7   37 o  167.121   16.931  350.475   67.155  148.519  318.374  359.879   68.701  108.349   65.584  169.365   17.088 0.000000 0.000000 
1 1 1    7    7   38 o  662.034   25.706  5379.22  412.216  5318.07  588.004  5438.32  578.047  654.709   37.226  662.523   36.143 0.000000 0.000000 
1 1 1    7    7   39 x  ?   ?   ?   ?   ?   ?   ?   ?   ?   ?   ?   ?       ?      ? 
1 1 1    7    7   40 o  612.621   25.150  4611.48  373.044  4423.23  521.166  4809.28  534.204  596.343   36.263  622.345   35.582 -0.000000 0.000000 
1 1 1    7    7   41 o   65.442   36.898   70.392   89.572   5.8269  125.158  138.183  128.247   59.367   38.114   87.446   45.813 -0.000000 0.000000 
1 1 1    7    7   42 o  114.899   36.992  205.456   91.201  294.512  127.567  112.347  130.437  137.927   43.334   80.883   44.934 -0.000000 0.000000 
1 1 1    7    7   43 o  201.671   22.326  515.537  106.009  577.752  164.266  471.134  138.775  207.963   35.641  187.243   33.752 0.000000 0.000000 
1 1 1    7    7   44 o  733.967   30.204  6681.90  536.752  6916.22  765.268  6455.01  753.042  739.292   42.920  713.382   43.809 0.000000 0.000000 
1 1 1    7    7   45 o   73.697   37.458   99.653   84.033   36.480  106.625  203.221  136.522   60.140   37.130  105.022   48.527 0.000000 0.000000 
1 1 1    7    7   46 o   88.701   41.984  145.171  102.634  105.907  125.084  226.075  179.553   77.942   43.740  108.683   54.863 0.000000 0.000000 
1 1 1    7    7   47 o  497.418   23.523  3069.97  282.946  3541.52  409.325  2638.47  391.557  530.049   32.040  454.405   35.971 0.000000 0.000000 
1 1 1    7    7   48 o  340.402   16.424  1428.72  135.167  1285.95  168.102  1689.86  227.351  320.990   21.777  366.837   25.792 -0.000000 0.000000 
1 1 1    7    7   49 o  447.700   19.271  2477.33  208.811  2722.09  341.157  2330.71  264.048  463.738   30.572  431.483   25.379 0.000000 0.000000 
1 1 1    7    7   50 o  534.580   20.869  3540.23  270.218  3272.84  343.091  3977.07  438.529  510.065   27.865  559.424   32.503 -0.000000 0.000000 
1 1 1    7    7   51 o  746.823   25.527  6967.73  462.133  6572.78  590.705  7590.83  741.964  717.691   34.038  764.596   40.178 -0.000000 0.000000 
1 1 1    7    7   52 o  369.753   18.767  1698.49  167.669  1725.13  240.498  1673.29  233.880  368.308   27.207  362.855   26.857 0.000000 0.000000 
1 1 1    7    7   53 o  398.978   18.712  1978.28  180.550  2097.29  251.306  1851.31  259.568  407.024   25.636  380.327   28.445 -0.000000 0.000000 
1 1 1    7    7   54 x  ?   ?   ?   ?   ?   ?   ?   ?   ?   ?   ?   ?       ?      ? 
1 1 1    7    7   55 o  451.784   18.791  2541.81  205.525  2475.28  343.706  2578.84  256.419  435.074   32.937  452.043   23.483 0.000000 0.000000 
1 1 1    7    7   56 o   34.749   23.375 -20.4607   56.317  142.952  119.445 -67.1719   63.861   84.322   44.203   31.024   21.815 0.000000 0.000000 
1 1 1    7    7   57 o  640.159   23.687  5184.04  367.407  5263.49  591.972  5134.26  468.578  623.943   39.395  628.560   30.840 0.000000 0.000000 
1 1 1    7    7   58 o  374.004   16.706  1743.29  151.175  1716.38  253.163  1758.20  188.467  361.974   29.213  372.982   20.940 0.000000 0.000000 
1 1 1    7    7   59 o  353.549   16.397  1558.84  140.215  1592.91  241.760  1541.57  172.120  348.173   29.033  349.113   20.445 0.000000 0.000000 
1 1 1    7    7   60 o  779.923   28.779  7887.30  543.867  8094.90  869.074  7753.67  697.280  749.325   48.175  755.497   38.195 0.000000 0.000000 
1 1 1    7    7   61 o  158.314   19.071  325.602   70.564  352.127   83.500  259.331  131.983  163.123   22.228  116.940   47.418 -0.000000 0.000000 
1 1 1    7    7   62 o   53.788   30.824   51.159   63.882 -109.1636  119.686  115.028   75.543   42.684   29.984   77.081   36.072 0.000000 0.000000 
1 1 1    7    7   63 o  262.893   15.655  865.976   99.216  834.237  121.636  929.077  171.507  255.633   19.852  264.600   27.336 -0.000000 0.000000 
1 1 1    7    7   64 o   57.111   32.542   60.322   70.653   85.072   83.166  -3.8675  133.934   65.530   36.069   55.981   37.146 -0.000000 0.000000 
1 1 1    8    0    0 o   79.068   32.665  106.693   62.299  163.955   78.202   7.2340  103.064  101.743   35.111   54.728   34.918 -0.000000 0.000000 
1 1 1    8    0    1 o  218.053   12.280  583.543   64.612  588.488   98.593  579.820   85.541  217.503   18.983  216.491   16.476 0.000000 0.000000 
1 1 1    8    0    2 f  127.246   15.303  205.274   45.516  133.589   69.606  258.824   60.161   90.153   33.951  142.516   18.175 0.000000 0.000000 
1 1 1    8    0    3 o  747.149   30.205  6834.56  546.483  7200.86  772.110  6466.86  773.579  764.494   41.839  723.459   44.376 -0.000000 0.000000 
1 1 1    8    0    4 o  499.397   20.681  3050.18  250.044  3085.32  355.155  3015.64  352.095  500.669   29.418  494.903   29.511 0.000000 0.000000 
1 1 1    8    0    5 o  245.327   12.504  737.448   74.116  735.652  101.574  739.493  108.388  244.100   17.321  244.479   18.483 -0.000000 0.000000 
1 1 1    8    0    6 o  249.827   12.835  764.886   77.464  798.106  113.065  735.498  106.345  254.122   18.532  243.872   18.173 0.000000 0.000000 
1 1 1    8    0    7 o   32.666   20.671   4.6346   35.261   31.649   46.430 -32.1784   54.200   45.567   26.205   32.591   22.209 -0.000000 0.000000 
1 1 1    8    0    8 o  132.164   14.823  220.337   46.078  247.011   69.447  199.359   61.586  137.169   22.699  121.893   23.240 0.000000 0.000000 
1 1 1    8    0    9 o  480.811   20.095  2828.89  233.904  2744.66  332.378  2911.53  329.227  471.703   29.248  486.262   28.070 0.000000 0.000000 
1 1 1    8    0   10 o  443.897   18.759  2411.35  201.567  2150.85  286.315  2667.33  283.820  417.015   28.555  465.768   25.240 0.000000 0.000000 
1 1 1    8    0   11 o  267.984   13.486  880.182   87.334  876.414  120.338  884.376  126.945  266.334   18.805  267.324   19.787 -0.000000 0.000000 
1 1 1    8    0   12 o  155.802   12.646  301.057   47.164  333.794   61.137  252.935   74.124  163.385   15.730  138.104   24.340 -0.000000 0.000000 
1 1 1    8    0   13 o  295.496   14.096  1069.77  100.716  1084.08  145.777  1056.69  139.311  296.166   20.476  292.509   19.803 0.000000 0.000000 
1 1 1    8    0   14 o  134.563   14.228  227.660   45.344  273.351   67.809  190.703   60.984  145.726   20.265  118.536   23.885 0.000000 0.000000 
1 1 1    8    0   15 o  144.299   13.227  259.713   45.493  266.773   59.563  249.828   70.481  144.878   17.608  137.755   22.971 -0.000000 0.000000 
1 1 1    8    0   16 o  387.583   16.977  1840.51  159.236  1917.04  222.245  1759.78  228.262  394.210   23.384  377.049   25.165 -0.000000 0.000000 
1 1 1    8    0   17 o  142.610   16.017  256.886   53.717  104.566  104.757  311.226   62.570   76.889   41.082  157.193   16.867 0.000000 0.000000 
1 1 1    8    0   18 o   53.500   27.672   51.066   46.339  153.403  124.737   34.681   49.911   91.868   45.864   47.386   27.206 0.000000 0.000000 
1 1 1    8    0   19 o  881.917   35.896  9590.56  766.559  9587.59  1087.32  9593.50  1080.87  875.120   51.528  875.558   51.191 0.000000 0.000000 
1 1 1    8    0   20 o  106.206   18.943  149.757   44.264  141.959   52.860  168.059   80.978   99.645   25.241  102.460   35.894 -0.000000 0.000000 
1 1 1    8    0   21 o  400.500   19.221  1967.18  186.120  2339.80  333.209  1798.21  224.387  433.947   31.992  381.648   24.419 0.000000 0.000000 
1 1 1    8    0   22 o   62.301   27.435   68.007   43.554  100.390   47.352 -109.9195  110.993   79.716   27.227   42.131   29.439 -0.000000 0.000000 
1 1 1    8    0   23 o  292.169   17.548  1050.15  123.585  1094.80  149.993  955.778  218.086  297.628   20.974  273.476   34.267 -0.000000 0.000000 
1 1 1    8    0   24 o   88.395   26.598  117.704   49.815  149.741   56.402   4.0801  106.219  102.161   26.280   54.860   35.177 -0.000000 0.000000 
1 1 1    8    0   25 o  386.991   17.508  1833.46  163.911  1985.97  238.218  1696.32  225.884  401.508   24.623  370.551   25.353 0.000000 0.000000 
1 1 1    8    0   26 o  163.266   19.502  338.004   74.470  489.744  106.867  194.762  103.831  196.558   23.221  108.225   41.668 -0.000000 0.000000 
1 1 1    8    0   27 o  550.695   26.622  3720.29  354.439  3971.75  438.111  3243.92  603.007  568.006   31.966  507.300   50.021 0.000000 0.000000 
1 1 1    8    0   28 o  1015.11   85.596 13081.50  2077.35   0.0000   0.0000 13081.50  2077.35  1015.11   85.596  1015.11   85.596 -0.000000 0.000000 
1 1 1    8    0   29 o  462.685   41.461  2677.71  457.650   0.0000   0.0000  2677.71  457.650  462.685   41.461  462.685   41.461 -0.000000 0.000000 
1 1 1    8    0   30 o  815.576   46.997  8221.40  924.550  8015.52  1299.41  8432.49  1315.77  797.732   68.162  819.058   67.131 -0.000000 0.000000 
1 1 1    8    0   31 o   71.090   27.194   83.582   44.340  108.744   45.812 -289.2483  176.346   85.089   25.435   46.227   33.159 -0.000000 0.000000 
1 1 1    8    0   32 o  1688.39   59.830 35224.98  2448.26 43191.46  4904.17 32580.53  2825.53  1835.28  110.868  1617.35   72.205 0.000000 0.000000 
1 1 1    8    0   33 o  103.726   28.941  158.094   63.128  114.692  150.047  167.428   69.587   84.241   47.652  105.814   31.136 0.000000 0.000000 
1 1 1    8    0   34 o  121.060   39.206  227.217  101.981  200.210  120.045  297.254  193.314  107.510   45.444  129.364   57.814 -0.000000 0.000000 
1 1 1    8    0   35 x  ?   ?   ?   ?   ?   ?   ?   ?   ?   ?   ?   ?       ?      ? 
1 1 1    8    0   36 o  751.143   42.761  6990.51  774.903  7992.96  1105.03  6020.58  1086.95  797.824   57.678  686.550   66.575 -0.000000 0.000000 
1 1 1    8    0   37 o  510.846   25.708  3208.01  317.360  2805.43  386.710  4038.43  555.401  475.279   33.871  569.406   40.605 -0.000000 0.000000 
1 1 1    8    0   38 x  ?   ?   ?   ?   ?   ?   ?   ?   ?   ?   ?   ?       ?      ? 
1 1 1    8    0   39 o   28.411   20.926 -308.7907  103.329 -370.2451  222.222 -291.8387  116.713   51.430   36.944   32.396   23.699 0.000000 0.000000 
1 1 1    8    0   40 o  617.057   29.168  4688.00  435.228  4343.66  530.443  5397.39  761.357  591.302   37.247  655.473   48.395 -0.000000 0.000000 
1 1 1    8    0   41 o  897.984   32.592  9922.82  709.235 12123.72  1428.54  9202.87  817.042  979.004   60.566  862.234   39.171 0.000000 0.000000 
1 1 1    8    0   42 x  ?   ?   ?   ?   ?   ?   ?   ?   ?   ?   ?   ?       ?      ? 
1 1 1    8    0   43 o   82.807   36.370  120.817   76.548  134.908   81.643   18.366  220.148   87.972   37.504   79.273   50.757 -0.000000 0.000000 
1 1 1    8    0   44 o   62.175   34.187   66.171   74.629   73.866   80.218   16.649  203.501   65.280   35.606   76.132   48.768 -0.000000 0.000000 
1 1 1    8    0   45 o  620.136   24.126  4728.84  362.397  4423.31  413.833  5733.83  750.555  598.221   28.611  673.324   46.367 -0.000000 0.000000 
1 1 1    8    0   46 o  532.529   24.244  3498.09  312.322   0.0000   0.0000  3498.09  312.322  532.529   24.244  532.529   24.244 0.000000 0.000000 
1 1 1    8    0   47 o  143.493   25.197  274.585   79.780  421.652  252.621  258.292   84.083  151.099   66.065  136.927   28.679 0.000000 0.000000 
1 1 1    8    0   48 o  393.320   18.434  1905.93  175.348  1850.29  195.089  2139.90  400.031  386.740   20.894  406.423   41.487 -0.000000 0.000000 
1 1 1    8    0   49 o   50.798   31.152   27.749   73.926   20.931   77.334  100.038  251.806   50.078   31.227   91.566   56.764 -0.000000 0.000000 
1 1 1    8    0   50 o   51.370   30.889   34.262   69.697   34.537   72.562   30.982  250.506   52.091   31.420   83.027   53.541 -0.000000 0.000000 
1 1 1    8    0   51 o  329.563   17.663  1343.43  140.559  1239.73  154.288  1849.56  340.861  315.555   20.309  376.829   38.109 -0.000000 0.000000 
1 1 1    8    0   52 o   34.332   24.305 -102.7499   83.679 -139.3023   88.721  191.682  251.803   32.931   23.606  102.686   60.152 -0.000000 0.000000 
1 1 1    8    0   53 o  299.132   16.984  1109.17  122.572  1099.84  133.082  1161.32  314.696  297.284   18.585  287.153   49.503 -0.000000 0.000000 
1 1 1    8    0   54 o   31.963   22.789 -110.1481   78.404 -226.9873  255.770 -98.0304   82.370   62.526   43.904   34.256   24.224 0.000000 0.000000 
1 1 1    8    0   55 o  305.542   18.345  1163.66  135.112  1160.77  332.806  1164.23  147.844  280.421   54.824  304.829   20.157 0.000000 0.000000 
1 1 1    8    0   56 x  ?   ?   ?   ?   ?   ?   ?   ?   ?   ?   ?   ?       ?      ? 
1 1 1    8    0   57 o  206.581   19.876  543.648   97.679  518.889  103.895  732.175  286.691  200.667   21.972  203.776   65.573 -0.000000 0.000000 
1 1 1    8    0   58 f  223.018   19.394  631.245  103.296  684.245  110.430  260.385  292.117  232.125   19.910  108.167   64.113 -0.000000 0.000000 
1 1 1    8    0   59 o  320.390   17.537  1283.42  135.629  1292.59  147.427  1232.87  346.011  320.730   19.066  281.161   57.222 -0.000000 0.000000 
1 1 1    8    0   60 o   50.663   32.097   20.818   85.282  273.160  317.171   1.1524   88.543  107.623   65.303   47.866   31.219 0.000000 0.000000 
1 1 1    8    0   61 o  189.052   21.816  465.712   96.773  449.383  102.516  599.326  293.252  184.303   24.012  164.187   71.169 -0.000000 0.000000 
1 1 1    8    0   62 o  354.606   18.515  1580.12  158.582  1565.42  171.220  1668.86  420.573  351.859   20.172  323.177   59.483 -0.000000 0.000000 
1 1 1    8    0   63 o   44.846   29.251   0.7111   77.753   65.510  285.560  -4.4776   80.806   83.040   54.813   44.756   29.412 0.000000 0.000000 
1 1 1    8    0   64 o   36.182   25.367 -78.5731   84.446  398.589  291.044 -122.4357   88.242  123.648   67.686   33.478   23.921 0.000000 0.000000 
1 1 1    8    0   65 o  184.865   21.294  446.579   92.383  466.655  308.350  444.600   96.831  131.532   70.416  183.642   22.614 0.000000 0.000000 
1 1 1    8    0   66 o  272.745   17.975  942.340  117.971  966.833  125.760  762.799  340.492  275.675   18.975  176.475   76.691 -0.000000 0.000000 
1 1 1    8    1    0 o  188.205   12.636  436.446   57.205  490.899   85.408  392.142   77.039  198.472   18.048  176.740   18.390 0.000000 0.000000 
1 1 1    8    1    1 o  360.946   11.014  1584.54   96.626  1579.41  136.188  1589.73  137.116  360.220   15.555  361.393   15.610 -1.173218 22.03693 
1 1 1    8    1    2 o  1128.50   31.719 15579.95  870.026 13878.98  1229.99 17283.19  1230.81  1060.69   47.710  1185.39   42.719 -124.7041 64.04049 
1 1 1    8    1    3 o  409.639   12.161  2041.32  121.084  2025.96  171.237  2056.68  171.241  407.888   17.272  410.974   17.143 -3.086060 24.33562 
1 1 1    8    1    4 o  284.248   9.3888  982.511   64.865  999.747   92.150  965.584   91.322  286.643   13.227  281.700   13.338 4.943024 18.78412 
1 1 1    8    1    5 o  494.022   14.233  2970.34  170.901  2879.14  241.518  3061.81  241.862  485.998   20.446  501.222   19.853 -15.22360 28.49908 
1 1 1    8    1    6 o  266.879   9.2465  866.151   59.979  841.858   83.835  891.624   85.846  263.022   13.114  270.686   13.048 -7.664429 18.49938 
1 1 1    8    1    7 o  608.924   17.353  4517.16  256.834  4493.60  363.332  4540.69  363.105  606.579   24.644  609.766   24.500 -3.187500 34.75015 
1 1 1    8    1    8 o  424.067   12.608  2188.53  129.953  2221.80  184.255  2155.60  183.311  426.984   17.754  420.563   17.933 6.420624 25.23506 
1 1 1    8    1    9 o  256.407   9.2434  799.638   57.606  760.013   80.608  840.998   82.355  249.508   13.340  262.853   12.891 -13.34479 18.55075 
1 1 1    8    1   10 o  343.335   10.629  1434.24   88.697  1412.17  125.357  1456.37  125.517  340.476   15.148  345.774   14.935 -5.298340 21.27248 
1 1 1    8    1   11 o  608.779   17.473  4520.08  258.548  4406.60  365.555  4633.67  365.728  599.957   25.068  615.330   24.454 -15.37292 35.02021 
1 1 1    8    1   12 o  512.631   15.032  3202.85  187.293  3079.62  264.669  3326.45  265.076  501.891   21.696  521.728   20.904 -19.83710 30.12806 
1 1 1    8    1   13 o  743.366   21.058  6757.95  380.474  6808.29  538.134  6707.64  538.009  743.802   29.767  738.216   29.985 5.586304 42.25087 
1 1 1    8    1   14 o  309.638   10.110  1167.02   76.084  1172.03  107.345  1161.96  107.855  310.058   14.244  308.714   14.374 1.344116 20.23630 
1 1 1    8    1   15 o  422.138   12.671  2171.35  130.010  2112.45  183.752  2230.38  183.973  415.795   18.182  427.303   17.714 -11.50751 25.38454 
1 1 1    8    1   16 o  137.998   10.340  233.144   34.430  239.383   46.008  225.204   51.906  139.456   13.752  134.882   16.154 4.574844 21.21525 
1 1 1    8    1   17 o  524.700   16.505  3360.80  210.484  3440.40  279.231  3256.05  320.318  530.019   21.675  514.842   25.598 15.17688 33.54208 
1 1 1    8    1   18 o  255.277   11.466  793.544   71.139  813.833   99.846  772.626  101.384  257.782   16.015  251.058   16.710 6.724319 23.14537 
1 1 1    8    1   19 o  226.945   10.190  626.807   56.208  719.233   86.859  560.220   73.725  242.462   14.810  213.935   14.260 28.52650 20.55940 
1 1 1    8    1   20 o  725.983   22.828  6445.32  402.809  6359.74  614.918  6509.63  533.115  718.059   35.233  727.913   30.133 -9.853760 46.36111 
1 1 1    8    1   21 o  735.120   24.290  6608.22  434.003  6403.29  613.645  6813.32  613.902  721.235   35.005  744.254   33.937 -23.01849 48.75551 
1 1 1    8    1   22 o  787.431   26.335  7583.34  504.030  7113.29  712.658  8053.79  712.956  758.887   38.766  809.197   36.250 -50.30969 53.07388 
1 1 1    8    1   23 o  221.597   10.621  597.310   57.204  611.770   80.036  582.209   81.789  223.679   14.805  218.116   15.529 5.563110 21.45585 
1 1 1    8    1   24 o  448.341   17.351  2448.16  189.074  2387.93  297.837  2488.82  244.707  441.160   27.921  451.729   22.288 -10.56897 35.72527 
1 1 1    8    1   25 o  553.477   17.186  3729.75  231.197  3662.68  352.331  3780.48  306.386  547.781   26.463  556.848   22.637 -9.066406 34.82447 
1 1 1    8    1   26 o  769.232   24.383  7214.90  455.886  7919.01  790.914  6864.58  557.886  802.524   40.681  749.609   30.620 52.91571 50.91669 
1 1 1    8    1   27 o  515.302   18.715  3232.64  234.396  3630.30  406.684  3034.83  286.829  544.399   30.862  499.027   23.648 45.37219 38.88050 
1 1 1    8    1   28 o  572.541   20.447  3991.34  284.545  4127.99  637.932  3957.40  317.923  578.295   45.760  569.960   22.949 8.335022 51.19191 
1 1 1    8    1   29 o  726.701   24.578  6434.62  434.119  7127.34  749.578  6085.01  532.517  762.035   40.617  706.135   31.027 55.90015 51.11180 
1 1 1    8    1   30 o  1741.86   53.167 37314.77  2250.92 46022.20  4212.78 33835.73  2662.89  1912.99   90.605  1653.26   66.268 259.7253 112.2531 
1 1 1    8    1   31 o  723.226   21.520  6369.10  378.283  6046.80  574.625  6615.60  502.539  703.695   33.597  736.580   28.070 -32.88507 43.77971 
1 1 1    8    1   32 o  687.384   22.373  5754.79  373.795  6148.54  648.322  5558.72  457.489  708.078   37.808  675.163   27.878 32.91498 46.97465 
1 1 1    8    1   33 o  617.545   20.388  4643.64  306.022  5153.58  529.950  4388.53  374.832  648.610   33.732  599.998   25.703 48.61206 42.40891 
1 1 1    8    1   34 o  589.947   18.480  4236.92  264.984  4098.33  405.485  4340.21  350.078  579.506   28.788  596.732   24.137 -17.22607 37.56783 
1 1 1    8    1   35 x  ?   ?   ?   ?   ?   ?   ?   ?   ?   ?   ?   ?       ?      ? 
1 1 1    8    1   36 o  615.454   18.328  4611.74  274.168  4487.44  420.188  4703.89  361.796  606.313   28.513  621.168   23.963 -14.85504 37.24562 
1 1 1    8    1   37 o  1118.44   29.636 15279.44  805.635 14945.79  1139.38 15613.05  1139.30  1103.22   42.492  1127.83   41.561 -24.61072 59.43789 
1 1 1    8    1   38 x  ?   ?   ?   ?   ?   ?   ?   ?   ?   ?   ?   ?       ?      ? 
1 1 1    8    1   39 o  319.904   13.061  1244.99  101.555  1147.68  159.991  1310.66  131.426  306.109   21.643  327.712   16.554 -21.60269 27.24804 
1 1 1    8    1   40 o  436.044   15.732  2314.24  166.730  2371.32  238.113  2259.33  233.537  440.484   22.313  429.917   22.427 10.56656 31.63650 
1 1 1    8    1   41 o  501.118   17.098  3057.46  208.255  3039.37  294.179  3075.63  294.855  499.167   24.247  502.142   24.159 -2.975586 34.22838 
1 1 1    8    1   42 o  719.157   21.375  6303.84  373.618  6630.79  572.005  6060.56  493.415  736.231   31.965  704.295   28.824 31.93585 43.04197 
1 1 1    8    1   43 o  359.534   13.158  1572.75  114.980  1476.17  179.861  1639.50  149.523  347.333   21.410  366.951   16.765 -19.61801 27.19236 
1 1 1    8    1   44 o  284.879   12.807  987.431   88.678  1067.64  138.125  931.190  115.663  295.372   19.347  275.971   17.332 19.40115 25.97439 
1 1 1    8    1   45 o   89.435   24.939  100.467   56.252   67.676   74.425  144.160   85.911   81.460   29.377  107.414   31.113 -25.95398 42.79052 
1 1 1    8    1   46 o  402.858   14.375  1975.96  140.755  1949.94  198.485  2002.28  199.635  399.296   20.521  404.652   20.363 -5.356934 28.90958 
1 1 1    8    1   47 o  871.039   26.503  9285.52  561.087  9273.00  854.620  9295.00  743.856  866.375   40.585  869.154   35.212 -2.779602 53.73065 
1 1 1    8    1   48 o  737.022   20.329  6631.65  364.161  6584.98  514.057  6678.67  515.952  732.727   28.865  737.944   28.766 -5.216858 40.75110 
1 1 1    8    1   49 o  346.410   12.176  1460.90  102.515  1428.20  143.103  1495.38  146.929  341.773   17.283  350.162   17.264 -8.389313 24.42823 
1 1 1    8    1   50 o  443.777   13.958  2399.11  150.555  2363.93  209.396  2436.76  216.621  439.998   19.580  446.684   19.952 -6.686188 27.95488 
1 1 1    8    1   51 o  352.763   12.101  1515.12  103.756  1384.48  143.216  1659.44  150.521  336.411   17.576  368.865   16.789 -32.45410 24.30637 
1 1 1    8    1   52 o  793.619   22.589  7705.24  435.735  7056.92  614.497  8360.89  617.962  756.525   33.419  824.338   30.843 -67.81360 45.47623 
1 1 1    8    1   53 o  216.784   12.549  574.240   65.839  593.190   89.863  552.278   96.738  219.861   16.947  211.825   18.991 8.036362 25.45325 
1 1 1    8    1   54 o  301.436   12.314  1106.59   90.218  1089.29  123.749  1126.21  131.806  298.289   17.141  303.210   17.965 -4.920898 24.83032 
1 1 1    8    1   55 o  176.094   14.275  380.421   60.572  427.983   85.553  332.615   85.773  186.197   19.179  163.396   22.170 22.80054 29.31422 
1 1 1    8    1   56 x  ?   ?   ?   ?   ?   ?   ?   ?   ?   ?   ?   ?       ?      ? 
1 1 1    8    1   57 o  270.548   11.970  891.470   78.710  832.208  109.670  954.423  113.033  260.510   17.421  279.153   16.737 -18.64374 24.15780 
1 1 1    8    1   58 f   89.673   24.664  101.696   55.434  164.547   79.486   42.177   77.350  113.469   28.778   75.029   29.307 38.44025 41.07373 
1 1 1    8    1   59 o  298.341   12.015  1084.11   87.127  1028.17  122.670  1141.06  123.769  289.655   17.506  305.302   16.743 -15.64648 24.22412 
1 1 1    8    1   60 o  158.461   16.151  309.525   61.336  340.631   89.685  282.191   84.072  165.207   22.955  149.918   23.873 15.28885 33.11887 
1 1 1    8    1   61 o  321.558   13.453  1260.00  105.147  1273.18  137.278  1241.30  163.548  322.454   17.582  317.817   21.295 4.636536 27.61549 
1 1 1    8    1   62 o  562.737   17.759  3865.76  242.898  3903.65  320.013  3814.27  373.081  564.573   23.321  557.225   27.547 7.347534 36.09256 
1 1 1    8    1   63 o  162.304   17.512  325.142   67.987  363.165   88.939  271.690  105.451  170.949   21.909  145.931   30.703 25.01797 37.71860 
1 1 1    8    1   64 o  146.177   18.930  265.161   65.678  339.187   84.700  153.534  104.010  165.193   21.614  111.756   34.675 53.43787 40.85957 
1 1 1    8    1   65 o  245.304   13.807  735.320   81.983  737.836  104.588  731.311  132.033  245.298   17.660  243.517   22.564 1.780640 28.65327 
1 1 1    8    1   66 o  294.151   13.422  1053.86   95.960  1254.96  122.397  733.088  154.586  320.859   15.695  243.132   26.593 77.72749 30.87881 
1 1 1    8    2    0 o  173.743   13.216  373.373   55.069  346.153   80.655  397.142   75.370  164.753   21.087  178.063   17.825 0.000000 0.000000 
1 1 1    8    2    1 o  222.529   8.8215  602.136   47.713  620.906   68.639  584.588   66.370  225.555   12.570  218.842   12.530 6.712982 17.74841 
1 1 1    8    2    2 o  178.623   8.8031  387.970   38.219  408.855   53.148  365.606   54.998  182.928   12.021  172.834   13.192 10.09428 17.84721 
1 1 1    8    2    3 o  404.279   12.190  1988.53  119.785  1883.93  169.180  2093.67  169.625  393.256   17.700  414.616   16.832 -21.36053 24.42547 
1 1 1    8    2    4 o  435.558   12.925  2308.58  136.828  2221.73  193.367  2395.69  193.641  426.979   18.632  443.423   17.967 -16.44379 25.88402 
1 1 1    8    2    5 o  440.233   12.992  2358.54  139.015  2272.21  196.073  2445.79  197.126  431.783   18.683  448.011   18.103 -16.22809 26.01488 
1 1 1    8    2    6 o  527.643   15.353  3390.39  196.897  3445.60  278.518  3335.23  278.390  531.390   21.564  522.776   21.910 8.614014 30.74162 
1 1 1    8    2    7 o  318.104   11.198  1231.18   86.578  1183.18  133.812  1265.75  113.549  311.060   17.773  322.411   14.490 -11.35071 22.93087 
1 1 1    8    2    8 o  547.460   15.986  3651.80  212.715  3714.11  300.826  3589.48  300.823  551.418   22.445  542.039   22.834 9.378906 32.01838 
1 1 1    8    2    9 f  547.313   15.937  3650.43  212.004  3730.26  299.616  3570.39  300.023  552.536   22.310  540.496   22.838 12.03979 31.92659 
1 1 1    8    2   10 o  698.902   20.038  5964.85  340.397  6218.94  481.358  5710.68  481.430  712.049   27.813  682.048   29.041 30.00092 40.21160 
1 1 1    8    2   11 o  365.310   11.395  1624.54  101.175  1622.30  143.268  1626.76  142.898  364.749   16.160  365.255   16.096 -0.5058594 22.80895 
1 1 1    8    2   12 o   90.177   13.459  101.251   28.596  161.534   39.301   33.428   41.686  114.214   14.482   59.209   21.886 55.00484 26.24349 
1 1 1    8    2   13 o  200.745   8.8640  490.341   43.249  486.685   62.054  493.796   60.311  199.447   12.869  200.952   12.409 -1.504333 17.87743 
1 1 1    8    2   14 o  362.629   11.707  1601.72  103.185  1607.34  145.914  1596.09  145.938  362.854   16.545  361.576   16.606 1.278107 23.44112 
1 1 1    8    2   15 o  411.249   12.940  2061.24  129.338  2144.09  183.385  1979.24  182.442  418.870   18.013  402.365   18.655 16.50525 25.93217 
1 1 1    8    2   16 o   63.713   17.976   50.906   29.049   28.210   38.508   80.874   44.249   55.834   20.956   80.022   22.046 -24.18859 30.41682 
1 1 1    8    2   17 o  157.934   11.193  305.259   42.687  346.451   55.963  247.945   66.012  168.019   13.826  141.038   19.802 26.98109 24.15160 
1 1 1    8    2   18 o  120.240   13.869  178.527   39.789  186.167   50.333  165.796   64.967  122.282   17.428  114.189   24.162 8.093445 29.79170 
1 1 1    8    2   19 o  139.384   13.538  238.884   45.284  255.411   61.087  218.723   67.470  143.575   17.893  132.039   21.783 11.53627 28.19021 
1 1 1    8    2   20 o   39.759   17.066  -2.2546   29.604 -12.6833   40.261   10.021   43.681   43.767   19.321   52.101   21.434 -8.333996 28.85662 
1 1 1    8    2   21 o  810.065   26.570  8031.79  523.146  8988.59  906.069  7553.31  640.736  850.651   43.974  783.891   33.629 66.75970 55.35896 
1 1 1    8    2   22 o  194.985   9.8570  463.619   46.563  505.458   77.238  439.733   58.360  203.108   15.769  189.658   12.734 13.45065 20.26897 
1 1 1    8    2   23 o  425.195   13.972  2200.47  144.390  2381.33  222.752  2069.41  189.621  441.917   20.738  412.075   18.932 29.84222 28.08058 
1 1 1    8    2   24 o  461.049   13.658  2586.60  153.049  2897.79  249.359  2398.52  193.860  487.563   21.042  443.761   17.974 43.80249 27.67347 
1 1 1    8    2   25 o  675.250   19.391  5553.84  318.248  5848.11  517.910  5375.32  403.393  691.708   30.805  663.808   25.002 27.90015 39.67482 
1 1 1    8    2   26 o  1697.00   57.033 35612.27  2352.41 40661.25  4072.85 33084.71  2881.69  1784.75   94.223  1626.81   72.880 157.9431 119.1194 
1 1 1    8    2   27 o  352.050   16.505  1508.22  141.225  1562.66  282.781  1490.13  163.009  356.127   33.046  349.318   19.274 6.809326 38.25591 
1 1 1    8    2   28 o  732.294   29.858  6543.47  531.444  7042.27  1058.96  6375.55  614.419  753.269   58.293  722.290   34.998 30.97919 67.99278 
1 1 1    8    2   29 o  555.054   18.738  3749.85  252.791  3599.56  427.965  3830.38  313.285  542.003   32.639  560.766   22.985 -18.76300 39.92010 
1 1 1    8    2   30 o  502.525   15.245  3072.03  186.207  3107.54  298.774  3049.48  238.106  505.028   24.340  500.513   19.573 4.514709 31.23346 
1 1 1    8    2   31 o  806.659   24.600  7928.74  482.304  8443.96  732.911  7535.21  640.544  831.164   36.279  785.492   33.551 45.67212 49.41507 
1 1 1    8    2   32 o  268.337   12.083  875.641   78.807  989.346  155.888  836.605   91.339  284.079   22.768  261.855   14.407 22.22440 26.94350 
1 1 1    8    2   33 o  1228.93   34.903 18463.91  1042.56 19335.29  1949.88 18115.07  1233.71  1247.08   64.550  1215.71   41.752 31.37268 76.87624 
1 1 1    8    2   34 o  1182.07   34.370 17086.88  987.474 18007.84  1846.65 16718.08  1168.58  1203.04   63.377  1167.68   41.175 35.36658 75.57808 
1 1 1    8    2   35 x  ?   ?   ?   ?   ?   ?   ?   ?   ?   ?   ?   ?       ?      ? 
1 1 1    8    2   36 o  716.641   24.464  6262.63  426.120  5773.43  951.841  6385.25  476.541  680.398   58.114  723.342   27.105 -42.94434 64.12447 
1 1 1    8    2   37 f  841.586   25.059  8639.79  512.587  8273.65  782.312  8915.23  678.531  821.338   39.188  853.772   32.698 -32.43475 51.03792 
1 1 1    8    2   38 x  ?   ?   ?   ?   ?   ?   ?   ?   ?   ?   ?   ?       ?      ? 
1 1 1    8    2   39 o  379.298   11.386  1749.82  104.967  1651.26  155.474  1832.36  142.292  368.263   17.370  388.022   15.088 -19.75980 23.00754 
1 1 1    8    2   40 o  504.343   13.996  3095.08  171.561  2974.18  255.870  3193.83  231.244  493.986   21.311  512.081   18.579 -18.09503 28.27255 
1 1 1    8    2   41 x  ?   ?   ?   ?   ?   ?   ?   ?   ?   ?   ?   ?       ?      ? 
1 1 1    8    2   42 o  479.376   14.589  2796.68  169.978  2805.65  238.401  2787.40  242.421  479.817   20.442  478.227   20.856 1.589935 29.20371 
1 1 1    8    2   43 o  736.401   21.337  6611.17  381.897  6652.87  584.619  6580.14  504.388  737.161   32.629  733.793   28.280 3.367859 43.17925 
1 1 1    8    2   44 o  242.792   13.610  719.619   79.989  627.219  123.034  787.271  105.275  225.613   22.747  253.663   17.176 -28.05006 28.50344 
1 1 1    8    2   45 o  906.188   29.228 10050.26  643.761 10117.10  913.307  9984.26  907.552  905.972   41.476  900.001   41.488 5.971497 58.66450 
1 1 1    8    2   46 o  315.605   15.108  1213.08  115.891  1223.45  181.291  1205.92  150.705  315.568   23.812  313.806   19.861 1.761841 31.00748 
1 1 1    8    2   47 o  125.124   23.723  197.651   69.507   55.994  115.686  277.675   86.950   90.269   35.663  148.692   24.942 -58.42265 43.51982 
1 1 1    8    2   48 f  544.244   17.586  3612.52  232.630  3366.92  354.943  3797.46  308.004  523.260   28.010  557.334   22.737 -34.07422 36.07693 
1 1 1    8    2   49 o  546.534   17.349  3643.47  230.457  3765.32  352.472  3552.48  304.578  554.296   26.162  538.875   23.254 15.42114 35.00347 
1 1 1    8    2   50 o  425.364   13.578  2204.01  140.378  2118.04  196.239  2294.12  200.892  416.479   19.386  433.479   19.067 -16.99973 27.19149 
1 1 1    8    2   51 f  417.898   14.481  2128.15  147.088  2135.27  192.650  2118.20  227.756  418.190   18.954  415.497   22.638 2.692322 29.52489 
1 1 1    8    2   52 o  231.348   13.098  654.013   73.351  716.293   94.609  560.167  116.137  241.815   16.191  212.758   22.814 29.05650 27.97555 
1 1 1    8    2   53 o  283.679   12.578  980.123   86.724  1041.06  112.183  889.620  136.715  291.746   15.880  268.921   21.085 22.82532 26.39644 
1 1 1    8    2   54 o  236.758   13.089  684.965   75.029  697.943   96.549  665.178  119.214  238.586   16.756  232.231   21.360 6.354538 27.14757 
1 1 1    8    2   55 o  404.924   14.105  1998.50  138.821  1936.06  180.084  2089.96  217.933  398.113   18.611  412.676   21.805 -14.56320 28.66724 
1 1 1    8    2   56 x  ?   ?   ?   ?   ?   ?   ?   ?   ?   ?   ?   ?       ?      ? 
1 1 1    8    2   57 o  378.766   13.838  1748.69  127.398  1790.34  164.280  1685.84  201.786  382.894   17.652  370.323   22.526 12.57062 28.61826 
1 1 1    8    2   58 o  234.017   12.273  668.940   69.566  696.348   97.096  640.030   99.720  238.247   16.877  228.188   18.129 10.05890 24.76873 
1 1 1    8    2   59 o  229.727   12.342  644.748   68.661  680.615   94.888  605.328   99.477  235.551   16.682  221.801   18.625 13.74911 25.00325 
1 1 1    8    2   60 o  211.729   13.274  548.435   67.965  573.416   93.506  520.454   98.961  215.936   17.979  205.333   20.086 10.60289 26.95771 
1 1 1    8    2   61 o  207.599   14.681  528.071   73.601  507.284  112.594  543.583   97.258  202.163   23.343  210.032   19.267 -7.869003 30.26743 
1 1 1    8    2   62 f  161.259   16.732  320.677   64.626  299.323   88.933  344.570   94.073  154.421   24.514  166.023   24.010 -11.60176 34.31339 
1 1 1    8    2   63 o  558.122   16.714  3799.91  226.733  3650.45  318.398  3953.67  322.948  545.945   23.995  568.278   23.381 -22.33307 33.50274 
1 1 1    8    2   64 o   67.945   25.718   40.470   58.272  164.444   78.018 -115.9541   87.635  113.532   28.357   52.138   24.869 61.39413 37.71674 
1 1 1    8    2   65 o  117.930   23.242  176.033   64.251  246.142   86.734   90.770   95.648  139.430   26.563   93.030   33.331 46.40021 42.62098 
1 1 1    8    2   66 o  183.716   15.720  414.452   69.521  353.163   93.737  489.377  103.642  168.277   23.564  198.903   21.795 -30.62532 32.09843 
1 1 1    8    3    0 o  101.296   18.554  136.684   41.153  106.563   52.985  182.483   65.336   81.262   29.284  113.897   27.202 -0.000000 0.000000 
1 1 1    8    3    1 o  448.398   13.429  2447.45  146.358  2512.01  207.137  2383.08  206.827  453.919   18.775  442.081   19.249 11.83820 26.88874 
1 1 1    8    3    2 o  488.363   14.538  2904.05  172.559  2695.38  243.708  3113.85  244.366  469.964   21.335  505.267   19.898 -35.30331 29.17425 
1 1 1    8    3    3 o  215.237   8.7110  563.406   45.571  589.471   64.341  537.167   64.555  219.754   12.093  209.695   12.726 10.05893 17.55514 
1 1 1    8    3    4 o  616.073   18.296  4627.79  273.961  4723.14  387.453  4532.45  387.425  621.398   25.653  608.641   26.189 12.75665 36.66017 
1 1 1    8    3    5 o  410.723   12.243  2053.27  122.216  1814.89  172.109  2295.73  173.578  385.775   18.355  434.027   16.454 -48.25180 24.65079 
1 1 1    8    3    6 o  270.771   9.6138  891.900   63.270  865.219   89.791  918.213   89.168  266.181   13.927  274.608   13.359 -8.426422 19.29878 
1 1 1    8    3    7 o  506.491   15.151  3125.84  186.516  3079.59  263.575  3172.23  263.972  502.047   21.600  509.578   21.313 -7.531799 30.34475 
1 1 1    8    3    8 o  612.823   17.540  4581.49  261.257  4593.64  369.400  4569.33  369.547  612.464   24.815  610.827   24.891 1.637390 35.14757 
1 1 1    8    3    9 o  534.880   15.531  3487.98  201.915  3629.82  285.610  3346.27  285.491  544.841   21.567  522.993   22.459 21.84863 31.13784 
1 1 1    8    3   10 o  397.720   11.697  1926.15  113.070  1894.16  159.478  1958.49  160.336  394.004   16.653  400.656   16.465 -6.652435 23.41821 
1 1 1    8    3   11 o  918.656   27.037 10373.09  603.687 10234.85  853.557 10511.44  853.927  907.156   38.712  919.606   38.204 -12.44940 54.38934 
1 1 1    8    3   12 o  208.620   9.0700  529.644   45.991  570.107   64.662  488.220   65.426  215.963   12.370  199.669   13.562 16.29387 18.35607 
1 1 1    8    3   13 o  195.298   8.9810  464.175   42.631  427.414   58.288  506.458   62.512  186.823   12.916  203.463   12.704 -16.64029 18.11679 
1 1 1    8    3   14 o  604.343   18.192  4464.73  267.224  4742.53  378.278  4188.01  377.547  621.230   25.053  583.365   26.627 37.86499 36.56018 
1 1 1    8    3   15 o   46.967   17.415   20.741   26.435   25.221   40.516   17.421   34.883   55.578   21.346   49.932   19.629 5.646141 28.99917 
1 1 1    8    3   16 o  623.255   18.040  4746.23  273.286  5002.72  445.724  4591.73  345.939  637.231   28.778  611.937   23.259 25.29364 37.00223 
1 1 1    8    3   17 o  185.787   9.7479  421.235   43.864  428.420   63.909  414.836   60.314  186.938   14.171  183.999   13.582 2.938721 19.62904 
1 1 1    8    3   18 o  581.258   18.627  4125.28  263.160  4057.82  488.371  4152.88  312.393  571.990   35.301  582.650   22.059 -10.65997 41.62632 
1 1 1    8    3   19 o  701.694   23.171  6022.43  395.177  5473.23  682.836  6299.01  484.571  662.597   42.626  716.609   27.821 -54.01184 50.90150 
1 1 1    8    3   20 o  591.628   19.954  4271.79  286.932  3797.11  494.450  4512.81  352.324  553.781   36.947  607.538   23.860 -53.75745 43.98145 
1 1 1    8    3   21 o  587.888   17.443  4212.15  249.238  4772.01  465.785  3987.53  295.028  623.875   30.717  571.606   21.235 52.26825 37.34300 
1 1 1    8    3   22 o  332.163   11.688  1342.36   94.363  1419.88  142.720  1282.16  125.780  340.955   17.278  324.469   15.949 16.48538 23.51407 
1 1 1    8    3   23 o  1101.85   33.509 14876.63  897.396 16250.64  1368.87 13841.04  1188.40  1146.20   49.136  1058.90   46.175 87.30042 67.42723 
1 1 1    8    3   24 o  312.655   12.951  1189.27   98.419  1252.94  155.874  1147.05  126.918  320.039   20.141  306.456   17.108 13.58371 26.42610 
1 1 1    8    3   25 o  1055.47   34.914 13634.17  895.663 14627.97  1545.82 13131.92  1098.92  1084.77   58.850  1033.78   43.735 50.98657 73.32190 
1 1 1    8    3   26 o  744.171   23.961  6750.37  433.402  6283.11  742.424  6991.92  533.797  714.328   42.961  756.838   29.018 -42.50977 51.84298 
1 1 1    8    3   27 o  167.719   12.845  344.128   51.965  675.052  165.164  307.772   54.745  233.314   29.806  158.410   14.375 74.90381 33.09181 
1 1 1    8    3   28 o  179.021   13.230  391.918   57.157  689.524  171.350  354.659   60.630  235.739   30.629  170.102   14.812 65.63614 34.02268 
1 1 1    8    3   29 o  889.340   27.325  9644.17  590.646  7975.64  1018.70 10489.14  724.938  803.514   52.449  926.883   32.179 -123.3690 61.53343 
1 1 1    8    3   30 o  674.427   18.991  5536.68  311.313  5903.52  621.884  5414.00  359.617  693.871   37.008  666.716   22.192 27.15509 43.15184 
1 1 1    8    3   31 o  506.956   15.211  3126.66  187.427  2978.83  372.387  3176.81  216.904  493.000   31.239  510.918   17.467 -17.91782 35.79021 
1 1 1    8    3   32 o  555.366   17.960  3754.24  242.436  4040.83  451.589  3638.20  287.357  574.238   32.489  546.521   21.633 27.71716 39.03183 
1 1 1    8    3   33 o  815.756   24.379  8112.56  483.378  8107.04  900.962  8114.79  572.796  811.000   45.895  815.350   28.904 -4.349731 54.23808 
1 1 1    8    3   34 x  ?   ?   ?   ?   ?   ?   ?   ?   ?   ?   ?   ?       ?      ? 
1 1 1    8    3   35 f  488.889   16.847  2909.39  200.182  2909.38  488.365  2909.39  219.467  485.113   41.828  488.808   18.473 -3.695190 45.72506 
1 1 1    8    3   36 o  192.507   15.705  454.036   72.842  461.046  119.633  449.907   91.826  192.621   26.236  191.132   20.066 1.489883 33.02949 
1 1 1    8    3   37 x  ?   ?   ?   ?   ?   ?   ?   ?   ?   ?   ?   ?       ?      ? 
1 1 1    8    3   38 o  345.417   20.010  1458.55  167.277  1616.33  288.078  1378.29  205.463  361.938   33.114  335.123   25.414 26.81470 41.74209 
1 1 1    8    3   39 o  712.570   21.256  6189.04  368.144  6287.90  684.055  6148.73  436.795  714.569   39.540  709.804   25.318 4.765808 46.95118 
1 1 1    8    3   40 f   88.450   25.855   97.168   59.087  147.434  102.261   71.975   72.395  110.190   34.414   82.269   29.048 27.92120 45.03452 
1 1 1    8    3   41 x  ?   ?   ?   ?   ?   ?   ?   ?   ?   ?   ?   ?       ?      ? 
1 1 1    8    3   42 o  1199.75   41.815 17707.39  1219.35 17200.25  1573.72 18469.21  1928.82  1177.24   54.999  1212.94   65.670 -35.69641 85.65890 
1 1 1    8    3   43 f  789.332   25.125  7607.14  482.022  7421.42  588.765  7984.66  839.435  778.671   31.109  803.941   43.117 -25.27002 53.16766 
1 1 1    8    3   44 o  321.513   12.714  1257.88   99.356  1172.21  127.533  1390.15  158.473  309.749   17.005  337.148   19.421 -27.39856 25.81362 
1 1 1    8    3   45 o  207.355   14.016  525.829   70.224  555.387   86.871  470.092  119.293  212.833   16.933  194.409   25.890 18.42384 30.93558 
1 1 1    8    3   46 o  403.187   16.137  1980.78  158.141  2021.49  204.337  1919.98  249.717  406.435   20.754  395.258   26.141 11.17740 33.37782 
1 1 1    8    3   47 o  354.233   15.662  1529.18  134.848  1629.85  207.531  1455.62  177.402  364.323   23.563  344.555   21.288 19.76852 31.75467 
1 1 1    8    3   48 o  308.609   14.508  1160.42  108.824  1140.42  153.740  1180.50  154.061  304.814   20.877  310.195   20.550 -5.381348 29.29458 
1 1 1    8    3   49 o  547.877   16.215  3660.31  215.919  3800.24  354.418  3577.72  272.282  556.731   26.192  541.081   20.704 15.64972 33.38653 
1 1 1    8    3   50 o  309.075   11.953  1163.13   89.790  1075.44  152.424  1209.72  111.116  295.829   21.342  315.064   14.510 -19.23471 25.80744 
1 1 1    8    3   51 o  788.616   22.165  7608.71  424.853  7563.98  694.789  7635.42  536.935  781.821   36.563  788.428   28.019 -6.607056 46.06427 
1 1 1    8    3   52 o  180.487   12.695  398.729   55.336  470.725  105.667  371.524   64.955  194.808   22.745  173.866   15.534 20.94214 27.54348 
1 1 1    8    3   53 o  247.872   12.869  750.471   77.262  797.515  119.416  716.600  101.327  254.743   19.433  241.684   17.365 13.05965 26.06145 
1 1 1    8    3   54 o  455.985   15.406  2535.88  170.746  2632.46  261.975  2464.55  225.134  462.941   23.358  448.891   20.635 14.05005 31.16691 
1 1 1    8    3   55 o  118.161   19.170  174.955   53.168  211.929   69.206  121.698   83.057  129.672   22.790   99.596   31.000 30.07600 38.47548 
1 1 1    8    3   56 x  ?   ?   ?   ?   ?   ?   ?   ?   ?   ?   ?   ?       ?      ? 
1 1 1    8    3   57 o   81.575   25.078   81.670   54.549   72.581   72.989   93.169   82.098   82.289   29.155   90.589   30.996 -8.299805 42.55299 
1 1 1    8    3   58 o   43.528   20.334 -51.7854   53.228 -101.9006   67.705   29.310   86.127   44.339   21.335   74.920   30.371 -30.58084 37.11534 
1 1 1    8    3   59 o  125.067   19.821  195.935   58.243  159.882   70.976  270.266  101.911  111.845   26.513  145.497   29.820 -33.65154 39.90185 
1 1 1    8    3   60 o  428.296   13.867  2236.19  144.353  2133.52  201.451  2344.54  206.951  417.671   19.844  437.895   19.444 -20.22369 27.78254 
1 1 1    8    3   61 o  315.088   12.740  1209.57   97.569  1191.56  133.492  1230.22  142.960  311.877   17.683  316.770   18.650 -4.892944 25.70074 
1 1 1    8    3   62 o  220.403   13.637  594.213   72.695  545.508   97.161  656.149  109.566  210.436   19.208  230.876   19.714 -20.43919 27.52436 
1 1 1    8    3   63 o  212.322   13.604  551.492   69.834  579.331   93.240  515.923  105.394  217.139   17.824  204.274   21.553 12.86490 27.96836 
1 1 1    8    3   64 o  167.604   15.735  345.496   63.351  393.081   82.473  277.010   98.941  178.374   19.332  147.734   28.588 30.64032 34.51097 
1 1 1    8    3   65 f  460.668   14.514  2586.11  162.505  2479.78  224.247  2703.70  235.824  450.484   20.481  470.365   20.628 -19.88089 29.06805 
1 1 1    8    3   66 o  164.183   17.520  332.617   68.834  235.941   83.752  533.851  120.833  136.478   26.201  207.372   24.443 -70.89423 35.83194 
1 1 1    8    4    0 o   32.536   21.003  -0.8436   38.681   16.903   54.785 -18.4850   54.622   43.187   26.641   35.110   23.432 0.000000 0.000000 
1 1 1    8    4    1 o  494.277   15.205  2977.45  182.669  3086.41  258.738  2869.16  257.929  502.572   21.181  484.470   21.904 18.10257 30.47054 
1 1 1    8    4    2 o   87.198   13.918   94.922   28.505   70.553   37.105  130.013   44.526   74.734   20.023  101.624   18.716 -26.88953 27.40836 
1 1 1    8    4    3 o  666.183   19.286  5418.94  312.276  5012.38  441.201  5827.06  442.048  638.947   28.410  689.401   26.381 -50.45367 38.76955 
1 1 1    8    4    4 o  744.380   21.091  6773.69  381.596  7705.77  540.408  5846.77  538.911  792.150   28.068  688.890   32.186 103.2606 42.70511 
1 1 1    8    4    5 o  240.139   9.2436  701.622   53.952  743.217   76.951  661.406   75.665  246.685   12.879  232.619   13.440 14.06635 18.61439 
1 1 1    8    4    6 f  373.190   11.947  1695.96  108.365  1531.69  152.596  1863.08  153.916  353.778   17.803  390.813   16.204 -37.03513 24.07302 
1 1 1    8    4    7 o  271.097   9.6081  894.406   63.309  934.093   89.388  854.461   89.678  276.870   13.283  264.399   14.005 12.47101 19.30208 
1 1 1    8    4    8 f  157.212   8.6526  301.634   32.935  330.438   52.648  283.114   42.216  164.126   13.313  152.037   11.509 12.08862 17.59797 
1 1 1    8    4    9 o  681.115   18.944  5672.30  313.617  5371.00  470.554  5913.10  420.671  659.984   29.334  693.878   24.943 -33.89423 38.50523 
1 1 1    8    4   10 o  364.128   10.542  1614.52   93.304  1482.57  139.754  1720.64  125.326  348.430   16.502  375.645   13.727 -27.21497 21.46492 
1 1 1    8    4   11 o  104.980   11.156  135.746   28.029  189.544   45.605  103.087   35.532  123.657   15.515   90.440   16.782 33.21658 22.85505 
1 1 1    8    4   12 f  792.167   21.209  7690.41  408.357  7966.12  666.338  7524.58  516.771  800.894   34.231  781.476   27.207 19.41803 43.72578 
1 1 1    8    4   13 o  252.917   9.2931  778.625   57.127  790.138   91.443  771.255   73.161  254.032   14.875  251.585   11.964 2.447495 19.08965 
1 1 1    8    4   14 o  562.180   17.775  3862.49  242.886  3678.29  395.172  3974.33  307.913  545.028   29.945  569.357   22.250 -24.32898 37.30697 
1 1 1    8    4   15 o  289.433   10.799  1020.03   75.965  1065.26  137.929  1000.33   91.013  294.525   19.376  286.496   13.070 8.028564 23.37205 
1 1 1    8    4   16 o  466.538   18.202  2658.41  206.400  2629.21  325.057  2678.12  267.170  461.292   29.142  466.888   23.620 -5.595093 37.51218 
1 1 1    8    4   17 o  297.924   12.431  1080.93   90.017  992.979  134.813  1151.69  120.924  284.437   19.620  306.865   16.271 -22.42838 25.48924 
1 1 1    8    4   18 o  350.961   13.462  1500.22  114.839  1403.88  191.574  1554.26  143.475  337.946   23.469  357.026   16.534 -19.08005 28.70783 
1 1 1    8    4   19 o  499.500   16.409  3040.86  199.211  2864.01  302.114  3176.91  264.978  483.058   25.825  510.041   21.375 -26.98242 33.52333 
1 1 1    8    4   20 o  702.553   21.672  6025.39  370.062  6558.22  564.720  5624.38  489.910  731.075   31.781  677.428   29.754 53.64648 43.53548
[truncated: 1,624,697 more chars]
