# Supplementary material for: Structural dataset for the PPARγ V290M mutant
Source: Data Brief. 2016 Apr 4;7:1430–7. doi: 10.1016/j.dib.2016.03.082 (PMC5063799; doi:10.1016/j.dib.2016.03.082)
Supplement: Supplementary file 3 — Supplementary material [file mmc3.zip › pdb4oj4.ent]

HEADER    TRANSCRIPTION                           20-JAN-14   4OJ4              
TITLE     CRYSTAL STRUCTURE OF V290M PPARGAMMA MUTANT IN COMPLEX WITH DICLOFENAC
COMPND    MOL_ID: 1;                                                            
COMPND   2 MOLECULE: PEROXISOME PROLIFERATOR-ACTIVATED RECEPTOR GAMMA;          
COMPND   3 CHAIN: A;                                                            
COMPND   4 FRAGMENT: LIGAND BINDING DOMAIN (UNP RESIDUES 232-505);              
COMPND   5 SYNONYM: PPAR-GAMMA, NUCLEAR RECEPTOR SUBFAMILY 1 GROUP C MEMBER 3;  
COMPND   6 ENGINEERED: YES;                                                     
COMPND   7 MUTATION: YES                                                        
SOURCE    MOL_ID: 1;                                                            
SOURCE   2 ORGANISM_SCIENTIFIC: HOMO SAPIENS;                                   
SOURCE   3 ORGANISM_COMMON: HUMAN;                                              
SOURCE   4 ORGANISM_TAXID: 9606;                                                
SOURCE   5 GENE: PPARG, NR1C3;                                                  
SOURCE   6 EXPRESSION_SYSTEM: ESCHERICHIA COLI;                                 
SOURCE   7 EXPRESSION_SYSTEM_TAXID: 562                                         
KEYWDS    MAINLY ALPHA HELIX, NUCLEAR RECEPTOR, TRANSCRIPTION FACTOR, RXR,      
KEYWDS   2 TRANSCRIPTION                                                        
EXPDTA    X-RAY DIFFRACTION                                                     
AUTHOR    A.C.PUHL,P.WEBB,I.POLIKARPOV                                          
REVDAT   1   04-FEB-15 4OJ4    0                                                
JRNL        AUTH   A.C.PUHL,A.BERNARDES,I.POLIKARPOV,P.WEBB                     
JRNL        TITL   CRYSTAL STRUCTURE OF A PPAR LIGAND-RESISTANCE SYNDROME       
JRNL        TITL 2 MUTANT                                                       
JRNL        REF    TO BE PUBLISHED                                              
JRNL        REFN                                                                
REMARK   2                                                                      
REMARK   2 RESOLUTION.    2.30 ANGSTROMS.                                       
REMARK   3                                                                      
REMARK   3 REFINEMENT.                                                          
REMARK   3   PROGRAM     : REFMAC 5.7.0029                                      
REMARK   3   AUTHORS     : MURSHUDOV,VAGIN,DODSON                               
REMARK   3                                                                      
REMARK   3    REFINEMENT TARGET : MAXIMUM LIKELIHOOD                            
REMARK   3                                                                      
REMARK   3  DATA USED IN REFINEMENT.                                            
REMARK   3   RESOLUTION RANGE HIGH (ANGSTROMS) : 2.30                           
REMARK   3   RESOLUTION RANGE LOW  (ANGSTROMS) : 48.19                          
REMARK   3   DATA CUTOFF            (SIGMA(F)) : NULL                           
REMARK   3   COMPLETENESS FOR RANGE        (%) : 92.9                           
REMARK   3   NUMBER OF REFLECTIONS             : 12210                          
REMARK   3                                                                      
REMARK   3  FIT TO DATA USED IN REFINEMENT.                                     
REMARK   3   CROSS-VALIDATION METHOD          : THROUGHOUT                      
REMARK   3   FREE R VALUE TEST SET SELECTION  : RANDOM                          
REMARK   3   R VALUE     (WORKING + TEST SET) : 0.222                           
REMARK   3   R VALUE            (WORKING SET) : 0.219                           
REMARK   3   FREE R VALUE                     : 0.284                           
REMARK   3   FREE R VALUE TEST SET SIZE   (%) : 5.000                           
REMARK   3   FREE R VALUE TEST SET COUNT      : 643                             
REMARK   3                                                                      
REMARK   3  FIT IN THE HIGHEST RESOLUTION BIN.                                  
REMARK   3   TOTAL NUMBER OF BINS USED           : 20                           
REMARK   3   BIN RESOLUTION RANGE HIGH       (A) : 2.30                         
REMARK   3   BIN RESOLUTION RANGE LOW        (A) : 2.36                         
REMARK   3   REFLECTION IN BIN     (WORKING SET) : 924                          
REMARK   3   BIN COMPLETENESS (WORKING+TEST) (%) : 100.00                       
REMARK   3   BIN R VALUE           (WORKING SET) : 0.2730                       
REMARK   3   BIN FREE R VALUE SET COUNT          : 71                           
REMARK   3   BIN FREE R VALUE                    : 0.3670                       
REMARK   3                                                                      
REMARK   3  NUMBER OF NON-HYDROGEN ATOMS USED IN REFINEMENT.                    
REMARK   3   PROTEIN ATOMS            : 2026                                    
REMARK   3   NUCLEIC ACID ATOMS       : 0                                       
REMARK   3   HETEROGEN ATOMS          : 21                                      
REMARK   3   SOLVENT ATOMS            : 58                                      
REMARK   3                                                                      
REMARK   3  B VALUES.                                                           
REMARK   3   FROM WILSON PLOT           (A**2) : NULL                           
REMARK   3   MEAN B VALUE      (OVERALL, A**2) : 47.49                          
REMARK   3   OVERALL ANISOTROPIC B VALUE.                                       
REMARK   3    B11 (A**2) : 3.11000                                              
REMARK   3    B22 (A**2) : 3.11000                                              
REMARK   3    B33 (A**2) : -6.23000                                             
REMARK   3    B12 (A**2) : 0.00000                                              
REMARK   3    B13 (A**2) : 0.00000                                              
REMARK   3    B23 (A**2) : 0.00000                                              
REMARK   3                                                                      
REMARK   3  ESTIMATED OVERALL COORDINATE ERROR.                                 
REMARK   3   ESU BASED ON R VALUE                            (A): 0.389         
REMARK   3   ESU BASED ON FREE R VALUE                       (A): 0.282         
REMARK   3   ESU BASED ON MAXIMUM LIKELIHOOD                 (A): 0.217         
REMARK   3   ESU FOR B VALUES BASED ON MAXIMUM LIKELIHOOD (A**2): 9.247         
REMARK   3                                                                      
REMARK   3 CORRELATION COEFFICIENTS.                                            
REMARK   3   CORRELATION COEFFICIENT FO-FC      : 0.947                         
REMARK   3   CORRELATION COEFFICIENT FO-FC FREE : 0.918                         
REMARK   3                                                                      
REMARK   3  RMS DEVIATIONS FROM IDEAL VALUES        COUNT    RMS    WEIGHT      
REMARK   3   BOND LENGTHS REFINED ATOMS        (A):  2068 ; 0.013 ; 0.019       
REMARK   3   BOND LENGTHS OTHERS               (A):  2007 ; 0.002 ; 0.020       
REMARK   3   BOND ANGLES REFINED ATOMS   (DEGREES):  2795 ; 1.638 ; 1.996       
REMARK   3   BOND ANGLES OTHERS          (DEGREES):  4610 ; 0.966 ; 3.000       
REMARK   3   TORSION ANGLES, PERIOD 1    (DEGREES):   255 ; 6.279 ; 5.000       
REMARK   3   TORSION ANGLES, PERIOD 2    (DEGREES):    88 ;35.430 ;25.341       
REMARK   3   TORSION ANGLES, PERIOD 3    (DEGREES):   371 ;15.581 ;15.000       
REMARK   3   TORSION ANGLES, PERIOD 4    (DEGREES):     7 ;15.968 ;15.000       
REMARK   3   CHIRAL-CENTER RESTRAINTS       (A**3):   327 ; 0.084 ; 0.200       
REMARK   3   GENERAL PLANES REFINED ATOMS      (A):  2305 ; 0.008 ; 0.020       
REMARK   3   GENERAL PLANES OTHERS             (A):   450 ; 0.009 ; 0.020       
REMARK   3   NON-BONDED CONTACTS REFINED ATOMS (A):  NULL ;  NULL ;  NULL       
REMARK   3   NON-BONDED CONTACTS OTHERS        (A):  NULL ;  NULL ;  NULL       
REMARK   3   NON-BONDED TORSION REFINED ATOMS  (A):  NULL ;  NULL ;  NULL       
REMARK   3   NON-BONDED TORSION OTHERS         (A):  NULL ;  NULL ;  NULL       
REMARK   3   H-BOND (X...Y) REFINED ATOMS      (A):  NULL ;  NULL ;  NULL       
REMARK   3   H-BOND (X...Y) OTHERS             (A):  NULL ;  NULL ;  NULL       
REMARK   3   POTENTIAL METAL-ION REFINED ATOMS (A):  NULL ;  NULL ;  NULL       
REMARK   3   POTENTIAL METAL-ION OTHERS        (A):  NULL ;  NULL ;  NULL       
REMARK   3   SYMMETRY VDW REFINED ATOMS        (A):  NULL ;  NULL ;  NULL       
REMARK   3   SYMMETRY VDW OTHERS               (A):  NULL ;  NULL ;  NULL       
REMARK   3   SYMMETRY H-BOND REFINED ATOMS     (A):  NULL ;  NULL ;  NULL       
REMARK   3   SYMMETRY H-BOND OTHERS            (A):  NULL ;  NULL ;  NULL       
REMARK   3   SYMMETRY METAL-ION REFINED ATOMS  (A):  NULL ;  NULL ;  NULL       
REMARK   3   SYMMETRY METAL-ION OTHERS         (A):  NULL ;  NULL ;  NULL       
REMARK   3                                                                      
REMARK   3  ISOTROPIC THERMAL FACTOR RESTRAINTS.     COUNT   RMS    WEIGHT      
REMARK   3   MAIN-CHAIN BOND REFINED ATOMS  (A**2):  NULL ;  NULL ;  NULL       
REMARK   3   MAIN-CHAIN BOND OTHER ATOMS    (A**2):  NULL ;  NULL ;  NULL       
REMARK   3   MAIN-CHAIN ANGLE REFINED ATOMS (A**2):  NULL ;  NULL ;  NULL       
REMARK   3   MAIN-CHAIN ANGLE OTHER ATOMS   (A**2):  NULL ;  NULL ;  NULL       
REMARK   3   SIDE-CHAIN BOND REFINED ATOMS  (A**2):  NULL ;  NULL ;  NULL       
REMARK   3   SIDE-CHAIN BOND OTHER ATOMS    (A**2):  NULL ;  NULL ;  NULL       
REMARK   3   SIDE-CHAIN ANGLE REFINED ATOMS (A**2):  NULL ;  NULL ;  NULL       
REMARK   3   SIDE-CHAIN ANGLE OTHER ATOMS   (A**2):  NULL ;  NULL ;  NULL       
REMARK   3   LONG RANGE B REFINED ATOMS     (A**2):  NULL ;  NULL ;  NULL       
REMARK   3   LONG RANGE B OTHER ATOMS       (A**2):  NULL ;  NULL ;  NULL       
REMARK   3                                                                      
REMARK   3 ANISOTROPIC THERMAL FACTOR RESTRAINTS.    COUNT   RMS   WEIGHT       
REMARK   3   RIGID-BOND RESTRAINTS          (A**2):  NULL ;  NULL ;  NULL       
REMARK   3   SPHERICITY; FREE ATOMS         (A**2):  NULL ;  NULL ;  NULL       
REMARK   3   SPHERICITY; BONDED ATOMS       (A**2):  NULL ;  NULL ;  NULL       
REMARK   3                                                                      
REMARK   3  NCS RESTRAINTS STATISTICS                                           
REMARK   3   NUMBER OF DIFFERENT NCS GROUPS : NULL                              
REMARK   3                                                                      
REMARK   3  TLS DETAILS                                                         
REMARK   3   NUMBER OF TLS GROUPS  : NULL                                       
REMARK   3                                                                      
REMARK   3  BULK SOLVENT MODELLING.                                             
REMARK   3   METHOD USED : MASK                                                 
REMARK   3   PARAMETERS FOR MASK CALCULATION                                    
REMARK   3   VDW PROBE RADIUS   : 1.20                                          
REMARK   3   ION PROBE RADIUS   : 0.80                                          
REMARK   3   SHRINKAGE RADIUS   : 0.80                                          
REMARK   3                                                                      
REMARK   3  OTHER REFINEMENT REMARKS: HYDROGENS HAVE BEEN ADDED IN THE RIDING   
REMARK   3  POSITIONS                                                           
REMARK   4                                                                      
REMARK   4 4OJ4 COMPLIES WITH FORMAT V. 3.30, 13-JUL-11                         
REMARK 100                                                                      
REMARK 100 THIS ENTRY HAS BEEN PROCESSED BY RCSB ON 29-JAN-14.                  
REMARK 100 THE RCSB ID CODE IS RCSB084557.                                      
REMARK 200                                                                      
REMARK 200 EXPERIMENTAL DETAILS                                                 
REMARK 200  EXPERIMENT TYPE                : X-RAY DIFFRACTION                  
REMARK 200  DATE OF DATA COLLECTION        : 11-NOV-11                          
REMARK 200  TEMPERATURE           (KELVIN) : 100                                
REMARK 200  PH                             : 7.5                                
REMARK 200  NUMBER OF CRYSTALS USED        : 1                                  
REMARK 200                                                                      
REMARK 200  SYNCHROTRON              (Y/N) : Y                                  
REMARK 200  RADIATION SOURCE               : ALS                                
REMARK 200  BEAMLINE                       : 5.0.1                              
REMARK 200  X-RAY GENERATOR MODEL          : NULL                               
REMARK 200  MONOCHROMATIC OR LAUE    (M/L) : M                                  
REMARK 200  WAVELENGTH OR RANGE        (A) : 1.0                                
REMARK 200  MONOCHROMATOR                  : ASYMMETRIC CURVED CRYSTAL          
REMARK 200  OPTICS                         : NULL                               
REMARK 200                                                                      
REMARK 200  DETECTOR TYPE                  : CCD                                
REMARK 200  DETECTOR MANUFACTURER          : ADSC QUANTUM 315R                  
REMARK 200  INTENSITY-INTEGRATION SOFTWARE : MOSFLM                             
REMARK 200  DATA SCALING SOFTWARE          : SCALA                              
REMARK 200                                                                      
REMARK 200  NUMBER OF UNIQUE REFLECTIONS   : 12961                              
REMARK 200  RESOLUTION RANGE HIGH      (A) : 2.300                              
REMARK 200  RESOLUTION RANGE LOW       (A) : 56.264                             
REMARK 200  REJECTION CRITERIA  (SIGMA(I)) : 3.000                              
REMARK 200                                                                      
REMARK 200 OVERALL.                                                             
REMARK 200  COMPLETENESS FOR RANGE     (%) : 93.2                               
REMARK 200  DATA REDUNDANCY                : 7.200                              
REMARK 200  R MERGE                    (I) : 0.15200                            
REMARK 200  R SYM                      (I) : 0.15200                            
REMARK 200  <I/SIGMA(I)> FOR THE DATA SET  : 7.8000                             
REMARK 200                                                                      
REMARK 200 IN THE HIGHEST RESOLUTION SHELL.                                     
REMARK 200  HIGHEST RESOLUTION SHELL, RANGE HIGH (A) : 2.30                     
REMARK 200  HIGHEST RESOLUTION SHELL, RANGE LOW  (A) : 2.42                     
REMARK 200  COMPLETENESS FOR SHELL     (%) : 100.0                              
REMARK 200  DATA REDUNDANCY IN SHELL       : 7.60                               
REMARK 200  R MERGE FOR SHELL          (I) : 0.62500                            
REMARK 200  R SYM FOR SHELL            (I) : 0.62500                            
REMARK 200  <I/SIGMA(I)> FOR SHELL         : 1.200                              
REMARK 200                                                                      
REMARK 200 DIFFRACTION PROTOCOL: SINGLE WAVELENGTH                              
REMARK 200 METHOD USED TO DETERMINE THE STRUCTURE: MOLECULAR REPLACEMENT        
REMARK 200 SOFTWARE USED: PHASER                                                
REMARK 200 STARTING MODEL: NULL                                                 
REMARK 200                                                                      
REMARK 200 REMARK: NULL                                                         
REMARK 280                                                                      
REMARK 280 CRYSTAL                                                              
REMARK 280 SOLVENT CONTENT, VS   (%): 46.20                                     
REMARK 280 MATTHEWS COEFFICIENT, VM (ANGSTROMS**3/DA): 2.29                     
REMARK 280                                                                      
REMARK 280 CRYSTALLIZATION CONDITIONS: PEG 4000 30%, CACL2 200 MM, HEPES 100    
REMARK 280  MM, PH 7.5, VAPOR DIFFUSION, SITTING DROP, TEMPERATURE 291K         
REMARK 290                                                                      
REMARK 290 CRYSTALLOGRAPHIC SYMMETRY                                            
REMARK 290 SYMMETRY OPERATORS FOR SPACE GROUP: P 43 21 2                        
REMARK 290                                                                      
REMARK 290      SYMOP   SYMMETRY                                                
REMARK 290     NNNMMM   OPERATOR                                                
REMARK 290       1555   X,Y,Z                                                   
REMARK 290       2555   -X,-Y,Z+1/2                                             
REMARK 290       3555   -Y+1/2,X+1/2,Z+3/4                                      
REMARK 290       4555   Y+1/2,-X+1/2,Z+1/4                                      
REMARK 290       5555   -X+1/2,Y+1/2,-Z+3/4                                     
REMARK 290       6555   X+1/2,-Y+1/2,-Z+1/4                                     
REMARK 290       7555   Y,X,-Z                                                  
REMARK 290       8555   -Y,-X,-Z+1/2                                            
REMARK 290                                                                      
REMARK 290     WHERE NNN -> OPERATOR NUMBER                                     
REMARK 290           MMM -> TRANSLATION VECTOR                                  
REMARK 290                                                                      
REMARK 290 CRYSTALLOGRAPHIC SYMMETRY TRANSFORMATIONS                            
REMARK 290 THE FOLLOWING TRANSFORMATIONS OPERATE ON THE ATOM/HETATM             
REMARK 290 RECORDS IN THIS ENTRY TO PRODUCE CRYSTALLOGRAPHICALLY                
REMARK 290 RELATED MOLECULES.                                                   
REMARK 290   SMTRY1   1  1.000000  0.000000  0.000000        0.00000            
REMARK 290   SMTRY2   1  0.000000  1.000000  0.000000        0.00000            
REMARK 290   SMTRY3   1  0.000000  0.000000  1.000000        0.00000            
REMARK 290   SMTRY1   2 -1.000000  0.000000  0.000000        0.00000            
REMARK 290   SMTRY2   2  0.000000 -1.000000  0.000000        0.00000            
REMARK 290   SMTRY3   2  0.000000  0.000000  1.000000       80.59500            
REMARK 290   SMTRY1   3  0.000000 -1.000000  0.000000       30.02000            
REMARK 290   SMTRY2   3  1.000000  0.000000  0.000000       30.02000            
REMARK 290   SMTRY3   3  0.000000  0.000000  1.000000      120.89250            
REMARK 290   SMTRY1   4  0.000000  1.000000  0.000000       30.02000            
REMARK 290   SMTRY2   4 -1.000000  0.000000  0.000000       30.02000            
REMARK 290   SMTRY3   4  0.000000  0.000000  1.000000       40.29750            
REMARK 290   SMTRY1   5 -1.000000  0.000000  0.000000       30.02000            
REMARK 290   SMTRY2   5  0.000000  1.000000  0.000000       30.02000            
REMARK 290   SMTRY3   5  0.000000  0.000000 -1.000000      120.89250            
REMARK 290   SMTRY1   6  1.000000  0.000000  0.000000       30.02000            
REMARK 290   SMTRY2   6  0.000000 -1.000000  0.000000       30.02000            
REMARK 290   SMTRY3   6  0.000000  0.000000 -1.000000       40.29750            
REMARK 290   SMTRY1   7  0.000000  1.000000  0.000000        0.00000            
REMARK 290   SMTRY2   7  1.000000  0.000000  0.000000        0.00000            
REMARK 290   SMTRY3   7  0.000000  0.000000 -1.000000        0.00000            
REMARK 290   SMTRY1   8  0.000000 -1.000000  0.000000        0.00000            
REMARK 290   SMTRY2   8 -1.000000  0.000000  0.000000        0.00000            
REMARK 290   SMTRY3   8  0.000000  0.000000 -1.000000       80.59500            
REMARK 290                                                                      
REMARK 290 REMARK: NULL                                                         
REMARK 300                                                                      
REMARK 300 BIOMOLECULE: 1                                                       
REMARK 300 SEE REMARK 350 FOR THE AUTHOR PROVIDED AND/OR PROGRAM                
REMARK 300 GENERATED ASSEMBLY INFORMATION FOR THE STRUCTURE IN                  
REMARK 300 THIS ENTRY. THE REMARK MAY ALSO PROVIDE INFORMATION ON               
REMARK 300 BURIED SURFACE AREA.                                                 
REMARK 350                                                                      
REMARK 350 COORDINATES FOR A COMPLETE MULTIMER REPRESENTING THE KNOWN           
REMARK 350 BIOLOGICALLY SIGNIFICANT OLIGOMERIZATION STATE OF THE                
REMARK 350 MOLECULE CAN BE GENERATED BY APPLYING BIOMT TRANSFORMATIONS          
REMARK 350 GIVEN BELOW.  BOTH NON-CRYSTALLOGRAPHIC AND                          
REMARK 350 CRYSTALLOGRAPHIC OPERATIONS ARE GIVEN.                               
REMARK 350                                                                      
REMARK 350 BIOMOLECULE: 1                                                       
REMARK 350 AUTHOR DETERMINED BIOLOGICAL UNIT: DIMERIC                           
REMARK 350 SOFTWARE DETERMINED QUATERNARY STRUCTURE: DIMERIC                    
REMARK 350 SOFTWARE USED: PISA                                                  
REMARK 350 TOTAL BURIED SURFACE AREA: 4470 ANGSTROM**2                          
REMARK 350 SURFACE AREA OF THE COMPLEX: 23580 ANGSTROM**2                       
REMARK 350 CHANGE IN SOLVENT FREE ENERGY: -67.0 KCAL/MOL                        
REMARK 350 APPLY THE FOLLOWING TO CHAINS: A                                     
REMARK 350   BIOMT1   1  1.000000  0.000000  0.000000        0.00000            
REMARK 350   BIOMT2   1  0.000000  1.000000  0.000000        0.00000            
REMARK 350   BIOMT3   1  0.000000  0.000000  1.000000        0.00000            
REMARK 350   BIOMT1   2  0.000000  1.000000  0.000000        0.00000            
REMARK 350   BIOMT2   2  1.000000  0.000000  0.000000        0.00000            
REMARK 350   BIOMT3   2  0.000000  0.000000 -1.000000        0.00000            
REMARK 465                                                                      
REMARK 465 MISSING RESIDUES                                                     
REMARK 465 THE FOLLOWING RESIDUES WERE NOT LOCATED IN THE                       
REMARK 465 EXPERIMENT. (M=MODEL NUMBER; RES=RESIDUE NAME; C=CHAIN               
REMARK 465 IDENTIFIER; SSSEQ=SEQUENCE NUMBER; I=INSERTION CODE.)                
REMARK 465                                                                      
REMARK 465   M RES C SSSEQI                                                     
REMARK 465     GLY A   200                                                      
REMARK 465     SER A   201                                                      
REMARK 465     HIS A   202                                                      
REMARK 465     MET A   203                                                      
REMARK 465     LEU A   204                                                      
REMARK 465     ASN A   205                                                      
REMARK 465     PRO A   206                                                      
REMARK 465     THR A   242                                                      
REMARK 465     ASP A   243                                                      
REMARK 465     LYS A   263                                                      
REMARK 465     PHE A   264                                                      
REMARK 465     LYS A   265                                                      
REMARK 465     HIS A   266                                                      
REMARK 465     ILE A   267                                                      
REMARK 465     THR A   268                                                      
REMARK 465     PRO A   269                                                      
REMARK 465     LEU A   270                                                      
REMARK 465     GLN A   271                                                      
REMARK 470                                                                      
REMARK 470 MISSING ATOM                                                         
REMARK 470 THE FOLLOWING RESIDUES HAVE MISSING ATOMS (M=MODEL NUMBER;           
REMARK 470 RES=RESIDUE NAME; C=CHAIN IDENTIFIER; SSEQ=SEQUENCE NUMBER;          
REMARK 470 I=INSERTION CODE):                                                   
REMARK 470   M RES CSSEQI  ATOMS                                                
REMARK 470     GLU A 207    CG   CD   OE1  OE2                                  
REMARK 470     LYS A 216    CG   CD   CE   NZ                                   
REMARK 470     LYS A 224    CG   CD   CE   NZ                                   
REMARK 470     LYS A 240    CG   CD   CE   NZ                                   
REMARK 470     LYS A 244    CG   CD   CE   NZ                                   
REMARK 470     GLU A 272    CG   CD   OE1  OE2                                  
REMARK 470     GLN A 273    CD   OE1  NE2                                       
REMARK 470     LYS A 275    CE   NZ                                             
REMARK 470     ARG A 288    CG   CD   NE   CZ   NH1  NH2                        
REMARK 470     GLU A 343    CG   CD   OE1  OE2                                  
REMARK 470     LYS A 404    CG   CD   CE   NZ                                   
REMARK 470     LYS A 457    CG   CD   CE   NZ                                   
REMARK 470     LYS A 458    CD   CE   NZ                                        
REMARK 470     THR A 461    OG1  CG2                                            
REMARK 470     ASP A 462    CG   OD1  OD2                                       
REMARK 470     LYS A 474    CG   CD   CE   NZ                                   
REMARK 500                                                                      
REMARK 500 GEOMETRY AND STEREOCHEMISTRY                                         
REMARK 500 SUBTOPIC: CLOSE CONTACTS IN SAME ASYMMETRIC UNIT                     
REMARK 500                                                                      
REMARK 500 THE FOLLOWING ATOMS ARE IN CLOSE CONTACT.                            
REMARK 500                                                                      
REMARK 500  ATM1  RES C  SSEQI   ATM2  RES C  SSEQI           DISTANCE          
REMARK 500   OD2  ASP A   251     O    HOH A   642              1.99            
REMARK 500                                                                      
REMARK 500 REMARK: NULL                                                         
REMARK 620                                                                      
REMARK 620 METAL COORDINATION                                                   
REMARK 620 (M=MODEL NUMBER; RES=RESIDUE NAME; C=CHAIN IDENTIFIER;               
REMARK 620 SSEQ=SEQUENCE NUMBER; I=INSERTION CODE):                             
REMARK 620                                                                      
REMARK 620 COORDINATION ANGLES FOR:  M RES CSSEQI METAL                         
REMARK 620                              CA A 502  CA                            
REMARK 620 N RES CSSEQI ATOM                                                    
REMARK 620 1 HOH A 629   O                                                      
REMARK 620 2 HOH A 651   O    75.9                                              
REMARK 620 3 HOH A 617   O    93.8  86.1                                        
REMARK 620 4 HOH A 624   O   107.8 176.2  94.4                                  
REMARK 620 5 ASN A 424   O    83.9  92.3 177.5  87.3                            
REMARK 620 N                    1     2     3     4                             
REMARK 620                                                                      
REMARK 620 COORDINATION ANGLES FOR:  M RES CSSEQI METAL                         
REMARK 620                              CA A 503  CA                            
REMARK 620 N RES CSSEQI ATOM                                                    
REMARK 620 1 ASP A 260   OD1                                                    
REMARK 620 2 HOH A 639   O    91.5                                              
REMARK 620 N                    1                                               
REMARK 800                                                                      
REMARK 800 SITE                                                                 
REMARK 800 SITE_IDENTIFIER: AC1                                                 
REMARK 800 EVIDENCE_CODE: SOFTWARE                                              
REMARK 800 SITE_DESCRIPTION: BINDING SITE FOR RESIDUE DIF A 501                 
REMARK 800                                                                      
REMARK 800 SITE_IDENTIFIER: AC2                                                 
REMARK 800 EVIDENCE_CODE: SOFTWARE                                              
REMARK 800 SITE_DESCRIPTION: BINDING SITE FOR RESIDUE CA A 502                  
REMARK 800                                                                      
REMARK 800 SITE_IDENTIFIER: AC3                                                 
REMARK 800 EVIDENCE_CODE: SOFTWARE                                              
REMARK 800 SITE_DESCRIPTION: BINDING SITE FOR RESIDUE CA A 503                  
REMARK 900                                                                      
REMARK 900 RELATED ENTRIES                                                      
REMARK 900 RELATED ID: 1PRG   RELATED DB: PDB                                   
REMARK 900 WILD TYPE PROTEIN                                                    
REMARK 900 RELATED ID: 3SZ1   RELATED DB: PDB                                   
REMARK 900 WILD TYPE PROTEIN IN COMPLEX WITH LUTEOLIN AND MYRISTIC ACID         
DBREF  4OJ4 A  204   477  UNP    P37231   PPARG_HUMAN    232    505             
SEQADV 4OJ4 GLY A  200  UNP  P37231              EXPRESSION TAG                 
SEQADV 4OJ4 SER A  201  UNP  P37231              EXPRESSION TAG                 
SEQADV 4OJ4 HIS A  202  UNP  P37231              EXPRESSION TAG                 
SEQADV 4OJ4 MET A  203  UNP  P37231              EXPRESSION TAG                 
SEQADV 4OJ4 MET A  290  UNP  P37231    VAL   318 ENGINEERED MUTATION            
SEQRES   1 A  278  GLY SER HIS MET LEU ASN PRO GLU SER ALA ASP LEU ARG          
SEQRES   2 A  278  ALA LEU ALA LYS HIS LEU TYR ASP SER TYR ILE LYS SER          
SEQRES   3 A  278  PHE PRO LEU THR LYS ALA LYS ALA ARG ALA ILE LEU THR          
SEQRES   4 A  278  GLY LYS THR THR ASP LYS SER PRO PHE VAL ILE TYR ASP          
SEQRES   5 A  278  MET ASN SER LEU MET MET GLY GLU ASP LYS ILE LYS PHE          
SEQRES   6 A  278  LYS HIS ILE THR PRO LEU GLN GLU GLN SER LYS GLU VAL          
SEQRES   7 A  278  ALA ILE ARG ILE PHE GLN GLY CYS GLN PHE ARG SER MET          
SEQRES   8 A  278  GLU ALA VAL GLN GLU ILE THR GLU TYR ALA LYS SER ILE          
SEQRES   9 A  278  PRO GLY PHE VAL ASN LEU ASP LEU ASN ASP GLN VAL THR          
SEQRES  10 A  278  LEU LEU LYS TYR GLY VAL HIS GLU ILE ILE TYR THR MET          
SEQRES  11 A  278  LEU ALA SER LEU MET ASN LYS ASP GLY VAL LEU ILE SER          
SEQRES  12 A  278  GLU GLY GLN GLY PHE MET THR ARG GLU PHE LEU LYS SER          
SEQRES  13 A  278  LEU ARG LYS PRO PHE GLY ASP PHE MET GLU PRO LYS PHE          
SEQRES  14 A  278  GLU PHE ALA VAL LYS PHE ASN ALA LEU GLU LEU ASP ASP          
SEQRES  15 A  278  SER ASP LEU ALA ILE PHE ILE ALA VAL ILE ILE LEU SER          
SEQRES  16 A  278  GLY ASP ARG PRO GLY LEU LEU ASN VAL LYS PRO ILE GLU          
SEQRES  17 A  278  ASP ILE GLN ASP ASN LEU LEU GLN ALA LEU GLU LEU GLN          
SEQRES  18 A  278  LEU LYS LEU ASN HIS PRO GLU SER SER GLN LEU PHE ALA          
SEQRES  19 A  278  LYS LEU LEU GLN LYS MET THR ASP LEU ARG GLN ILE VAL          
SEQRES  20 A  278  THR GLU HIS VAL GLN LEU LEU GLN VAL ILE LYS LYS THR          
SEQRES  21 A  278  GLU THR ASP MET SER LEU HIS PRO LEU LEU GLN GLU ILE          
SEQRES  22 A  278  TYR LYS ASP LEU TYR                                          
HET    DIF  A 501      19                                                       
HET     CA  A 502       1                                                       
HET     CA  A 503       1                                                       
HETNAM     DIF 2-[2,6-DICHLOROPHENYL)AMINO]BENZENEACETIC ACID                   
HETNAM      CA CALCIUM ION                                                      
HETSYN     DIF DICLOFENAC                                                       
FORMUL   2  DIF    C14 H11 CL2 N O2                                             
FORMUL   3   CA    2(CA 2+)                                                     
FORMUL   5  HOH   *58(H2 O)                                                     
HELIX    1   1 GLU A  207  PHE A  226  1                                  20    
HELIX    2   2 THR A  229  THR A  238  1                                  10    
HELIX    3   3 ASP A  251  LYS A  261  1                                  11    
HELIX    4   4 GLU A  276  SER A  302  1                                  27    
HELIX    5   5 ASP A  310  LEU A  333  1                                  24    
HELIX    6   6 ARG A  350  SER A  355  1                                   6    
HELIX    7   7 PRO A  359  PHE A  363  5                                   5    
HELIX    8   8 MET A  364  LEU A  377  1                                  14    
HELIX    9   9 ASP A  380  LEU A  393  1                                  14    
HELIX   10  10 ASN A  402  HIS A  425  1                                  24    
HELIX   11  11 GLN A  430  LYS A  458  1                                  29    
HELIX   12  12 PRO A  467  LEU A  476  1                                  10    
SHEET    1   A 4 PHE A 247  ILE A 249  0                                        
SHEET    2   A 4 GLY A 346  THR A 349  1  O  PHE A 347   N  PHE A 247           
SHEET    3   A 4 GLY A 338  ILE A 341 -1  N  VAL A 339   O  MET A 348           
SHEET    4   A 4 MET A 334  ASN A 335 -1  N  ASN A 335   O  GLY A 338           
LINK        CA    CA A 502                 O   HOH A 629     1555   1555  2.23  
LINK        CA    CA A 502                 O   HOH A 651     1555   1555  2.30  
LINK        CA    CA A 502                 O   HOH A 617     1555   1555  2.31  
LINK        CA    CA A 502                 O   HOH A 624     1555   1555  2.34  
LINK         OD1 ASP A 260                CA    CA A 503     1555   1555  2.42  
LINK         O   ASN A 424                CA    CA A 502     1555   1555  2.66  
LINK        CA    CA A 503                 O   HOH A 639     1555   1555  2.91  
CISPEP   1 LYS A  358    PRO A  359          0         0.89                     
SITE     1 AC1  8 ILE A 281  CYS A 285  ARG A 288  SER A 289                    
SITE     2 AC1  8 LEU A 330  ILE A 341  SER A 342  GLU A 343                    
SITE     1 AC2  6 GLU A 351  ASN A 424  HOH A 617  HOH A 624                    
SITE     2 AC2  6 HOH A 629  HOH A 651                                          
SITE     1 AC3  3 ASP A 260  THR A 440  HOH A 639                               
CRYST1   60.040   60.040  161.190  90.00  90.00  90.00 P 43 21 2     8          
ORIGX1      1.000000  0.000000  0.000000        0.00000                         
ORIGX2      0.000000  1.000000  0.000000        0.00000                         
ORIGX3      0.000000  0.000000  1.000000        0.00000                         
SCALE1      0.016656  0.000000  0.000000        0.00000                         
SCALE2      0.000000  0.016656  0.000000        0.00000                         
SCALE3      0.000000  0.000000  0.006204        0.00000                         
ATOM      1  N   GLU A 207       6.223  -7.189 -33.021  1.00 63.50           N  
ATOM      2  CA  GLU A 207       5.042  -8.058 -33.336  1.00 63.84           C  
ATOM      3  C   GLU A 207       3.859  -7.643 -32.483  1.00 61.88           C  
ATOM      4  O   GLU A 207       4.023  -7.201 -31.357  1.00 66.06           O  
ATOM      5  CB  GLU A 207       5.354  -9.545 -33.097  1.00 54.96           C  
ATOM      6  N   SER A 208       2.664  -7.818 -33.027  1.00 67.00           N  
ATOM      7  CA  SER A 208       1.421  -7.424 -32.361  1.00 65.82           C  
ATOM      8  C   SER A 208       1.117  -8.166 -31.062  1.00 62.87           C  
ATOM      9  O   SER A 208       0.425  -7.631 -30.199  1.00 54.75           O  
ATOM     10  CB  SER A 208       0.242  -7.613 -33.308  1.00 62.58           C  
ATOM     11  OG  SER A 208       0.313  -6.672 -34.355  1.00 69.44           O  
ATOM     12  N   ALA A 209       1.598  -9.400 -30.930  1.00 62.69           N  
ATOM     13  CA  ALA A 209       1.393 -10.170 -29.692  1.00 63.04           C  
ATOM     14  C   ALA A 209       2.129  -9.496 -28.539  1.00 62.59           C  
ATOM     15  O   ALA A 209       1.595  -9.361 -27.445  1.00 63.97           O  
ATOM     16  CB  ALA A 209       1.891 -11.599 -29.854  1.00 61.85           C  
ATOM     17  N   ASP A 210       3.360  -9.080 -28.817  1.00 64.37           N  
ATOM     18  CA  ASP A 210       4.239  -8.486 -27.824  1.00 66.22           C  
ATOM     19  C   ASP A 210       3.726  -7.119 -27.404  1.00 59.57           C  
ATOM     20  O   ASP A 210       3.542  -6.844 -26.210  1.00 52.86           O  
ATOM     21  CB  ASP A 210       5.658  -8.383 -28.399  1.00 71.31           C  
ATOM     22  CG  ASP A 210       6.243  -9.767 -28.774  1.00 78.88           C  
ATOM     23  OD1 ASP A 210       5.629 -10.799 -28.403  1.00 76.15           O  
ATOM     24  OD2 ASP A 210       7.304  -9.824 -29.444  1.00 79.88           O  
ATOM     25  N   LEU A 211       3.470  -6.293 -28.411  1.00 57.15           N  
ATOM     26  CA  LEU A 211       2.940  -4.953 -28.229  1.00 55.92           C  
ATOM     27  C   LEU A 211       1.661  -4.944 -27.411  1.00 57.35           C  
ATOM     28  O   LEU A 211       1.491  -4.048 -26.587  1.00 59.62           O  
ATOM     29  CB  LEU A 211       2.754  -4.254 -29.579  1.00 56.47           C  
ATOM     30  CG  LEU A 211       4.082  -3.919 -30.292  1.00 60.54           C  
ATOM     31  CD1 LEU A 211       3.863  -3.139 -31.584  1.00 61.96           C  
ATOM     32  CD2 LEU A 211       5.052  -3.154 -29.393  1.00 60.27           C  
ATOM     33  N   ARG A 212       0.822  -5.973 -27.571  1.00 54.11           N  
ATOM     34  CA  ARG A 212      -0.403  -6.125 -26.773  1.00 52.23           C  
ATOM     35  C   ARG A 212      -0.141  -6.626 -25.376  1.00 51.69           C  
ATOM     36  O   ARG A 212      -0.845  -6.246 -24.450  1.00 58.19           O  
ATOM     37  CB  ARG A 212      -1.401  -7.116 -27.403  1.00 53.97           C  
ATOM     38  CG  ARG A 212      -1.786  -6.869 -28.851  1.00 54.05           C  
ATOM     39  CD  ARG A 212      -2.464  -5.537 -29.085  1.00 53.68           C  
ATOM     40  NE  ARG A 212      -3.663  -5.309 -28.270  1.00 54.03           N  
ATOM     41  CZ  ARG A 212      -3.844  -4.282 -27.426  1.00 57.93           C  
ATOM     42  NH1 ARG A 212      -2.887  -3.364 -27.222  1.00 59.44           N  
ATOM     43  NH2 ARG A 212      -5.005  -4.155 -26.787  1.00 52.24           N  
ATOM     44  N   ALA A 213       0.803  -7.545 -25.220  1.00 51.97           N  
ATOM     45  CA  ALA A 213       1.104  -8.069 -23.898  1.00 47.15           C  
ATOM     46  C   ALA A 213       1.705  -6.921 -23.054  1.00 44.87           C  
ATOM     47  O   ALA A 213       1.291  -6.693 -21.937  1.00 51.58           O  
ATOM     48  CB  ALA A 213       2.064  -9.245 -23.995  1.00 45.57           C  
ATOM     49  N   LEU A 214       2.675  -6.209 -23.602  1.00 44.37           N  
ATOM     50  CA  LEU A 214       3.151  -4.959 -23.024  1.00 43.53           C  
ATOM     51  C   LEU A 214       1.980  -4.013 -22.596  1.00 49.90           C  
ATOM     52  O   LEU A 214       1.895  -3.584 -21.431  1.00 47.77           O  
ATOM     53  CB  LEU A 214       4.060  -4.288 -24.046  1.00 44.78           C  
ATOM     54  CG  LEU A 214       4.572  -2.868 -23.759  1.00 48.86           C  
ATOM     55  CD1 LEU A 214       5.053  -2.751 -22.321  1.00 49.27           C  
ATOM     56  CD2 LEU A 214       5.685  -2.468 -24.714  1.00 44.68           C  
ATOM     57  N   ALA A 215       1.052  -3.722 -23.508  1.00 46.14           N  
ATOM     58  CA  ALA A 215      -0.095  -2.871 -23.157  1.00 46.84           C  
ATOM     59  C   ALA A 215      -0.907  -3.465 -22.020  1.00 49.52           C  
ATOM     60  O   ALA A 215      -1.441  -2.723 -21.184  1.00 42.65           O  
ATOM     61  CB  ALA A 215      -1.001  -2.633 -24.368  1.00 44.43           C  
ATOM     62  N   LYS A 216      -1.019  -4.799 -22.002  1.00 49.58           N  
ATOM     63  CA  LYS A 216      -1.828  -5.490 -20.996  1.00 47.82           C  
ATOM     64  C   LYS A 216      -1.113  -5.395 -19.651  1.00 45.67           C  
ATOM     65  O   LYS A 216      -1.758  -5.165 -18.597  1.00 42.13           O  
ATOM     66  CB  LYS A 216      -2.086  -6.955 -21.388  1.00 47.43           C  
ATOM     67  N   HIS A 217       0.217  -5.547 -19.708  1.00 43.28           N  
ATOM     68  CA  HIS A 217       1.101  -5.415 -18.526  1.00 47.00           C  
ATOM     69  C   HIS A 217       1.057  -4.017 -17.919  1.00 45.00           C  
ATOM     70  O   HIS A 217       1.030  -3.876 -16.713  1.00 48.22           O  
ATOM     71  CB  HIS A 217       2.574  -5.764 -18.859  1.00 48.35           C  
ATOM     72  CG  HIS A 217       3.552  -5.370 -17.784  1.00 55.66           C  
ATOM     73  ND1 HIS A 217       3.586  -5.981 -16.545  1.00 52.20           N  
ATOM     74  CD2 HIS A 217       4.514  -4.406 -17.758  1.00 54.76           C  
ATOM     75  CE1 HIS A 217       4.531  -5.415 -15.809  1.00 54.55           C  
ATOM     76  NE2 HIS A 217       5.105  -4.456 -16.520  1.00 50.36           N  
ATOM     77  N   LEU A 218       1.076  -2.991 -18.758  1.00 47.12           N  
ATOM     78  CA  LEU A 218       1.059  -1.604 -18.269  1.00 43.82           C  
ATOM     79  C   LEU A 218      -0.301  -1.254 -17.669  1.00 40.22           C  
ATOM     80  O   LEU A 218      -0.372  -0.594 -16.634  1.00 33.74           O  
ATOM     81  CB  LEU A 218       1.418  -0.629 -19.382  1.00 42.16           C  
ATOM     82  CG  LEU A 218       2.883  -0.601 -19.797  1.00 42.47           C  
ATOM     83  CD1 LEU A 218       3.029   0.179 -21.096  1.00 44.00           C  
ATOM     84  CD2 LEU A 218       3.794  -0.012 -18.726  1.00 43.31           C  
ATOM     85  N   TYR A 219      -1.365  -1.739 -18.301  1.00 42.58           N  
ATOM     86  CA  TYR A 219      -2.722  -1.550 -17.794  1.00 41.82           C  
ATOM     87  C   TYR A 219      -2.913  -2.133 -16.406  1.00 43.97           C  
ATOM     88  O   TYR A 219      -3.505  -1.486 -15.521  1.00 44.29           O  
ATOM     89  CB  TYR A 219      -3.746  -2.148 -18.739  1.00 42.64           C  
ATOM     90  CG  TYR A 219      -5.112  -2.058 -18.141  1.00 41.53           C  
ATOM     91  CD1 TYR A 219      -5.732  -0.820 -17.978  1.00 42.69           C  
ATOM     92  CD2 TYR A 219      -5.758  -3.202 -17.671  1.00 46.98           C  
ATOM     93  CE1 TYR A 219      -6.984  -0.708 -17.402  1.00 47.34           C  
ATOM     94  CE2 TYR A 219      -7.007  -3.118 -17.059  1.00 51.12           C  
ATOM     95  CZ  TYR A 219      -7.625  -1.877 -16.941  1.00 52.82           C  
ATOM     96  OH  TYR A 219      -8.860  -1.824 -16.349  1.00 55.29           O  
ATOM     97  N   ASP A 220      -2.382  -3.337 -16.199  1.00 50.89           N  
ATOM     98  CA  ASP A 220      -2.501  -4.044 -14.907  1.00 50.11           C  
ATOM     99  C   ASP A 220      -1.739  -3.387 -13.764  1.00 50.24           C  
ATOM    100  O   ASP A 220      -2.215  -3.350 -12.628  1.00 53.00           O  
ATOM    101  CB  ASP A 220      -2.022  -5.488 -15.071  1.00 55.39           C  
ATOM    102  CG  ASP A 220      -2.987  -6.324 -15.912  1.00 60.16           C  
ATOM    103  OD1 ASP A 220      -4.197  -5.979 -15.961  1.00 62.77           O  
ATOM    104  OD2 ASP A 220      -2.531  -7.312 -16.524  1.00 60.77           O  
ATOM    105  N   SER A 221      -0.547  -2.899 -14.086  1.00 49.57           N  
ATOM    106  CA  SER A 221       0.308  -2.144 -13.176  1.00 46.55           C  
ATOM    107  C   SER A 221      -0.289  -0.766 -12.840  1.00 49.22           C  
ATOM    108  O   SER A 221      -0.253  -0.273 -11.701  1.00 45.66           O  
ATOM    109  CB  SER A 221       1.653  -1.959 -13.838  1.00 44.84           C  
ATOM    110  OG  SER A 221       2.405  -0.998 -13.138  1.00 51.28           O  
ATOM    111  N   TYR A 222      -0.847  -0.147 -13.861  1.00 49.57           N  
ATOM    112  CA  TYR A 222      -1.590   1.063 -13.698  1.00 45.25           C  
ATOM    113  C   TYR A 222      -2.739   0.842 -12.715  1.00 53.02           C  
ATOM    114  O   TYR A 222      -2.968   1.663 -11.807  1.00 56.58           O  
ATOM    115  CB  TYR A 222      -2.101   1.435 -15.077  1.00 41.96           C  
ATOM    116  CG  TYR A 222      -3.037   2.617 -15.168  1.00 41.69           C  
ATOM    117  CD1 TYR A 222      -4.387   2.462 -14.952  1.00 38.06           C  
ATOM    118  CD2 TYR A 222      -2.553   3.900 -15.507  1.00 41.69           C  
ATOM    119  CE1 TYR A 222      -5.259   3.524 -15.079  1.00 42.51           C  
ATOM    120  CE2 TYR A 222      -3.419   4.979 -15.627  1.00 41.42           C  
ATOM    121  CZ  TYR A 222      -4.774   4.787 -15.419  1.00 42.92           C  
ATOM    122  OH  TYR A 222      -5.659   5.862 -15.529  1.00 48.37           O  
ATOM    123  N   ILE A 223      -3.475  -0.261 -12.897  1.00 56.06           N  
ATOM    124  CA  ILE A 223      -4.637  -0.563 -12.047  1.00 54.20           C  
ATOM    125  C   ILE A 223      -4.185  -0.749 -10.598  1.00 51.85           C  
ATOM    126  O   ILE A 223      -4.791  -0.203  -9.677  1.00 54.22           O  
ATOM    127  CB  ILE A 223      -5.430  -1.791 -12.588  1.00 56.37           C  
ATOM    128  CG1 ILE A 223      -6.240  -1.379 -13.816  1.00 56.97           C  
ATOM    129  CG2 ILE A 223      -6.382  -2.370 -11.547  1.00 54.29           C  
ATOM    130  CD1 ILE A 223      -7.083  -0.127 -13.627  1.00 58.90           C  
ATOM    131  N   LYS A 224      -3.098  -1.492 -10.431  1.00 51.62           N  
ATOM    132  CA  LYS A 224      -2.411  -1.672  -9.148  1.00 49.73           C  
ATOM    133  C   LYS A 224      -1.959  -0.361  -8.543  1.00 49.19           C  
ATOM    134  O   LYS A 224      -2.207  -0.115  -7.387  1.00 50.21           O  
ATOM    135  CB  LYS A 224      -1.179  -2.607  -9.311  1.00 44.46           C  
ATOM    136  N   SER A 225      -1.281   0.481  -9.316  1.00 51.12           N  
ATOM    137  CA  SER A 225      -0.624   1.654  -8.746  1.00 47.40           C  
ATOM    138  C   SER A 225      -1.585   2.770  -8.453  1.00 51.64           C  
ATOM    139  O   SER A 225      -1.304   3.581  -7.585  1.00 59.18           O  
ATOM    140  CB  SER A 225       0.476   2.173  -9.657  1.00 44.70           C  
ATOM    141  OG  SER A 225       1.523   1.233  -9.775  1.00 44.00           O  
ATOM    142  N   PHE A 226      -2.712   2.803  -9.160  1.00 55.81           N  
ATOM    143  CA  PHE A 226      -3.590   3.969  -9.187  1.00 51.62           C  
ATOM    144  C   PHE A 226      -5.028   3.583  -8.887  1.00 53.04           C  
ATOM    145  O   PHE A 226      -5.801   3.268  -9.789  1.00 57.54           O  
ATOM    146  CB  PHE A 226      -3.535   4.609 -10.557  1.00 48.69           C  
ATOM    147  CG  PHE A 226      -2.177   5.117 -10.930  1.00 44.39           C  
ATOM    148  CD1 PHE A 226      -1.594   6.134 -10.216  1.00 42.43           C  
ATOM    149  CD2 PHE A 226      -1.508   4.612 -12.026  1.00 45.64           C  
ATOM    150  CE1 PHE A 226      -0.362   6.628 -10.572  1.00 40.31           C  
ATOM    151  CE2 PHE A 226      -0.264   5.094 -12.381  1.00 42.83           C  
ATOM    152  CZ  PHE A 226       0.306   6.097 -11.648  1.00 41.89           C  
ATOM    153  N   PRO A 227      -5.407   3.646  -7.619  1.00 56.75           N  
ATOM    154  CA  PRO A 227      -6.696   3.082  -7.230  1.00 60.63           C  
ATOM    155  C   PRO A 227      -7.896   3.794  -7.861  1.00 64.33           C  
ATOM    156  O   PRO A 227      -8.805   3.103  -8.337  1.00 65.78           O  
ATOM    157  CB  PRO A 227      -6.719   3.234  -5.708  1.00 57.87           C  
ATOM    158  CG  PRO A 227      -5.571   4.133  -5.354  1.00 62.32           C  
ATOM    159  CD  PRO A 227      -4.867   4.565  -6.604  1.00 60.13           C  
ATOM    160  N   LEU A 228      -7.899   5.134  -7.883  1.00 53.73           N  
ATOM    161  CA  LEU A 228      -8.975   5.859  -8.540  1.00 49.72           C  
ATOM    162  C   LEU A 228      -8.753   5.973 -10.063  1.00 48.08           C  
ATOM    163  O   LEU A 228      -7.941   6.771 -10.525  1.00 54.50           O  
ATOM    164  CB  LEU A 228      -9.149   7.237  -7.906  1.00 46.29           C  
ATOM    165  CG  LEU A 228     -10.324   8.012  -8.472  1.00 46.45           C  
ATOM    166  CD1 LEU A 228     -11.590   7.188  -8.409  1.00 47.76           C  
ATOM    167  CD2 LEU A 228     -10.503   9.286  -7.690  1.00 52.31           C  
ATOM    168  N   THR A 229      -9.490   5.176 -10.835  1.00 45.20           N  
ATOM    169  CA  THR A 229      -9.280   5.059 -12.285  1.00 42.00           C  
ATOM    170  C   THR A 229     -10.144   6.100 -12.954  1.00 37.72           C  
ATOM    171  O   THR A 229     -11.106   6.592 -12.349  1.00 37.33           O  
ATOM    172  CB  THR A 229      -9.657   3.636 -12.823  1.00 43.72           C  
ATOM    173  OG1 THR A 229     -10.990   3.281 -12.417  1.00 42.19           O  
ATOM    174  CG2 THR A 229      -8.670   2.546 -12.315  1.00 44.92           C  
ATOM    175  N   LYS A 230      -9.835   6.439 -14.208  1.00 35.31           N  
ATOM    176  CA  LYS A 230     -10.728   7.285 -14.958  1.00 34.50           C  
ATOM    177  C   LYS A 230     -12.155   6.698 -14.977  1.00 38.65           C  
ATOM    178  O   LYS A 230     -13.132   7.446 -14.911  1.00 37.74           O  
ATOM    179  CB  LYS A 230     -10.242   7.521 -16.363  1.00 32.21           C  
ATOM    180  CG  LYS A 230     -11.160   8.472 -17.122  1.00 32.19           C  
ATOM    181  CD  LYS A 230     -10.642   8.858 -18.497  1.00 33.56           C  
ATOM    182  CE  LYS A 230     -11.544   9.877 -19.154  1.00 33.61           C  
ATOM    183  NZ  LYS A 230     -11.085  10.283 -20.527  1.00 35.92           N  
ATOM    184  N   ALA A 231     -12.276   5.379 -15.099  1.00 41.32           N  
ATOM    185  CA  ALA A 231     -13.615   4.712 -15.209  1.00 44.84           C  
ATOM    186  C   ALA A 231     -14.467   5.041 -14.005  1.00 42.96           C  
ATOM    187  O   ALA A 231     -15.576   5.562 -14.138  1.00 42.68           O  
ATOM    188  CB  ALA A 231     -13.466   3.195 -15.332  1.00 46.65           C  
ATOM    189  N   LYS A 232     -13.904   4.793 -12.829  1.00 41.74           N  
ATOM    190  CA  LYS A 232     -14.563   5.159 -11.609  1.00 44.65           C  
ATOM    191  C   LYS A 232     -14.850   6.665 -11.468  1.00 50.13           C  
ATOM    192  O   LYS A 232     -15.997   7.062 -11.146  1.00 46.41           O  
ATOM    193  CB  LYS A 232     -13.771   4.637 -10.436  1.00 52.77           C  
ATOM    194  CG  LYS A 232     -13.709   3.114 -10.381  1.00 57.96           C  
ATOM    195  CD  LYS A 232     -13.522   2.611  -8.965  1.00 64.34           C  
ATOM    196  CE  LYS A 232     -12.148   2.990  -8.431  1.00 70.40           C  
ATOM    197  NZ  LYS A 232     -11.068   2.275  -9.162  1.00 72.30           N  
ATOM    198  N   ALA A 233     -13.837   7.503 -11.740  1.00 51.28           N  
ATOM    199  CA  ALA A 233     -14.009   8.944 -11.683  1.00 45.44           C  
ATOM    200  C   ALA A 233     -15.175   9.385 -12.551  1.00 44.41           C  
ATOM    201  O   ALA A 233     -15.931  10.256 -12.157  1.00 40.96           O  
ATOM    202  CB  ALA A 233     -12.729   9.675 -12.101  1.00 49.99           C  
ATOM    203  N   ARG A 234     -15.303   8.804 -13.744  1.00 50.28           N  
ATOM    204  CA  ARG A 234     -16.353   9.209 -14.694  1.00 51.76           C  
ATOM    205  C   ARG A 234     -17.716   8.767 -14.207  1.00 52.59           C  
ATOM    206  O   ARG A 234     -18.676   9.507 -14.336  1.00 57.19           O  
ATOM    207  CB  ARG A 234     -16.139   8.607 -16.089  1.00 52.85           C  
ATOM    208  CG  ARG A 234     -15.068   9.268 -16.931  1.00 56.40           C  
ATOM    209  CD  ARG A 234     -15.382  10.724 -17.202  1.00 55.79           C  
ATOM    210  NE  ARG A 234     -14.285  11.525 -16.718  1.00 54.38           N  
ATOM    211  CZ  ARG A 234     -14.189  12.850 -16.789  1.00 57.19           C  
ATOM    212  NH1 ARG A 234     -15.147  13.598 -17.332  1.00 54.40           N  
ATOM    213  NH2 ARG A 234     -13.091  13.426 -16.302  1.00 54.06           N  
ATOM    214  N   ALA A 235     -17.790   7.548 -13.684  1.00 50.96           N  
ATOM    215  CA  ALA A 235     -19.006   7.033 -13.072  1.00 57.05           C  
ATOM    216  C   ALA A 235     -19.498   7.989 -11.943  1.00 60.28           C  
ATOM    217  O   ALA A 235     -20.695   8.313 -11.860  1.00 56.73           O  
ATOM    218  CB  ALA A 235     -18.753   5.621 -12.546  1.00 54.92           C  
ATOM    219  N   ILE A 236     -18.564   8.472 -11.113  1.00 57.43           N  
ATOM    220  CA  ILE A 236     -18.901   9.465 -10.085  1.00 54.78           C  
ATOM    221  C   ILE A 236     -19.364  10.811 -10.664  1.00 56.47           C  
ATOM    222  O   ILE A 236     -20.285  11.433 -10.130  1.00 59.42           O  
ATOM    223  CB  ILE A 236     -17.728   9.720  -9.123  1.00 55.66           C  
ATOM    224  CG1 ILE A 236     -17.435   8.462  -8.307  1.00 54.35           C  
ATOM    225  CG2 ILE A 236     -18.036  10.883  -8.169  1.00 58.65           C  
ATOM    226  CD1 ILE A 236     -16.233   8.566  -7.377  1.00 51.35           C  
ATOM    227  N   LEU A 237     -18.724  11.285 -11.727  1.00 52.88           N  
ATOM    228  CA  LEU A 237     -19.006  12.642 -12.182  1.00 56.48           C  
ATOM    229  C   LEU A 237     -20.381  12.733 -12.836  1.00 58.76           C  
ATOM    230  O   LEU A 237     -20.978  13.799 -12.866  1.00 60.62           O  
ATOM    231  CB  LEU A 237     -17.904  13.152 -13.114  1.00 52.85           C  
ATOM    232  CG  LEU A 237     -16.579  13.537 -12.442  1.00 54.65           C  
ATOM    233  CD1 LEU A 237     -15.429  13.440 -13.429  1.00 57.96           C  
ATOM    234  CD2 LEU A 237     -16.616  14.929 -11.869  1.00 54.95           C  
ATOM    235  N   THR A 238     -20.867  11.602 -13.348  1.00 72.88           N  
ATOM    236  CA  THR A 238     -22.144  11.503 -14.096  1.00 72.90           C  
ATOM    237  C   THR A 238     -23.328  10.925 -13.296  1.00 71.99           C  
ATOM    238  O   THR A 238     -24.410  10.751 -13.850  1.00 72.51           O  
ATOM    239  CB  THR A 238     -21.960  10.589 -15.326  1.00 69.01           C  
ATOM    240  OG1 THR A 238     -21.556   9.273 -14.889  1.00 69.19           O  
ATOM    241  CG2 THR A 238     -20.911  11.187 -16.281  1.00 72.61           C  
ATOM    242  N   GLY A 239     -23.119  10.610 -12.018  1.00 73.18           N  
ATOM    243  CA  GLY A 239     -24.147   9.963 -11.212  1.00 78.24           C  
ATOM    244  C   GLY A 239     -24.450   8.575 -11.738  1.00 84.05           C  
ATOM    245  O   GLY A 239     -25.602   8.212 -11.923  1.00 94.61           O  
ATOM    246  N   LYS A 240     -23.413   7.761 -11.914  1.00 85.13           N  
ATOM    247  CA  LYS A 240     -23.573   6.359 -12.323  1.00 80.30           C  
ATOM    248  C   LYS A 240     -23.379   5.383 -11.154  1.00 83.80           C  
ATOM    249  O   LYS A 240     -23.205   4.181 -11.351  1.00 79.80           O  
ATOM    250  CB  LYS A 240     -22.604   6.018 -13.457  1.00 70.97           C  
ATOM    251  N   THR A 241     -23.393   5.929  -9.943  1.00 90.59           N  
ATOM    252  CA  THR A 241     -22.826   5.316  -8.736  1.00 93.70           C  
ATOM    253  C   THR A 241     -23.760   5.449  -7.518  1.00 94.20           C  
ATOM    254  O   THR A 241     -23.864   4.539  -6.686  1.00 86.25           O  
ATOM    255  CB  THR A 241     -21.418   5.915  -8.437  1.00 97.81           C  
ATOM    256  OG1 THR A 241     -20.505   4.861  -8.098  1.00 86.64           O  
ATOM    257  CG2 THR A 241     -21.455   7.004  -7.315  1.00 96.49           C  
ATOM    258  N   LYS A 244     -23.485   7.746  -1.784  1.00 81.80           N  
ATOM    259  CA  LYS A 244     -22.360   7.672  -2.709  1.00 75.70           C  
ATOM    260  C   LYS A 244     -21.871   9.081  -3.144  1.00 76.85           C  
ATOM    261  O   LYS A 244     -20.666   9.332  -3.109  1.00 65.98           O  
ATOM    262  CB  LYS A 244     -22.724   6.814  -3.930  1.00 70.51           C  
ATOM    263  N   SER A 245     -22.793   9.988  -3.502  1.00 67.16           N  
ATOM    264  CA  SER A 245     -22.460  11.328  -4.069  1.00 67.26           C  
ATOM    265  C   SER A 245     -21.399  12.205  -3.333  1.00 62.95           C  
ATOM    266  O   SER A 245     -21.428  12.321  -2.108  1.00 59.36           O  
ATOM    267  CB  SER A 245     -23.736  12.175  -4.217  1.00 69.43           C  
ATOM    268  OG  SER A 245     -24.240  12.135  -5.537  1.00 66.58           O  
ATOM    269  N   PRO A 246     -20.476  12.847  -4.090  1.00 55.14           N  
ATOM    270  CA  PRO A 246     -19.440  13.717  -3.511  1.00 50.65           C  
ATOM    271  C   PRO A 246     -19.931  15.073  -2.979  1.00 46.86           C  
ATOM    272  O   PRO A 246     -20.768  15.719  -3.591  1.00 50.69           O  
ATOM    273  CB  PRO A 246     -18.501  13.954  -4.693  1.00 47.87           C  
ATOM    274  CG  PRO A 246     -19.382  13.852  -5.874  1.00 49.46           C  
ATOM    275  CD  PRO A 246     -20.254  12.685  -5.538  1.00 55.32           C  
ATOM    276  N   PHE A 247     -19.374  15.513  -1.861  1.00 45.45           N  
ATOM    277  CA  PHE A 247     -19.666  16.847  -1.331  1.00 48.26           C  
ATOM    278  C   PHE A 247     -19.191  17.951  -2.288  1.00 46.35           C  
ATOM    279  O   PHE A 247     -18.013  18.012  -2.630  1.00 40.52           O  
ATOM    280  CB  PHE A 247     -18.976  17.043   0.031  1.00 50.78           C  
ATOM    281  CG  PHE A 247     -19.480  18.238   0.795  1.00 53.10           C  
ATOM    282  CD1 PHE A 247     -18.933  19.502   0.577  1.00 55.19           C  
ATOM    283  CD2 PHE A 247     -20.505  18.103   1.723  1.00 53.66           C  
ATOM    284  CE1 PHE A 247     -19.410  20.610   1.260  1.00 57.84           C  
ATOM    285  CE2 PHE A 247     -20.977  19.199   2.415  1.00 54.36           C  
ATOM    286  CZ  PHE A 247     -20.424  20.456   2.189  1.00 59.32           C  
ATOM    287  N   VAL A 248     -20.105  18.834  -2.682  1.00 43.60           N  
ATOM    288  CA  VAL A 248     -19.779  19.915  -3.561  1.00 43.57           C  
ATOM    289  C   VAL A 248     -19.336  21.158  -2.806  1.00 47.41           C  
ATOM    290  O   VAL A 248     -20.086  21.723  -2.003  1.00 58.74           O  
ATOM    291  CB  VAL A 248     -20.979  20.294  -4.406  1.00 44.02           C  
ATOM    292  CG1 VAL A 248     -20.573  21.380  -5.414  1.00 39.03           C  
ATOM    293  CG2 VAL A 248     -21.535  19.032  -5.080  1.00 42.43           C  
ATOM    294  N   ILE A 249     -18.127  21.596  -3.101  1.00 42.83           N  
ATOM    295  CA  ILE A 249     -17.568  22.821  -2.557  1.00 39.79           C  
ATOM    296  C   ILE A 249     -17.631  23.860  -3.667  1.00 38.91           C  
ATOM    297  O   ILE A 249     -16.921  23.732  -4.670  1.00 38.73           O  
ATOM    298  CB  ILE A 249     -16.120  22.585  -2.137  1.00 41.83           C  
ATOM    299  CG1 ILE A 249     -16.107  21.560  -0.996  1.00 42.25           C  
ATOM    300  CG2 ILE A 249     -15.427  23.922  -1.788  1.00 39.84           C  
ATOM    301  CD1 ILE A 249     -14.765  20.929  -0.713  1.00 45.81           C  
ATOM    302  N   TYR A 250     -18.521  24.835  -3.499  1.00 35.03           N  
ATOM    303  CA  TYR A 250     -18.807  25.869  -4.509  1.00 38.03           C  
ATOM    304  C   TYR A 250     -18.666  27.336  -3.984  1.00 36.02           C  
ATOM    305  O   TYR A 250     -18.724  28.267  -4.764  1.00 38.84           O  
ATOM    306  CB  TYR A 250     -20.201  25.634  -5.109  1.00 38.72           C  
ATOM    307  CG  TYR A 250     -21.324  25.875  -4.146  1.00 40.82           C  
ATOM    308  CD1 TYR A 250     -21.839  27.147  -3.966  1.00 44.70           C  
ATOM    309  CD2 TYR A 250     -21.854  24.833  -3.410  1.00 44.43           C  
ATOM    310  CE1 TYR A 250     -22.853  27.381  -3.055  1.00 48.68           C  
ATOM    311  CE2 TYR A 250     -22.851  25.043  -2.502  1.00 45.93           C  
ATOM    312  CZ  TYR A 250     -23.351  26.318  -2.336  1.00 50.94           C  
ATOM    313  OH  TYR A 250     -24.350  26.525  -1.438  1.00 54.09           O  
ATOM    314  N   ASP A 251     -18.513  27.464  -2.661  1.00 36.61           N  
ATOM    315  CA  ASP A 251     -18.378  28.744  -1.951  1.00 41.34           C  
ATOM    316  C   ASP A 251     -17.659  28.571  -0.596  1.00 39.12           C  
ATOM    317  O   ASP A 251     -17.543  27.452  -0.095  1.00 35.00           O  
ATOM    318  CB  ASP A 251     -19.749  29.390  -1.743  1.00 39.94           C  
ATOM    319  CG  ASP A 251     -20.531  28.747  -0.615  1.00 43.62           C  
ATOM    320  OD1 ASP A 251     -20.164  27.629  -0.197  1.00 42.89           O  
ATOM    321  OD2 ASP A 251     -21.514  29.359  -0.147  1.00 47.27           O  
ATOM    322  N   MET A 252     -17.178  29.671  -0.010  1.00 38.56           N  
ATOM    323  CA  MET A 252     -16.457  29.627   1.218  1.00 36.60           C  
ATOM    324  C   MET A 252     -17.241  28.820   2.230  1.00 42.34           C  
ATOM    325  O   MET A 252     -16.686  27.924   2.889  1.00 45.50           O  
ATOM    326  CB  MET A 252     -16.212  31.011   1.757  1.00 41.95           C  
ATOM    327  CG  MET A 252     -15.058  31.781   1.131  1.00 41.28           C  
ATOM    328  SD  MET A 252     -13.515  30.823   1.020  1.00 45.42           S  
ATOM    329  CE  MET A 252     -12.509  32.062   0.185  1.00 41.49           C  
ATOM    330  N   ASN A 253     -18.530  29.099   2.323  1.00 35.57           N  
ATOM    331  CA  ASN A 253     -19.400  28.409   3.266  1.00 38.73           C  
ATOM    332  C   ASN A 253     -19.394  26.907   3.116  1.00 38.20           C  
ATOM    333  O   ASN A 253     -19.345  26.198   4.117  1.00 37.29           O  
ATOM    334  CB  ASN A 253     -20.858  28.921   3.160  1.00 39.21           C  
ATOM    335  CG  ASN A 253     -21.005  30.336   3.673  1.00 39.82           C  
ATOM    336  OD1 ASN A 253     -20.107  30.851   4.329  1.00 42.88           O  
ATOM    337  ND2 ASN A 253     -22.122  30.967   3.385  1.00 41.18           N  
ATOM    338  N   SER A 254     -19.479  26.427   1.879  1.00 39.41           N  
ATOM    339  CA  SER A 254     -19.398  24.987   1.605  1.00 38.50           C  
ATOM    340  C   SER A 254     -17.976  24.451   1.706  1.00 39.45           C  
ATOM    341  O   SER A 254     -17.764  23.269   1.980  1.00 40.75           O  
ATOM    342  CB  SER A 254     -19.962  24.679   0.228  1.00 39.72           C  
ATOM    343  OG  SER A 254     -19.312  25.462  -0.771  1.00 43.51           O  
ATOM    344  N   LEU A 255     -16.975  25.284   1.454  1.00 39.27           N  
ATOM    345  CA  LEU A 255     -15.613  24.816   1.683  1.00 39.43           C  
ATOM    346  C   LEU A 255     -15.439  24.432   3.162  1.00 42.27           C  
ATOM    347  O   LEU A 255     -14.863  23.387   3.481  1.00 45.40           O  
ATOM    348  CB  LEU A 255     -14.577  25.884   1.319  1.00 41.85           C  
ATOM    349  CG  LEU A 255     -13.223  25.441   1.881  1.00 43.44           C  
ATOM    350  CD1 LEU A 255     -12.517  24.494   0.912  1.00 44.54           C  
ATOM    351  CD2 LEU A 255     -12.386  26.623   2.238  1.00 44.29           C  
ATOM    352  N   MET A 256     -15.924  25.296   4.051  1.00 44.62           N  
ATOM    353  CA  MET A 256     -15.837  25.099   5.511  1.00 46.51           C  
ATOM    354  C   MET A 256     -16.648  23.919   5.962  1.00 47.14           C  
ATOM    355  O   MET A 256     -16.121  23.083   6.672  1.00 46.77           O  
ATOM    356  CB  MET A 256     -16.327  26.326   6.269  1.00 47.20           C  
ATOM    357  CG  MET A 256     -15.471  27.561   6.055  1.00 47.48           C  
ATOM    358  SD  MET A 256     -13.763  27.235   6.421  1.00 51.93           S  
ATOM    359  CE  MET A 256     -13.066  28.849   6.066  1.00 58.72           C  
ATOM    360  N   MET A 257     -17.922  23.848   5.567  1.00 49.37           N  
ATOM    361  CA  MET A 257     -18.708  22.619   5.797  1.00 47.53           C  
ATOM    362  C   MET A 257     -17.945  21.417   5.272  1.00 51.50           C  
ATOM    363  O   MET A 257     -17.753  20.451   5.979  1.00 61.53           O  
ATOM    364  CB  MET A 257     -20.028  22.654   5.091  1.00 50.27           C  
ATOM    365  CG  MET A 257     -20.972  23.766   5.541  1.00 60.78           C  
ATOM    366  SD  MET A 257     -21.603  23.566   7.208  1.00 62.63           S  
ATOM    367  CE  MET A 257     -22.674  22.131   7.022  1.00 63.66           C  
ATOM    368  N   GLY A 258     -17.488  21.490   4.031  1.00 55.69           N  
ATOM    369  CA  GLY A 258     -16.855  20.348   3.387  1.00 57.59           C  
ATOM    370  C   GLY A 258     -15.607  19.822   4.056  1.00 60.06           C  
ATOM    371  O   GLY A 258     -15.473  18.620   4.230  1.00 67.62           O  
ATOM    372  N   GLU A 259     -14.687  20.715   4.429  1.00 66.32           N  
ATOM    373  CA  GLU A 259     -13.400  20.306   5.012  1.00 63.62           C  
ATOM    374  C   GLU A 259     -13.587  19.759   6.424  1.00 66.30           C  
ATOM    375  O   GLU A 259     -12.757  19.002   6.921  1.00 65.13           O  
ATOM    376  CB  GLU A 259     -12.361  21.445   4.969  1.00 60.88           C  
ATOM    377  CG  GLU A 259     -12.460  22.501   6.063  1.00 64.01           C  
ATOM    378  CD  GLU A 259     -11.377  23.582   5.976  1.00 65.03           C  
ATOM    379  OE1 GLU A 259     -11.343  24.434   6.883  1.00 70.35           O  
ATOM    380  OE2 GLU A 259     -10.543  23.595   5.034  1.00 56.24           O  
ATOM    381  N   ASP A 260     -14.677  20.157   7.062  1.00 68.25           N  
ATOM    382  CA  ASP A 260     -15.161  19.484   8.258  1.00 73.44           C  
ATOM    383  C   ASP A 260     -15.686  18.086   7.905  1.00 71.85           C  
ATOM    384  O   ASP A 260     -15.440  17.133   8.632  1.00 64.89           O  
ATOM    385  CB  ASP A 260     -16.298  20.283   8.932  1.00 76.71           C  
ATOM    386  CG  ASP A 260     -15.798  21.379   9.864  1.00 78.71           C  
ATOM    387  OD1 ASP A 260     -14.576  21.466  10.142  1.00 73.04           O  
ATOM    388  OD2 ASP A 260     -16.655  22.164  10.327  1.00 85.48           O  
ATOM    389  N   LYS A 261     -16.423  17.977   6.801  1.00 75.10           N  
ATOM    390  CA  LYS A 261     -17.163  16.754   6.479  1.00 74.59           C  
ATOM    391  C   LYS A 261     -16.361  15.690   5.713  1.00 80.23           C  
ATOM    392  O   LYS A 261     -16.949  14.759   5.172  1.00 76.97           O  
ATOM    393  CB  LYS A 261     -18.455  17.107   5.733  1.00 76.57           C  
ATOM    394  CG  LYS A 261     -19.492  17.784   6.628  1.00 82.26           C  
ATOM    395  CD  LYS A 261     -20.863  17.896   5.970  1.00 81.70           C  
ATOM    396  CE  LYS A 261     -21.615  16.564   5.971  1.00 83.41           C  
ATOM    397  NZ  LYS A 261     -22.210  16.200   7.292  1.00 82.16           N  
ATOM    398  N   ILE A 262     -15.031  15.824   5.669  1.00 85.37           N  
ATOM    399  CA  ILE A 262     -14.138  14.763   5.160  1.00 84.85           C  
ATOM    400  C   ILE A 262     -12.677  15.037   5.526  1.00 83.50           C  
ATOM    401  O   ILE A 262     -11.836  14.136   5.466  1.00 78.89           O  
ATOM    402  CB  ILE A 262     -14.243  14.554   3.620  1.00 89.13           C  
ATOM    403  CG1 ILE A 262     -14.770  15.827   2.918  1.00 90.28           C  
ATOM    404  CG2 ILE A 262     -15.101  13.327   3.308  1.00 89.21           C  
ATOM    405  CD1 ILE A 262     -14.625  15.868   1.404  1.00 86.37           C  
ATOM    406  N   GLU A 272      -2.415  20.101  11.140  1.00 30.00           N  
ATOM    407  CA  GLU A 272      -2.088  20.935  12.283  1.00 30.00           C  
ATOM    408  C   GLU A 272      -2.699  22.358  12.336  1.00 30.00           C  
ATOM    409  O   GLU A 272      -3.217  22.727  13.366  1.00 30.00           O  
ATOM    410  CB  GLU A 272      -0.566  21.061  12.378  1.00 20.00           C  
ATOM    411  N   GLN A 273      -2.623  23.149  11.256  1.00 30.00           N  
ATOM    412  CA  GLN A 273      -3.048  24.575  11.274  1.00 30.00           C  
ATOM    413  C   GLN A 273      -4.040  25.107  10.183  1.00 30.00           C  
ATOM    414  O   GLN A 273      -3.985  24.703   9.022  1.00 30.00           O  
ATOM    415  CB  GLN A 273      -1.792  25.447  11.228  1.00 20.00           C  
ATOM    416  CG  GLN A 273      -0.878  25.286  12.432  1.00 20.00           C  
ATOM    417  N   SER A 274      -4.928  26.028  10.574  1.00 72.34           N  
ATOM    418  CA  SER A 274      -5.734  26.805   9.621  1.00 66.55           C  
ATOM    419  C   SER A 274      -5.239  28.241   9.423  1.00 71.07           C  
ATOM    420  O   SER A 274      -5.093  29.004  10.369  1.00 64.98           O  
ATOM    421  CB  SER A 274      -7.192  26.837  10.006  1.00 61.78           C  
ATOM    422  OG  SER A 274      -7.913  25.789   9.407  1.00 64.81           O  
ATOM    423  N   LYS A 275      -4.950  28.536   8.156  1.00 67.84           N  
ATOM    424  CA  LYS A 275      -4.489  29.831   7.673  1.00 62.38           C  
ATOM    425  C   LYS A 275      -5.209  30.112   6.355  1.00 61.72           C  
ATOM    426  O   LYS A 275      -5.697  29.188   5.703  1.00 50.98           O  
ATOM    427  CB  LYS A 275      -2.975  29.822   7.462  1.00 60.44           C  
ATOM    428  CG  LYS A 275      -2.485  28.727   6.530  1.00 56.98           C  
ATOM    429  CD  LYS A 275      -1.817  27.601   7.303  1.00 52.96           C  
ATOM    430  N   GLU A 276      -5.193  31.339   5.852  1.00 59.70           N  
ATOM    431  CA  GLU A 276      -6.252  31.796   4.950  1.00 56.69           C  
ATOM    432  C   GLU A 276      -6.540  30.859   3.760  1.00 51.36           C  
ATOM    433  O   GLU A 276      -5.635  30.335   3.111  1.00 45.65           O  
ATOM    434  CB  GLU A 276      -5.941  33.205   4.438  1.00 58.24           C  
ATOM    435  CG  GLU A 276      -6.844  33.667   3.306  1.00 64.62           C  
ATOM    436  CD  GLU A 276      -6.338  34.927   2.633  1.00 70.50           C  
ATOM    437  OE1 GLU A 276      -6.787  35.223   1.506  1.00 64.35           O  
ATOM    438  OE2 GLU A 276      -5.490  35.623   3.232  1.00 74.55           O  
ATOM    439  N   VAL A 277      -7.807  30.692   3.421  1.00 46.83           N  
ATOM    440  CA  VAL A 277      -8.256  29.482   2.758  1.00 42.84           C  
ATOM    441  C   VAL A 277      -7.480  29.224   1.471  1.00 41.99           C  
ATOM    442  O   VAL A 277      -7.191  28.075   1.136  1.00 40.87           O  
ATOM    443  CB  VAL A 277      -9.760  29.544   2.432  1.00 42.29           C  
ATOM    444  CG1 VAL A 277     -10.213  28.252   1.770  1.00 41.65           C  
ATOM    445  CG2 VAL A 277     -10.565  29.816   3.694  1.00 44.12           C  
ATOM    446  N   ALA A 278      -7.148  30.284   0.750  1.00 37.18           N  
ATOM    447  CA  ALA A 278      -6.464  30.151  -0.530  1.00 38.46           C  
ATOM    448  C   ALA A 278      -5.171  29.346  -0.440  1.00 40.61           C  
ATOM    449  O   ALA A 278      -4.820  28.597  -1.359  1.00 44.62           O  
ATOM    450  CB  ALA A 278      -6.168  31.529  -1.073  1.00 40.29           C  
ATOM    451  N   ILE A 279      -4.491  29.522   0.690  1.00 41.97           N  
ATOM    452  CA  ILE A 279      -3.230  28.893   0.993  1.00 42.36           C  
ATOM    453  C   ILE A 279      -3.498  27.462   1.370  1.00 41.20           C  
ATOM    454  O   ILE A 279      -2.826  26.564   0.919  1.00 39.55           O  
ATOM    455  CB  ILE A 279      -2.564  29.633   2.177  1.00 47.83           C  
ATOM    456  CG1 ILE A 279      -2.162  31.043   1.759  1.00 42.05           C  
ATOM    457  CG2 ILE A 279      -1.359  28.864   2.730  1.00 47.60           C  
ATOM    458  CD1 ILE A 279      -1.857  31.922   2.947  1.00 45.20           C  
ATOM    459  N   ARG A 280      -4.518  27.240   2.181  1.00 40.23           N  
ATOM    460  CA  ARG A 280      -4.877  25.877   2.529  1.00 37.27           C  
ATOM    461  C   ARG A 280      -5.244  25.034   1.333  1.00 39.73           C  
ATOM    462  O   ARG A 280      -4.849  23.851   1.233  1.00 42.87           O  
ATOM    463  CB  ARG A 280      -6.005  25.847   3.532  1.00 37.63           C  
ATOM    464  CG  ARG A 280      -5.622  26.460   4.866  1.00 37.02           C  
ATOM    465  CD  ARG A 280      -6.525  25.933   5.979  1.00 41.01           C  
ATOM    466  NE  ARG A 280      -7.961  25.887   5.692  1.00 42.12           N  
ATOM    467  CZ  ARG A 280      -8.849  26.887   5.869  1.00 42.33           C  
ATOM    468  NH1 ARG A 280      -8.494  28.116   6.267  1.00 39.26           N  
ATOM    469  NH2 ARG A 280     -10.136  26.642   5.642  1.00 40.11           N  
ATOM    470  N   ILE A 281      -5.977  25.628   0.408  1.00 39.28           N  
ATOM    471  CA  ILE A 281      -6.326  24.933  -0.818  1.00 38.73           C  
ATOM    472  C   ILE A 281      -5.093  24.634  -1.704  1.00 38.17           C  
ATOM    473  O   ILE A 281      -4.937  23.499  -2.203  1.00 34.07           O  
ATOM    474  CB  ILE A 281      -7.390  25.728  -1.589  1.00 37.78           C  
ATOM    475  CG1 ILE A 281      -8.730  25.613  -0.856  1.00 39.49           C  
ATOM    476  CG2 ILE A 281      -7.548  25.200  -2.994  1.00 38.08           C  
ATOM    477  CD1 ILE A 281      -9.883  26.305  -1.537  1.00 38.26           C  
ATOM    478  N   PHE A 282      -4.249  25.654  -1.918  1.00 33.74           N  
ATOM    479  CA  PHE A 282      -3.089  25.502  -2.786  1.00 32.57           C  
ATOM    480  C   PHE A 282      -2.165  24.482  -2.175  1.00 33.29           C  
ATOM    481  O   PHE A 282      -1.553  23.686  -2.859  1.00 32.61           O  
ATOM    482  CB  PHE A 282      -2.353  26.836  -2.885  1.00 36.89           C  
ATOM    483  CG  PHE A 282      -1.174  26.809  -3.799  1.00 37.57           C  
ATOM    484  CD1 PHE A 282      -1.339  26.996  -5.161  0.50 34.89           C  
ATOM    485  CD2 PHE A 282       0.104  26.607  -3.298  0.50 36.91           C  
ATOM    486  CE1 PHE A 282      -0.250  26.971  -6.003  0.50 35.24           C  
ATOM    487  CE2 PHE A 282       1.201  26.596  -4.133  0.50 34.92           C  
ATOM    488  CZ  PHE A 282       1.027  26.768  -5.485  0.50 35.65           C  
ATOM    489  N   GLN A 283      -2.078  24.531  -0.856  1.00 36.24           N  
ATOM    490  CA  GLN A 283      -1.215  23.674  -0.090  1.00 41.29           C  
ATOM    491  C   GLN A 283      -1.678  22.212  -0.180  1.00 43.43           C  
ATOM    492  O   GLN A 283      -0.875  21.307  -0.378  1.00 39.59           O  
ATOM    493  CB  GLN A 283      -1.240  24.150   1.345  1.00 43.54           C  
ATOM    494  CG  GLN A 283      -0.008  23.796   2.095  1.00 52.86           C  
ATOM    495  CD  GLN A 283       0.052  24.521   3.417  1.00 54.99           C  
ATOM    496  OE1 GLN A 283       0.807  25.476   3.596  1.00 52.33           O  
ATOM    497  NE2 GLN A 283      -0.761  24.086   4.339  1.00 54.59           N  
ATOM    498  N   GLY A 284      -2.979  21.992  -0.019  1.00 40.61           N  
ATOM    499  CA  GLY A 284      -3.566  20.683  -0.234  1.00 37.90           C  
ATOM    500  C   GLY A 284      -3.250  20.141  -1.616  1.00 39.34           C  
ATOM    501  O   GLY A 284      -2.865  18.985  -1.767  1.00 39.18           O  
ATOM    502  N   CYS A 285      -3.357  20.976  -2.640  1.00 41.69           N  
ATOM    503  CA  CYS A 285      -3.116  20.495  -4.004  1.00 40.24           C  
ATOM    504  C   CYS A 285      -1.672  19.994  -4.143  1.00 39.36           C  
ATOM    505  O   CYS A 285      -1.395  18.949  -4.774  1.00 41.17           O  
ATOM    506  CB  CYS A 285      -3.392  21.588  -5.030  1.00 41.96           C  
ATOM    507  SG  CYS A 285      -2.878  21.197  -6.730  1.00 49.95           S  
ATOM    508  N   GLN A 286      -0.779  20.753  -3.530  1.00 36.27           N  
ATOM    509  CA  GLN A 286       0.644  20.553  -3.605  1.00 38.93           C  
ATOM    510  C   GLN A 286       1.049  19.314  -2.787  1.00 37.69           C  
ATOM    511  O   GLN A 286       1.827  18.458  -3.265  1.00 35.52           O  
ATOM    512  CB  GLN A 286       1.325  21.877  -3.188  1.00 42.89           C  
ATOM    513  CG  GLN A 286       2.804  21.811  -2.898  1.00 50.65           C  
ATOM    514  CD  GLN A 286       3.664  21.448  -4.093  1.00 53.68           C  
ATOM    515  OE1 GLN A 286       3.438  21.930  -5.211  1.00 51.43           O  
ATOM    516  NE2 GLN A 286       4.693  20.619  -3.849  1.00 54.40           N  
ATOM    517  N   PHE A 287       0.477  19.169  -1.598  1.00 35.45           N  
ATOM    518  CA  PHE A 287       0.632  17.929  -0.857  1.00 40.29           C  
ATOM    519  C   PHE A 287       0.089  16.740  -1.648  1.00 42.56           C  
ATOM    520  O   PHE A 287       0.760  15.706  -1.712  1.00 37.91           O  
ATOM    521  CB  PHE A 287      -0.123  17.964   0.477  1.00 43.14           C  
ATOM    522  CG  PHE A 287       0.619  18.628   1.584  1.00 46.83           C  
ATOM    523  CD1 PHE A 287       1.681  19.486   1.342  1.00 51.18           C  
ATOM    524  CD2 PHE A 287       0.208  18.448   2.870  1.00 56.25           C  
ATOM    525  CE1 PHE A 287       2.342  20.107   2.378  1.00 52.31           C  
ATOM    526  CE2 PHE A 287       0.867  19.068   3.915  1.00 58.68           C  
ATOM    527  CZ  PHE A 287       1.943  19.891   3.665  1.00 54.25           C  
ATOM    528  N   ARG A 288      -1.125  16.858  -2.204  1.00 36.04           N  
ATOM    529  CA  ARG A 288      -1.708  15.725  -2.970  1.00 36.96           C  
ATOM    530  C   ARG A 288      -0.845  15.338  -4.158  1.00 35.66           C  
ATOM    531  O   ARG A 288      -0.749  14.158  -4.504  1.00 37.01           O  
ATOM    532  CB  ARG A 288      -3.121  16.017  -3.448  1.00 37.80           C  
ATOM    533  N   SER A 289      -0.174  16.326  -4.747  1.00 31.91           N  
ATOM    534  CA  SER A 289       0.742  16.079  -5.831  1.00 31.45           C  
ATOM    535  C   SER A 289       2.029  15.353  -5.405  1.00 32.15           C  
ATOM    536  O   SER A 289       2.571  14.524  -6.159  1.00 35.17           O  
ATOM    537  CB  SER A 289       1.111  17.384  -6.524  1.00 32.40           C  
ATOM    538  OG  SER A 289      -0.038  17.998  -7.090  1.00 37.52           O  
ATOM    539  N   MET A 290       2.555  15.693  -4.250  1.00 33.41           N  
ATOM    540  CA  MET A 290       3.778  15.049  -3.768  1.00 36.63           C  
ATOM    541  C   MET A 290       3.419  13.661  -3.310  1.00 37.19           C  
ATOM    542  O   MET A 290       4.118  12.725  -3.641  1.00 37.97           O  
ATOM    543  CB  MET A 290       4.410  15.847  -2.651  1.00 38.47           C  
ATOM    544  CG  MET A 290       4.946  17.172  -3.142  1.00 40.11           C  
ATOM    545  SD  MET A 290       6.340  16.884  -4.243  1.00 44.22           S  
ATOM    546  CE  MET A 290       5.594  17.215  -5.834  1.00 47.86           C  
ATOM    547  N   GLU A 291       2.283  13.543  -2.633  1.00 35.54           N  
ATOM    548  CA  GLU A 291       1.650  12.241  -2.364  1.00 37.27           C  
ATOM    549  C   GLU A 291       1.546  11.393  -3.617  1.00 38.34           C  
ATOM    550  O   GLU A 291       2.038  10.281  -3.636  1.00 46.33           O  
ATOM    551  CB  GLU A 291       0.309  12.396  -1.629  0.50 35.31           C  
ATOM    552  CG  GLU A 291       0.518  12.901  -0.193  0.50 36.23           C  
ATOM    553  CD  GLU A 291      -0.764  13.234   0.545  0.50 38.21           C  
ATOM    554  OE1 GLU A 291      -1.816  12.648   0.227  0.50 39.22           O  
ATOM    555  OE2 GLU A 291      -0.721  14.084   1.457  0.50 39.64           O  
ATOM    556  N   ALA A 292       0.990  11.918  -4.693  1.00 38.26           N  
ATOM    557  CA  ALA A 292       0.903  11.141  -5.916  1.00 34.70           C  
ATOM    558  C   ALA A 292       2.261  10.597  -6.475  1.00 38.98           C  
ATOM    559  O   ALA A 292       2.276   9.563  -7.148  1.00 39.05           O  
ATOM    560  CB  ALA A 292       0.189  11.926  -6.986  1.00 34.79           C  
ATOM    561  N   VAL A 293       3.370  11.288  -6.210  1.00 36.80           N  
ATOM    562  CA  VAL A 293       4.683  10.874  -6.693  1.00 36.77           C  
ATOM    563  C   VAL A 293       5.001   9.426  -6.330  1.00 37.58           C  
ATOM    564  O   VAL A 293       5.704   8.755  -7.054  1.00 36.47           O  
ATOM    565  CB  VAL A 293       5.828  11.757  -6.094  1.00 38.62           C  
ATOM    566  CG1 VAL A 293       7.201  11.273  -6.554  1.00 35.82           C  
ATOM    567  CG2 VAL A 293       5.628  13.200  -6.481  1.00 37.37           C  
ATOM    568  N   GLN A 294       4.500   8.965  -5.196  1.00 41.65           N  
ATOM    569  CA  GLN A 294       4.739   7.596  -4.739  1.00 49.09           C  
ATOM    570  C   GLN A 294       4.167   6.569  -5.703  1.00 46.04           C  
ATOM    571  O   GLN A 294       4.806   5.565  -6.018  1.00 48.91           O  
ATOM    572  CB  GLN A 294       4.060   7.357  -3.395  1.00 50.39           C  
ATOM    573  CG  GLN A 294       4.906   7.550  -2.176  1.00 52.59           C  
ATOM    574  CD  GLN A 294       4.081   7.381  -0.913  1.00 49.63           C  
ATOM    575  OE1 GLN A 294       3.292   8.244  -0.571  1.00 46.41           O  
ATOM    576  NE2 GLN A 294       4.267   6.273  -0.222  1.00 52.22           N  
ATOM    577  N   GLU A 295       2.948   6.817  -6.143  1.00 47.21           N  
ATOM    578  CA  GLU A 295       2.210   5.834  -6.939  1.00 47.02           C  
ATOM    579  C   GLU A 295       2.800   5.851  -8.326  1.00 41.02           C  
ATOM    580  O   GLU A 295       2.861   4.832  -8.994  1.00 46.24           O  
ATOM    581  CB  GLU A 295       0.727   6.169  -6.992  1.00 46.08           C  
ATOM    582  CG  GLU A 295       0.050   6.464  -5.660  1.00 51.10           C  
ATOM    583  CD  GLU A 295      -1.053   7.559  -5.784  1.00 61.81           C  
ATOM    584  OE1 GLU A 295      -1.754   7.632  -6.823  1.00 59.96           O  
ATOM    585  OE2 GLU A 295      -1.235   8.365  -4.839  1.00 62.69           O  
ATOM    586  N   ILE A 296       3.275   7.015  -8.729  1.00 38.56           N  
ATOM    587  CA  ILE A 296       3.879   7.182 -10.057  1.00 37.98           C  
ATOM    588  C   ILE A 296       5.258   6.546 -10.188  1.00 36.19           C  
ATOM    589  O   ILE A 296       5.552   5.857 -11.176  1.00 37.77           O  
ATOM    590  CB  ILE A 296       3.940   8.653 -10.457  1.00 32.66           C  
ATOM    591  CG1 ILE A 296       2.522   9.192 -10.602  1.00 34.09           C  
ATOM    592  CG2 ILE A 296       4.675   8.814 -11.777  1.00 34.80           C  
ATOM    593  CD1 ILE A 296       2.411  10.690 -10.781  1.00 34.25           C  
ATOM    594  N   THR A 297       6.106   6.827  -9.219  1.00 38.43           N  
ATOM    595  CA  THR A 297       7.357   6.116  -9.033  1.00 39.22           C  
ATOM    596  C   THR A 297       7.143   4.600  -9.081  1.00 37.67           C  
ATOM    597  O   THR A 297       7.791   3.894  -9.846  1.00 41.54           O  
ATOM    598  CB  THR A 297       7.983   6.530  -7.684  1.00 39.48           C  
ATOM    599  OG1 THR A 297       8.238   7.941  -7.707  1.00 38.91           O  
ATOM    600  CG2 THR A 297       9.285   5.771  -7.449  1.00 38.00           C  
ATOM    601  N   GLU A 298       6.231   4.093  -8.269  1.00 37.95           N  
ATOM    602  CA  GLU A 298       5.979   2.650  -8.263  1.00 40.66           C  
ATOM    603  C   GLU A 298       5.467   2.130  -9.645  1.00 43.42           C  
ATOM    604  O   GLU A 298       5.867   1.037 -10.108  1.00 41.16           O  
ATOM    605  CB  GLU A 298       5.030   2.282  -7.109  1.00 42.94           C  
ATOM    606  CG  GLU A 298       5.704   2.294  -5.742  0.50 40.84           C  
ATOM    607  CD  GLU A 298       6.929   1.385  -5.712  0.50 40.54           C  
ATOM    608  OE1 GLU A 298       8.068   1.880  -5.834  0.50 38.83           O  
ATOM    609  OE2 GLU A 298       6.740   0.161  -5.614  0.50 41.73           O  
ATOM    610  N   TYR A 299       4.622   2.919 -10.319  1.00 40.74           N  
ATOM    611  CA  TYR A 299       4.265   2.634 -11.724  1.00 38.27           C  
ATOM    612  C   TYR A 299       5.451   2.576 -12.720  1.00 38.36           C  
ATOM    613  O   TYR A 299       5.461   1.735 -13.632  1.00 36.72           O  
ATOM    614  CB  TYR A 299       3.230   3.645 -12.245  1.00 37.98           C  
ATOM    615  CG  TYR A 299       2.791   3.346 -13.678  1.00 37.38           C  
ATOM    616  CD1 TYR A 299       1.966   2.234 -13.954  1.00 35.62           C  
ATOM    617  CD2 TYR A 299       3.210   4.153 -14.774  1.00 36.27           C  
ATOM    618  CE1 TYR A 299       1.563   1.938 -15.258  1.00 34.93           C  
ATOM    619  CE2 TYR A 299       2.800   3.861 -16.082  1.00 33.02           C  
ATOM    620  CZ  TYR A 299       1.983   2.749 -16.314  1.00 36.48           C  
ATOM    621  OH  TYR A 299       1.576   2.401 -17.590  1.00 40.28           O  
ATOM    622  N   ALA A 300       6.416   3.491 -12.559  1.00 35.63           N  
ATOM    623  CA  ALA A 300       7.527   3.639 -13.482  1.00 36.69           C  
ATOM    624  C   ALA A 300       8.494   2.446 -13.395  1.00 39.78           C  
ATOM    625  O   ALA A 300       9.123   2.057 -14.377  1.00 40.66           O  
ATOM    626  CB  ALA A 300       8.289   4.941 -13.186  1.00 35.49           C  
ATOM    627  N   LYS A 301       8.649   1.926 -12.196  1.00 45.12           N  
ATOM    628  CA  LYS A 301       9.468   0.739 -11.959  1.00 52.79           C  
ATOM    629  C   LYS A 301       8.863  -0.458 -12.686  1.00 52.44           C  
ATOM    630  O   LYS A 301       9.603  -1.289 -13.213  1.00 53.58           O  
ATOM    631  CB  LYS A 301       9.590   0.463 -10.446  1.00 53.86           C  
ATOM    632  CG  LYS A 301      10.513   1.461  -9.741  1.00 58.74           C  
ATOM    633  CD  LYS A 301      10.120   1.767  -8.291  1.00 62.12           C  
ATOM    634  CE  LYS A 301      10.508   0.670  -7.320  1.00 63.89           C  
ATOM    635  NZ  LYS A 301      11.974   0.432  -7.257  1.00 69.29           N  
ATOM    636  N   SER A 302       7.526  -0.495 -12.750  1.00 51.39           N  
ATOM    637  CA  SER A 302       6.771  -1.554 -13.443  1.00 47.58           C  
ATOM    638  C   SER A 302       6.919  -1.487 -14.954  1.00 44.22           C  
ATOM    639  O   SER A 302       6.447  -2.379 -15.633  1.00 44.35           O  
ATOM    640  CB  SER A 302       5.263  -1.551 -13.057  1.00 48.57           C  
ATOM    641  OG  SER A 302       4.456  -0.675 -13.880  1.00 49.14           O  
ATOM    642  N   ILE A 303       7.587  -0.457 -15.478  1.00 44.38           N  
ATOM    643  CA  ILE A 303       7.792  -0.317 -16.929  1.00 43.55           C  
ATOM    644  C   ILE A 303       9.078  -1.049 -17.395  1.00 49.30           C  
ATOM    645  O   ILE A 303      10.185  -0.693 -16.966  1.00 45.64           O  
ATOM    646  CB  ILE A 303       7.871   1.168 -17.351  1.00 42.54           C  
ATOM    647  CG1 ILE A 303       6.577   1.935 -17.003  1.00 43.90           C  
ATOM    648  CG2 ILE A 303       8.057   1.315 -18.844  1.00 43.01           C  
ATOM    649  CD1 ILE A 303       6.674   3.433 -17.295  1.00 39.68           C  
ATOM    650  N   PRO A 304       8.934  -2.047 -18.299  1.00 51.15           N  
ATOM    651  CA  PRO A 304      10.034  -2.892 -18.770  1.00 49.65           C  
ATOM    652  C   PRO A 304      11.285  -2.120 -19.194  1.00 48.35           C  
ATOM    653  O   PRO A 304      11.237  -1.346 -20.132  1.00 46.97           O  
ATOM    654  CB  PRO A 304       9.425  -3.600 -19.986  1.00 53.18           C  
ATOM    655  CG  PRO A 304       7.970  -3.710 -19.675  1.00 54.42           C  
ATOM    656  CD  PRO A 304       7.634  -2.481 -18.869  1.00 54.92           C  
ATOM    657  N   GLY A 305      12.397  -2.344 -18.507  1.00 46.00           N  
ATOM    658  CA  GLY A 305      13.656  -1.662 -18.831  1.00 51.09           C  
ATOM    659  C   GLY A 305      13.965  -0.394 -18.048  1.00 52.19           C  
ATOM    660  O   GLY A 305      15.078   0.169 -18.160  1.00 53.70           O  
ATOM    661  N   PHE A 306      12.992   0.075 -17.268  1.00 51.11           N  
ATOM    662  CA  PHE A 306      13.150   1.351 -16.577  1.00 50.60           C  
ATOM    663  C   PHE A 306      14.103   1.149 -15.401  1.00 47.58           C  
ATOM    664  O   PHE A 306      15.053   1.921 -15.199  1.00 43.90           O  
ATOM    665  CB  PHE A 306      11.804   1.890 -16.056  1.00 47.12           C  
ATOM    666  CG  PHE A 306      11.932   3.191 -15.342  1.00 46.20           C  
ATOM    667  CD1 PHE A 306      11.887   4.376 -16.040  1.00 46.05           C  
ATOM    668  CD2 PHE A 306      12.142   3.227 -13.968  1.00 47.12           C  
ATOM    669  CE1 PHE A 306      12.023   5.580 -15.386  1.00 43.80           C  
ATOM    670  CE2 PHE A 306      12.287   4.424 -13.309  1.00 43.74           C  
ATOM    671  CZ  PHE A 306      12.233   5.605 -14.028  1.00 44.18           C  
ATOM    672  N   VAL A 307      13.829   0.137 -14.594  1.00 45.31           N  
ATOM    673  CA  VAL A 307      14.701  -0.085 -13.444  1.00 55.22           C  
ATOM    674  C   VAL A 307      16.131  -0.492 -13.842  1.00 54.83           C  
ATOM    675  O   VAL A 307      16.989  -0.533 -12.981  1.00 59.22           O  
ATOM    676  CB  VAL A 307      14.123  -1.104 -12.447  1.00 56.40           C  
ATOM    677  CG1 VAL A 307      12.827  -0.553 -11.839  1.00 59.35           C  
ATOM    678  CG2 VAL A 307      13.942  -2.468 -13.101  1.00 58.05           C  
ATOM    679  N   ASN A 308      16.375  -0.741 -15.133  1.00 54.15           N  
ATOM    680  CA  ASN A 308      17.711  -1.027 -15.672  1.00 56.44           C  
ATOM    681  C   ASN A 308      18.447   0.178 -16.202  1.00 58.41           C  
ATOM    682  O   ASN A 308      19.568   0.050 -16.699  1.00 53.45           O  
ATOM    683  CB  ASN A 308      17.601  -2.022 -16.816  1.00 58.71           C  
ATOM    684  CG  ASN A 308      17.228  -3.379 -16.340  1.00 56.70           C  
ATOM    685  OD1 ASN A 308      17.923  -3.941 -15.511  1.00 71.48           O  
ATOM    686  ND2 ASN A 308      16.132  -3.916 -16.842  1.00 61.05           N  
ATOM    687  N   LEU A 309      17.832   1.351 -16.133  1.00 56.58           N  
ATOM    688  CA  LEU A 309      18.556   2.552 -16.514  1.00 55.69           C  
ATOM    689  C   LEU A 309      19.459   2.953 -15.362  1.00 50.87           C  
ATOM    690  O   LEU A 309      19.263   2.530 -14.249  1.00 46.99           O  
ATOM    691  CB  LEU A 309      17.600   3.706 -16.851  1.00 53.91           C  
ATOM    692  CG  LEU A 309      16.600   3.433 -17.961  1.00 51.39           C  
ATOM    693  CD1 LEU A 309      15.628   4.595 -18.115  1.00 53.62           C  
ATOM    694  CD2 LEU A 309      17.331   3.176 -19.264  1.00 49.22           C  
ATOM    695  N   ASP A 310      20.449   3.779 -15.665  1.00 54.56           N  
ATOM    696  CA  ASP A 310      21.228   4.474 -14.674  1.00 54.19           C  
ATOM    697  C   ASP A 310      20.269   5.158 -13.648  1.00 63.71           C  
ATOM    698  O   ASP A 310      19.225   5.738 -14.031  1.00 64.39           O  
ATOM    699  CB  ASP A 310      22.094   5.484 -15.414  1.00 56.08           C  
ATOM    700  CG  ASP A 310      22.986   6.287 -14.493  1.00 63.88           C  
ATOM    701  OD1 ASP A 310      22.855   6.149 -13.258  1.00 67.93           O  
ATOM    702  OD2 ASP A 310      23.810   7.068 -15.022  1.00 63.59           O  
ATOM    703  N   LEU A 311      20.605   5.098 -12.358  1.00 58.80           N  
ATOM    704  CA  LEU A 311      19.702   5.634 -11.345  1.00 62.61           C  
ATOM    705  C   LEU A 311      19.515   7.144 -11.510  1.00 60.94           C  
ATOM    706  O   LEU A 311      18.415   7.642 -11.359  1.00 57.35           O  
ATOM    707  CB  LEU A 311      20.148   5.296  -9.923  1.00 62.63           C  
ATOM    708  CG  LEU A 311      19.074   5.699  -8.891  1.00 69.63           C  
ATOM    709  CD1 LEU A 311      17.926   4.699  -8.848  1.00 70.23           C  
ATOM    710  CD2 LEU A 311      19.666   5.886  -7.503  1.00 73.72           C  
ATOM    711  N   ASN A 312      20.592   7.850 -11.839  1.00 59.86           N  
ATOM    712  CA  ASN A 312      20.551   9.279 -12.067  1.00 58.98           C  
ATOM    713  C   ASN A 312      19.591   9.646 -13.178  1.00 58.82           C  
ATOM    714  O   ASN A 312      18.949  10.690 -13.133  1.00 60.38           O  
ATOM    715  CB  ASN A 312      21.942   9.789 -12.428  1.00 63.17           C  
ATOM    716  CG  ASN A 312      22.964   9.484 -11.348  1.00 70.42           C  
ATOM    717  OD1 ASN A 312      22.748   9.787 -10.170  1.00 63.18           O  
ATOM    718  ND2 ASN A 312      24.071   8.850 -11.738  1.00 73.43           N  
ATOM    719  N   ASP A 313      19.532   8.789 -14.189  1.00 58.49           N  
ATOM    720  CA  ASP A 313      18.613   8.950 -15.299  1.00 53.49           C  
ATOM    721  C   ASP A 313      17.178   8.605 -14.860  1.00 48.02           C  
ATOM    722  O   ASP A 313      16.261   9.330 -15.191  1.00 48.00           O  
ATOM    723  CB  ASP A 313      19.057   8.109 -16.510  1.00 50.92           C  
ATOM    724  CG  ASP A 313      20.166   8.790 -17.370  1.00 56.83           C  
ATOM    725  OD1 ASP A 313      20.678   9.899 -17.063  1.00 50.01           O  
ATOM    726  OD2 ASP A 313      20.538   8.185 -18.401  1.00 61.14           O  
ATOM    727  N   GLN A 314      16.980   7.521 -14.116  1.00 46.91           N  
ATOM    728  CA  GLN A 314      15.654   7.200 -13.589  1.00 45.18           C  
ATOM    729  C   GLN A 314      15.082   8.385 -12.812  1.00 48.47           C  
ATOM    730  O   GLN A 314      13.905   8.746 -12.942  1.00 49.09           O  
ATOM    731  CB  GLN A 314      15.721   5.989 -12.669  1.00 48.75           C  
ATOM    732  CG  GLN A 314      15.830   4.643 -13.373  1.00 53.39           C  
ATOM    733  CD  GLN A 314      16.035   3.466 -12.417  1.00 57.72           C  
ATOM    734  OE1 GLN A 314      15.184   3.142 -11.563  1.00 52.03           O  
ATOM    735  NE2 GLN A 314      17.173   2.800 -12.575  1.00 61.15           N  
ATOM    736  N   VAL A 315      15.943   8.992 -12.009  1.00 46.35           N  
ATOM    737  CA  VAL A 315      15.573  10.116 -11.168  1.00 48.44           C  
ATOM    738  C   VAL A 315      15.175  11.319 -12.007  1.00 46.05           C  
ATOM    739  O   VAL A 315      14.144  11.933 -11.761  1.00 43.00           O  
ATOM    740  CB  VAL A 315      16.720  10.506 -10.190  1.00 48.71           C  
ATOM    741  CG1 VAL A 315      16.577  11.938  -9.680  1.00 48.13           C  
ATOM    742  CG2 VAL A 315      16.765   9.524  -9.027  1.00 48.16           C  
ATOM    743  N   THR A 316      16.008  11.648 -12.977  1.00 45.15           N  
ATOM    744  CA  THR A 316      15.734  12.744 -13.906  1.00 48.81           C  
ATOM    745  C   THR A 316      14.441  12.561 -14.708  1.00 44.98           C  
ATOM    746  O   THR A 316      13.643  13.488 -14.839  1.00 42.07           O  
ATOM    747  CB  THR A 316      16.908  12.926 -14.852  1.00 44.23           C  
ATOM    748  OG1 THR A 316      17.982  13.334 -14.045  1.00 47.51           O  
ATOM    749  CG2 THR A 316      16.660  14.024 -15.876  1.00 47.50           C  
ATOM    750  N   LEU A 317      14.226  11.359 -15.205  1.00 42.36           N  
ATOM    751  CA  LEU A 317      13.023  11.109 -15.922  1.00 41.39           C  
ATOM    752  C   LEU A 317      11.834  11.422 -15.011  1.00 44.41           C  
ATOM    753  O   LEU A 317      10.902  12.068 -15.460  1.00 32.76           O  
ATOM    754  CB  LEU A 317      12.964   9.687 -16.435  1.00 44.39           C  
ATOM    755  CG  LEU A 317      13.918   9.352 -17.588  1.00 46.11           C  
ATOM    756  CD1 LEU A 317      13.500   7.980 -18.110  1.00 47.50           C  
ATOM    757  CD2 LEU A 317      13.919  10.416 -18.677  1.00 42.28           C  
ATOM    758  N   LEU A 318      11.890  10.993 -13.742  1.00 45.27           N  
ATOM    759  CA  LEU A 318      10.758  11.161 -12.829  1.00 42.60           C  
ATOM    760  C   LEU A 318      10.622  12.592 -12.357  1.00 45.15           C  
ATOM    761  O   LEU A 318       9.502  13.100 -12.295  1.00 43.06           O  
ATOM    762  CB  LEU A 318      10.807  10.173 -11.666  1.00 39.09           C  
ATOM    763  CG  LEU A 318      10.296   8.801 -12.112  1.00 44.07           C  
ATOM    764  CD1 LEU A 318      10.861   7.612 -11.324  1.00 48.53           C  
ATOM    765  CD2 LEU A 318       8.789   8.728 -12.068  1.00 41.30           C  
ATOM    766  N   LYS A 319      11.757  13.243 -12.081  1.00 48.23           N  
ATOM    767  CA  LYS A 319      11.818  14.679 -11.776  1.00 48.71           C  
ATOM    768  C   LYS A 319      11.051  15.574 -12.762  1.00 46.51           C  
ATOM    769  O   LYS A 319      10.332  16.474 -12.349  1.00 42.82           O  
ATOM    770  CB  LYS A 319      13.283  15.171 -11.731  1.00 55.71           C  
ATOM    771  CG  LYS A 319      13.444  16.666 -11.407  1.00 58.16           C  
ATOM    772  CD  LYS A 319      14.854  17.171 -11.678  1.00 68.84           C  
ATOM    773  CE  LYS A 319      15.862  16.615 -10.683  1.00 73.11           C  
ATOM    774  NZ  LYS A 319      17.248  16.569 -11.231  1.00 75.67           N  
ATOM    775  N   TYR A 320      11.263  15.371 -14.051  1.00 47.08           N  
ATOM    776  CA  TYR A 320      10.620  16.194 -15.081  1.00 49.43           C  
ATOM    777  C   TYR A 320       9.256  15.634 -15.591  1.00 45.98           C  
ATOM    778  O   TYR A 320       8.415  16.361 -16.127  1.00 49.03           O  
ATOM    779  CB  TYR A 320      11.608  16.391 -16.216  1.00 50.81           C  
ATOM    780  CG  TYR A 320      12.781  17.249 -15.823  1.00 53.16           C  
ATOM    781  CD1 TYR A 320      12.669  18.642 -15.816  1.00 55.18           C  
ATOM    782  CD2 TYR A 320      14.008  16.679 -15.456  1.00 58.84           C  
ATOM    783  CE1 TYR A 320      13.736  19.447 -15.465  1.00 60.23           C  
ATOM    784  CE2 TYR A 320      15.091  17.483 -15.092  1.00 58.98           C  
ATOM    785  CZ  TYR A 320      14.943  18.860 -15.090  1.00 59.91           C  
ATOM    786  OH  TYR A 320      15.985  19.669 -14.732  1.00 64.90           O  
ATOM    787  N   GLY A 321       9.012  14.355 -15.333  1.00 45.73           N  
ATOM    788  CA  GLY A 321       7.788  13.669 -15.755  1.00 39.42           C  
ATOM    789  C   GLY A 321       6.595  13.765 -14.807  1.00 41.23           C  
ATOM    790  O   GLY A 321       5.464  13.778 -15.269  1.00 39.86           O  
ATOM    791  N   VAL A 322       6.829  13.795 -13.491  1.00 37.34           N  
ATOM    792  CA  VAL A 322       5.754  13.576 -12.549  1.00 37.43           C  
ATOM    793  C   VAL A 322       4.643  14.623 -12.648  1.00 37.36           C  
ATOM    794  O   VAL A 322       3.485  14.276 -12.442  1.00 32.76           O  
ATOM    795  CB  VAL A 322       6.183  13.505 -11.059  1.00 39.02           C  
ATOM    796  CG1 VAL A 322       6.819  12.162 -10.747  1.00 45.27           C  
ATOM    797  CG2 VAL A 322       7.037  14.697 -10.658  1.00 38.84           C  
ATOM    798  N   HIS A 323       4.976  15.875 -12.922  1.00 32.44           N  
ATOM    799  CA  HIS A 323       3.914  16.906 -13.012  1.00 36.63           C  
ATOM    800  C   HIS A 323       3.104  16.786 -14.252  1.00 35.33           C  
ATOM    801  O   HIS A 323       1.956  17.174 -14.264  1.00 37.26           O  
ATOM    802  CB  HIS A 323       4.496  18.304 -12.955  1.00 35.54           C  
ATOM    803  CG  HIS A 323       5.020  18.633 -11.615  1.00 38.73           C  
ATOM    804  ND1 HIS A 323       6.364  18.596 -11.315  1.00 50.40           N  
ATOM    805  CD2 HIS A 323       4.380  18.912 -10.460  1.00 42.79           C  
ATOM    806  CE1 HIS A 323       6.535  18.898 -10.041  1.00 44.58           C  
ATOM    807  NE2 HIS A 323       5.346  19.093  -9.501  1.00 45.74           N  
ATOM    808  N   GLU A 324       3.729  16.282 -15.311  1.00 33.02           N  
ATOM    809  CA  GLU A 324       3.046  16.065 -16.558  1.00 31.87           C  
ATOM    810  C   GLU A 324       2.032  14.920 -16.377  1.00 34.19           C  
ATOM    811  O   GLU A 324       0.925  14.909 -16.977  1.00 36.52           O  
ATOM    812  CB  GLU A 324       4.066  15.820 -17.685  1.00 34.66           C  
ATOM    813  CG  GLU A 324       5.039  17.007 -17.902  1.00 35.65           C  
ATOM    814  CD  GLU A 324       6.025  16.818 -19.059  1.00 37.67           C  
ATOM    815  OE1 GLU A 324       5.844  15.838 -19.813  1.00 35.54           O  
ATOM    816  OE2 GLU A 324       6.979  17.663 -19.230  1.00 40.22           O  
ATOM    817  N   ILE A 325       2.364  13.980 -15.506  1.00 29.99           N  
ATOM    818  CA  ILE A 325       1.512  12.834 -15.329  1.00 31.94           C  
ATOM    819  C   ILE A 325       0.404  13.145 -14.388  1.00 31.15           C  
ATOM    820  O   ILE A 325      -0.680  12.634 -14.545  1.00 31.36           O  
ATOM    821  CB  ILE A 325       2.269  11.637 -14.780  1.00 32.07           C  
ATOM    822  CG1 ILE A 325       3.261  11.131 -15.834  1.00 35.40           C  
ATOM    823  CG2 ILE A 325       1.294  10.545 -14.478  1.00 36.50           C  
ATOM    824  CD1 ILE A 325       4.234  10.101 -15.313  1.00 37.00           C  
ATOM    825  N   ILE A 326       0.696  13.940 -13.375  1.00 33.66           N  
ATOM    826  CA  ILE A 326      -0.315  14.384 -12.416  1.00 33.93           C  
ATOM    827  C   ILE A 326      -1.364  15.145 -13.177  1.00 33.18           C  
ATOM    828  O   ILE A 326      -2.537  14.840 -13.033  1.00 32.78           O  
ATOM    829  CB  ILE A 326       0.261  15.268 -11.304  1.00 38.41           C  
ATOM    830  CG1 ILE A 326       1.147  14.436 -10.390  1.00 38.52           C  
ATOM    831  CG2 ILE A 326      -0.855  15.923 -10.451  1.00 39.28           C  
ATOM    832  CD1 ILE A 326       2.152  15.276  -9.637  1.00 44.27           C  
ATOM    833  N   TYR A 327      -0.957  16.065 -14.041  1.00 30.42           N  
ATOM    834  CA  TYR A 327      -1.964  16.875 -14.801  1.00 30.68           C  
ATOM    835  C   TYR A 327      -2.802  16.025 -15.780  1.00 32.15           C  
ATOM    836  O   TYR A 327      -3.975  16.318 -16.004  1.00 34.90           O  
ATOM    837  CB  TYR A 327      -1.297  18.075 -15.488  0.80 29.25           C  
ATOM    838  CG  TYR A 327      -0.514  18.939 -14.504  0.80 32.96           C  
ATOM    839  CD1 TYR A 327      -0.744  18.857 -13.127  0.80 41.71           C  
ATOM    840  CD2 TYR A 327       0.470  19.816 -14.930  0.80 36.19           C  
ATOM    841  CE1 TYR A 327      -0.035  19.627 -12.218  0.80 45.10           C  
ATOM    842  CE2 TYR A 327       1.168  20.609 -14.026  0.80 37.96           C  
ATOM    843  CZ  TYR A 327       0.918  20.517 -12.679  0.80 44.68           C  
ATOM    844  OH  TYR A 327       1.626  21.276 -11.748  0.80 48.94           O  
ATOM    845  N   THR A 328      -2.204  14.959 -16.308  1.00 31.17           N  
ATOM    846  CA  THR A 328      -2.840  14.053 -17.236  1.00 34.61           C  
ATOM    847  C   THR A 328      -3.928  13.297 -16.488  1.00 34.37           C  
ATOM    848  O   THR A 328      -5.030  13.156 -16.980  1.00 32.86           O  
ATOM    849  CB  THR A 328      -1.849  12.967 -17.757  1.00 36.88           C  
ATOM    850  OG1 THR A 328      -0.797  13.560 -18.515  1.00 36.46           O  
ATOM    851  CG2 THR A 328      -2.557  11.925 -18.611  1.00 39.31           C  
ATOM    852  N   MET A 329      -3.594  12.856 -15.279  1.00 32.60           N  
ATOM    853  CA  MET A 329      -4.483  12.023 -14.460  1.00 35.11           C  
ATOM    854  C   MET A 329      -5.517  12.869 -13.726  1.00 35.55           C  
ATOM    855  O   MET A 329      -6.654  12.491 -13.576  1.00 39.63           O  
ATOM    856  CB  MET A 329      -3.635  11.225 -13.492  1.00 35.99           C  
ATOM    857  CG  MET A 329      -2.717  10.316 -14.286  1.00 41.32           C  
ATOM    858  SD  MET A 329      -2.065   8.951 -13.341  1.00 46.48           S  
ATOM    859  CE  MET A 329      -1.460   9.841 -11.895  1.00 55.39           C  
ATOM    860  N   LEU A 330      -5.123  14.048 -13.330  1.00 32.32           N  
ATOM    861  CA  LEU A 330      -6.049  15.030 -12.871  1.00 34.99           C  
ATOM    862  C   LEU A 330      -7.218  15.245 -13.839  1.00 37.19           C  
ATOM    863  O   LEU A 330      -8.337  15.518 -13.407  1.00 35.95           O  
ATOM    864  CB  LEU A 330      -5.300  16.333 -12.704  1.00 38.76           C  
ATOM    865  CG  LEU A 330      -5.803  17.274 -11.646  1.00 46.29           C  
ATOM    866  CD1 LEU A 330      -6.017  16.521 -10.332  1.00 46.17           C  
ATOM    867  CD2 LEU A 330      -4.805  18.444 -11.518  1.00 48.74           C  
ATOM    868  N   ALA A 331      -6.956  15.160 -15.139  1.00 33.76           N  
ATOM    869  CA  ALA A 331      -7.994  15.446 -16.120  1.00 31.09           C  
ATOM    870  C   ALA A 331      -9.079  14.346 -16.078  1.00 34.35           C  
ATOM    871  O   ALA A 331     -10.250  14.647 -16.279  1.00 33.22           O  
ATOM    872  CB  ALA A 331      -7.417  15.555 -17.492  1.00 29.76           C  
ATOM    873  N   SER A 332      -8.676  13.113 -15.779  1.00 32.31           N  
ATOM    874  CA  SER A 332      -9.602  12.021 -15.481  1.00 37.36           C  
ATOM    875  C   SER A 332     -10.598  12.421 -14.387  1.00 38.64           C  
ATOM    876  O   SER A 332     -11.744  11.956 -14.409  1.00 37.38           O  
ATOM    877  CB  SER A 332      -8.840  10.744 -15.037  1.00 33.76           C  
ATOM    878  OG  SER A 332      -8.050  10.239 -16.106  1.00 31.90           O  
ATOM    879  N   LEU A 333     -10.160  13.296 -13.468  1.00 36.63           N  
ATOM    880  CA  LEU A 333     -10.982  13.789 -12.338  1.00 33.01           C  
ATOM    881  C   LEU A 333     -11.775  15.065 -12.607  1.00 31.69           C  
ATOM    882  O   LEU A 333     -12.498  15.521 -11.725  1.00 32.11           O  
ATOM    883  CB  LEU A 333     -10.112  14.036 -11.091  1.00 32.46           C  
ATOM    884  CG  LEU A 333      -9.222  12.879 -10.608  1.00 34.44           C  
ATOM    885  CD1 LEU A 333      -8.524  13.175  -9.295  1.00 32.41           C  
ATOM    886  CD2 LEU A 333     -10.056  11.638 -10.443  1.00 39.03           C  
ATOM    887  N   MET A 334     -11.701  15.611 -13.817  1.00 32.36           N  
ATOM    888  CA  MET A 334     -12.261  16.929 -14.106  1.00 33.95           C  
ATOM    889  C   MET A 334     -13.320  16.905 -15.171  1.00 33.85           C  
ATOM    890  O   MET A 334     -13.249  16.071 -16.069  1.00 30.51           O  
ATOM    891  CB  MET A 334     -11.156  17.860 -14.646  1.00 33.41           C  
ATOM    892  CG  MET A 334     -10.139  18.257 -13.604  1.00 34.11           C  
ATOM    893  SD  MET A 334      -8.801  19.284 -14.284  1.00 38.30           S  
ATOM    894  CE  MET A 334      -8.239  20.042 -12.778  1.00 39.98           C  
ATOM    895  N   ASN A 335     -14.250  17.854 -15.036  1.00 33.06           N  
ATOM    896  CA  ASN A 335     -15.228  18.271 -16.034  1.00 34.30           C  
ATOM    897  C   ASN A 335     -15.289  19.810 -16.036  1.00 37.17           C  
ATOM    898  O   ASN A 335     -14.930  20.447 -15.045  1.00 39.12           O  
ATOM    899  CB  ASN A 335     -16.603  17.681 -15.726  1.00 34.59           C  
ATOM    900  CG  ASN A 335     -17.118  18.085 -14.359  1.00 39.49           C  
ATOM    901  OD1 ASN A 335     -16.636  19.047 -13.761  1.00 41.52           O  
ATOM    902  ND2 ASN A 335     -18.103  17.350 -13.857  1.00 38.44           N  
ATOM    903  N   LYS A 336     -15.730  20.399 -17.145  1.00 40.93           N  
ATOM    904  CA  LYS A 336     -15.687  21.832 -17.353  1.00 42.02           C  
ATOM    905  C   LYS A 336     -16.053  22.594 -16.115  1.00 39.56           C  
ATOM    906  O   LYS A 336     -15.586  23.725 -15.963  1.00 46.72           O  
ATOM    907  CB  LYS A 336     -16.592  22.238 -18.512  1.00 47.49           C  
ATOM    908  CG  LYS A 336     -18.057  21.952 -18.300  1.00 50.72           C  
ATOM    909  CD  LYS A 336     -18.791  22.080 -19.612  1.00 57.99           C  
ATOM    910  CE  LYS A 336     -20.280  21.996 -19.373  1.00 61.18           C  
ATOM    911  NZ  LYS A 336     -20.748  23.202 -18.639  1.00 63.44           N  
ATOM    912  N   ASP A 337     -16.809  21.955 -15.212  1.00 36.68           N  
ATOM    913  CA  ASP A 337     -17.329  22.604 -13.992  1.00 39.49           C  
ATOM    914  C   ASP A 337     -16.550  22.416 -12.694  1.00 34.78           C  
ATOM    915  O   ASP A 337     -16.794  23.133 -11.733  1.00 29.81           O  
ATOM    916  CB  ASP A 337     -18.769  22.120 -13.725  1.00 44.71           C  
ATOM    917  CG  ASP A 337     -19.751  22.667 -14.734  1.00 50.06           C  
ATOM    918  OD1 ASP A 337     -19.411  23.710 -15.371  1.00 47.02           O  
ATOM    919  OD2 ASP A 337     -20.836  22.050 -14.876  1.00 54.52           O  
ATOM    920  N   GLY A 338     -15.652  21.439 -12.651  1.00 28.09           N  
ATOM    921  CA  GLY A 338     -14.953  21.170 -11.421  1.00 30.06           C  
ATOM    922  C   GLY A 338     -14.096  19.931 -11.448  1.00 30.40           C  
ATOM    923  O   GLY A 338     -13.901  19.296 -12.497  1.00 26.32           O  
ATOM    924  N   VAL A 339     -13.637  19.577 -10.252  1.00 33.79           N  
ATOM    925  CA  VAL A 339     -12.656  18.543 -10.068  1.00 31.93           C  
ATOM    926  C   VAL A 339     -12.969  17.732  -8.812  1.00 34.77           C  
ATOM    927  O   VAL A 339     -13.310  18.297  -7.773  1.00 34.85           O  
ATOM    928  CB  VAL A 339     -11.245  19.154  -9.944  1.00 34.52           C  
ATOM    929  CG1 VAL A 339     -11.156  20.114  -8.756  1.00 31.86           C  
ATOM    930  CG2 VAL A 339     -10.176  18.057  -9.829  1.00 34.21           C  
ATOM    931  N   LEU A 340     -12.811  16.410  -8.915  1.00 36.55           N  
ATOM    932  CA  LEU A 340     -12.957  15.520  -7.778  1.00 39.37           C  
ATOM    933  C   LEU A 340     -11.684  15.525  -6.938  1.00 40.62           C  
ATOM    934  O   LEU A 340     -10.567  15.431  -7.478  1.00 38.09           O  
ATOM    935  CB  LEU A 340     -13.245  14.086  -8.215  1.00 40.25           C  
ATOM    936  CG  LEU A 340     -14.548  13.765  -8.933  1.00 41.48           C  
ATOM    937  CD1 LEU A 340     -14.482  12.336  -9.395  1.00 40.35           C  
ATOM    938  CD2 LEU A 340     -15.782  13.967  -8.055  1.00 45.06           C  
ATOM    939  N   ILE A 341     -11.886  15.615  -5.619  1.00 39.54           N  
ATOM    940  CA  ILE A 341     -10.835  15.555  -4.636  1.00 40.90           C  
ATOM    941  C   ILE A 341     -11.159  14.474  -3.604  1.00 41.37           C  
ATOM    942  O   ILE A 341     -12.294  13.955  -3.539  1.00 40.82           O  
ATOM    943  CB  ILE A 341     -10.617  16.928  -3.946  1.00 43.29           C  
ATOM    944  CG1 ILE A 341     -11.873  17.393  -3.225  1.00 49.66           C  
ATOM    945  CG2 ILE A 341     -10.252  18.023  -4.950  1.00 43.00           C  
ATOM    946  CD1 ILE A 341     -11.583  18.423  -2.159  1.00 50.68           C  
ATOM    947  N   SER A 342     -10.169  14.187  -2.756  1.00 45.26           N  
ATOM    948  CA  SER A 342     -10.284  13.217  -1.656  1.00 47.84           C  
ATOM    949  C   SER A 342     -10.648  11.771  -2.027  1.00 49.71           C  
ATOM    950  O   SER A 342     -11.504  11.163  -1.384  1.00 49.95           O  
ATOM    951  CB  SER A 342     -11.263  13.739  -0.598  1.00 51.60           C  
ATOM    952  OG  SER A 342     -10.731  14.865   0.077  1.00 51.12           O  
ATOM    953  N   GLU A 343     -10.011  11.225  -3.061  1.00 54.89           N  
ATOM    954  CA  GLU A 343     -10.380   9.907  -3.554  1.00 52.78           C  
ATOM    955  C   GLU A 343     -11.827   9.924  -4.026  1.00 49.09           C  
ATOM    956  O   GLU A 343     -12.554   8.995  -3.758  1.00 53.14           O  
ATOM    957  CB  GLU A 343     -10.214   8.877  -2.434  0.50 47.61           C  
ATOM    958  N   GLY A 344     -12.262  10.986  -4.696  1.00 48.59           N  
ATOM    959  CA  GLY A 344     -13.658  11.073  -5.182  1.00 50.23           C  
ATOM    960  C   GLY A 344     -14.736  11.563  -4.208  1.00 49.30           C  
ATOM    961  O   GLY A 344     -15.895  11.741  -4.587  1.00 52.33           O  
ATOM    962  N   GLN A 345     -14.374  11.820  -2.963  1.00 49.42           N  
ATOM    963  CA  GLN A 345     -15.350  12.255  -1.951  1.00 51.83           C  
ATOM    964  C   GLN A 345     -15.786  13.742  -1.980  1.00 53.77           C  
ATOM    965  O   GLN A 345     -16.803  14.102  -1.383  1.00 56.09           O  
ATOM    966  CB  GLN A 345     -14.795  11.918  -0.579  1.00 54.90           C  
ATOM    967  CG  GLN A 345     -14.673  10.419  -0.373  1.00 58.25           C  
ATOM    968  CD  GLN A 345     -14.409  10.068   1.063  1.00 61.89           C  
ATOM    969  OE1 GLN A 345     -13.668  10.760   1.775  1.00 71.56           O  
ATOM    970  NE2 GLN A 345     -15.038   9.001   1.511  1.00 64.26           N  
ATOM    971  N   GLY A 346     -15.026  14.605  -2.652  1.00 52.46           N  
ATOM    972  CA  GLY A 346     -15.453  15.988  -2.844  1.00 45.27           C  
ATOM    973  C   GLY A 346     -15.484  16.398  -4.298  1.00 44.52           C  
ATOM    974  O   GLY A 346     -14.948  15.709  -5.185  1.00 41.80           O  
ATOM    975  N   PHE A 347     -16.129  17.526  -4.560  1.00 40.27           N  
ATOM    976  CA  PHE A 347     -16.162  18.056  -5.891  1.00 38.69           C  
ATOM    977  C   PHE A 347     -16.043  19.536  -5.737  1.00 40.84           C  
ATOM    978  O   PHE A 347     -16.987  20.177  -5.264  1.00 47.65           O  
ATOM    979  CB  PHE A 347     -17.443  17.702  -6.616  1.00 37.95           C  
ATOM    980  CG  PHE A 347     -17.467  18.179  -8.032  1.00 38.72           C  
ATOM    981  CD1 PHE A 347     -16.740  17.507  -9.010  1.00 36.96           C  
ATOM    982  CD2 PHE A 347     -18.175  19.333  -8.387  1.00 36.42           C  
ATOM    983  CE1 PHE A 347     -16.738  17.978 -10.321  1.00 39.41           C  
ATOM    984  CE2 PHE A 347     -18.173  19.803  -9.690  1.00 33.78           C  
ATOM    985  CZ  PHE A 347     -17.472  19.124 -10.658  1.00 36.78           C  
ATOM    986  N   MET A 348     -14.881  20.075  -6.105  1.00 37.49           N  
ATOM    987  CA  MET A 348     -14.632  21.500  -5.998  1.00 36.81           C  
ATOM    988  C   MET A 348     -14.853  22.154  -7.363  1.00 35.16           C  
ATOM    989  O   MET A 348     -14.371  21.672  -8.396  1.00 34.36           O  
ATOM    990  CB  MET A 348     -13.226  21.743  -5.476  1.00 41.53           C  
ATOM    991  CG  MET A 348     -12.869  23.197  -5.271  1.00 45.96           C  
ATOM    992  SD  MET A 348     -11.417  23.479  -4.231  1.00 51.90           S  
ATOM    993  CE  MET A 348     -11.819  22.503  -2.790  1.00 50.95           C  
ATOM    994  N   THR A 349     -15.627  23.240  -7.384  1.00 32.14           N  
ATOM    995  CA  THR A 349     -15.936  23.870  -8.643  1.00 29.00           C  
ATOM    996  C   THR A 349     -14.772  24.723  -9.125  1.00 31.48           C  
ATOM    997  O   THR A 349     -13.994  25.346  -8.340  1.00 27.09           O  
ATOM    998  CB  THR A 349     -17.197  24.775  -8.584  1.00 30.06           C  
ATOM    999  OG1 THR A 349     -16.936  25.963  -7.828  1.00 27.01           O  
ATOM   1000  CG2 THR A 349     -18.384  24.025  -7.952  1.00 32.81           C  
ATOM   1001  N   ARG A 350     -14.739  24.794 -10.448  1.00 34.44           N  
ATOM   1002  CA  ARG A 350     -13.787  25.571 -11.184  1.00 35.38           C  
ATOM   1003  C   ARG A 350     -13.910  27.053 -10.856  1.00 38.44           C  
ATOM   1004  O   ARG A 350     -12.891  27.718 -10.674  1.00 34.12           O  
ATOM   1005  CB  ARG A 350     -14.049  25.290 -12.648  1.00 36.29           C  
ATOM   1006  CG  ARG A 350     -13.169  26.056 -13.590  1.00 38.12           C  
ATOM   1007  CD  ARG A 350     -13.453  25.617 -14.987  1.00 38.92           C  
ATOM   1008  NE  ARG A 350     -12.479  26.196 -15.894  1.00 40.36           N  
ATOM   1009  CZ  ARG A 350     -12.470  25.970 -17.207  1.00 41.39           C  
ATOM   1010  NH1 ARG A 350     -13.350  25.135 -17.731  1.00 43.56           N  
ATOM   1011  NH2 ARG A 350     -11.561  26.559 -17.982  1.00 39.05           N  
ATOM   1012  N   GLU A 351     -15.158  27.561 -10.810  1.00 39.17           N  
ATOM   1013  CA  GLU A 351     -15.426  28.956 -10.443  1.00 39.78           C  
ATOM   1014  C   GLU A 351     -15.100  29.227  -8.981  1.00 39.78           C  
ATOM   1015  O   GLU A 351     -14.604  30.298  -8.648  1.00 39.54           O  
ATOM   1016  CB  GLU A 351     -16.900  29.346 -10.703  1.00 41.84           C  
ATOM   1017  CG  GLU A 351     -17.316  29.512 -12.166  1.00 39.92           C  
ATOM   1018  CD  GLU A 351     -16.351  30.315 -13.038  1.00 41.91           C  
ATOM   1019  OE1 GLU A 351     -15.822  31.349 -12.586  1.00 41.88           O  
ATOM   1020  OE2 GLU A 351     -16.089  29.881 -14.192  1.00 46.48           O  
ATOM   1021  N   PHE A 352     -15.354  28.268  -8.088  1.00 37.38           N  
ATOM   1022  CA  PHE A 352     -14.883  28.486  -6.748  1.00 37.77           C  
ATOM   1023  C   PHE A 352     -13.343  28.682  -6.694  1.00 39.16           C  
ATOM   1024  O   PHE A 352     -12.859  29.593  -6.034  1.00 37.51           O  
ATOM   1025  CB  PHE A 352     -15.255  27.373  -5.793  1.00 36.74           C  
ATOM   1026  CG  PHE A 352     -14.661  27.580  -4.437  1.00 36.34           C  
ATOM   1027  CD1 PHE A 352     -14.991  28.727  -3.714  1.00 39.26           C  
ATOM   1028  CD2 PHE A 352     -13.715  26.693  -3.909  1.00 36.20           C  
ATOM   1029  CE1 PHE A 352     -14.436  28.962  -2.455  1.00 39.43           C  
ATOM   1030  CE2 PHE A 352     -13.155  26.931  -2.654  1.00 34.33           C  
ATOM   1031  CZ  PHE A 352     -13.519  28.066  -1.934  1.00 35.45           C  
ATOM   1032  N   LEU A 353     -12.591  27.837  -7.399  1.00 36.30           N  
ATOM   1033  CA  LEU A 353     -11.155  27.972  -7.424  1.00 40.15           C  
ATOM   1034  C   LEU A 353     -10.749  29.288  -8.048  1.00 41.55           C  
ATOM   1035  O   LEU A 353      -9.815  29.935  -7.570  1.00 41.77           O  
ATOM   1036  CB  LEU A 353     -10.523  26.810  -8.185  1.00 42.79           C  
ATOM   1037  CG  LEU A 353     -10.646  25.514  -7.377  1.00 44.47           C  
ATOM   1038  CD1 LEU A 353     -10.715  24.289  -8.274  1.00 44.84           C  
ATOM   1039  CD2 LEU A 353      -9.500  25.438  -6.378  1.00 43.27           C  
ATOM   1040  N   LYS A 354     -11.455  29.682  -9.107  1.00 41.81           N  
ATOM   1041  CA  LYS A 354     -11.171  30.967  -9.781  1.00 46.57           C  
ATOM   1042  C   LYS A 354     -11.464  32.199  -8.905  1.00 45.40           C  
ATOM   1043  O   LYS A 354     -10.890  33.275  -9.129  1.00 44.40           O  
ATOM   1044  CB  LYS A 354     -11.918  31.084 -11.110  1.00 42.78           C  
ATOM   1045  CG  LYS A 354     -11.157  30.533 -12.288  1.00 43.14           C  
ATOM   1046  CD  LYS A 354     -12.073  30.239 -13.476  1.00 44.84           C  
ATOM   1047  CE  LYS A 354     -12.695  31.518 -14.025  1.00 47.14           C  
ATOM   1048  NZ  LYS A 354     -13.759  31.240 -15.012  1.00 45.43           N  
ATOM   1049  N   SER A 355     -12.332  32.007  -7.910  1.00 42.73           N  
ATOM   1050  CA  SER A 355     -12.705  33.045  -6.954  1.00 40.95           C  
ATOM   1051  C   SER A 355     -11.643  33.392  -5.912  1.00 44.43           C  
ATOM   1052  O   SER A 355     -11.722  34.435  -5.276  1.00 46.52           O  
ATOM   1053  CB  SER A 355     -13.995  32.638  -6.221  1.00 41.24           C  
ATOM   1054  OG  SER A 355     -13.747  31.853  -5.083  1.00 41.42           O  
ATOM   1055  N   LEU A 356     -10.679  32.513  -5.698  1.00 42.38           N  
ATOM   1056  CA  LEU A 356      -9.620  32.784  -4.737  1.00 43.08           C  
ATOM   1057  C   LEU A 356      -8.799  34.016  -5.126  1.00 40.65           C  
ATOM   1058  O   LEU A 356      -8.556  34.259  -6.287  1.00 40.88           O  
ATOM   1059  CB  LEU A 356      -8.705  31.540  -4.609  1.00 41.53           C  
ATOM   1060  CG  LEU A 356      -9.431  30.240  -4.186  1.00 40.05           C  
ATOM   1061  CD1 LEU A 356      -8.449  29.084  -4.110  1.00 41.11           C  
ATOM   1062  CD2 LEU A 356     -10.190  30.347  -2.868  1.00 37.83           C  
ATOM   1063  N   ARG A 357      -8.343  34.778  -4.145  1.00 46.01           N  
ATOM   1064  CA  ARG A 357      -7.592  36.002  -4.425  1.00 45.33           C  
ATOM   1065  C   ARG A 357      -6.271  35.738  -5.126  1.00 51.25           C  
ATOM   1066  O   ARG A 357      -5.624  34.694  -4.909  1.00 45.92           O  
ATOM   1067  CB  ARG A 357      -7.304  36.761  -3.142  1.00 47.57           C  
ATOM   1068  CG  ARG A 357      -6.267  36.097  -2.243  1.00 54.58           C  
ATOM   1069  CD  ARG A 357      -5.452  37.120  -1.449  1.00 56.94           C  
ATOM   1070  NE  ARG A 357      -4.650  36.486  -0.396  1.00 56.59           N  
ATOM   1071  CZ  ARG A 357      -3.393  36.064  -0.538  1.00 56.32           C  
ATOM   1072  NH1 ARG A 357      -2.733  36.219  -1.688  1.00 59.95           N  
ATOM   1073  NH2 ARG A 357      -2.775  35.500   0.490  1.00 54.30           N  
ATOM   1074  N   LYS A 358      -5.848  36.715  -5.926  1.00 58.19           N  
ATOM   1075  CA  LYS A 358      -4.530  36.670  -6.576  1.00 60.11           C  
ATOM   1076  C   LYS A 358      -3.376  36.445  -5.592  1.00 54.35           C  
ATOM   1077  O   LYS A 358      -3.392  36.983  -4.484  1.00 54.28           O  
ATOM   1078  CB  LYS A 358      -4.284  37.929  -7.418  1.00 68.47           C  
ATOM   1079  CG  LYS A 358      -4.744  37.751  -8.865  1.00 78.39           C  
ATOM   1080  CD  LYS A 358      -3.788  38.396  -9.857  1.00 84.25           C  
ATOM   1081  CE  LYS A 358      -3.851  39.918  -9.780  1.00 87.19           C  
ATOM   1082  NZ  LYS A 358      -5.037  40.457 -10.504  1.00 87.28           N  
ATOM   1083  N   PRO A 359      -2.389  35.608  -5.980  1.00 51.64           N  
ATOM   1084  CA  PRO A 359      -2.235  34.866  -7.251  1.00 51.29           C  
ATOM   1085  C   PRO A 359      -2.900  33.454  -7.317  1.00 46.91           C  
ATOM   1086  O   PRO A 359      -2.660  32.701  -8.271  1.00 47.68           O  
ATOM   1087  CB  PRO A 359      -0.722  34.705  -7.335  1.00 53.37           C  
ATOM   1088  CG  PRO A 359      -0.355  34.428  -5.912  1.00 53.24           C  
ATOM   1089  CD  PRO A 359      -1.278  35.285  -5.062  1.00 53.09           C  
ATOM   1090  N   PHE A 360      -3.740  33.109  -6.348  1.00 47.79           N  
ATOM   1091  CA  PHE A 360      -4.275  31.749  -6.259  1.00 48.73           C  
ATOM   1092  C   PHE A 360      -5.441  31.464  -7.174  1.00 48.36           C  
ATOM   1093  O   PHE A 360      -5.597  30.329  -7.620  1.00 51.42           O  
ATOM   1094  CB  PHE A 360      -4.650  31.436  -4.823  1.00 47.98           C  
ATOM   1095  CG  PHE A 360      -3.474  31.409  -3.922  1.00 48.29           C  
ATOM   1096  CD1 PHE A 360      -2.619  30.314  -3.918  1.00 52.56           C  
ATOM   1097  CD2 PHE A 360      -3.192  32.484  -3.091  1.00 51.97           C  
ATOM   1098  CE1 PHE A 360      -1.512  30.284  -3.077  1.00 53.18           C  
ATOM   1099  CE2 PHE A 360      -2.078  32.472  -2.266  1.00 52.01           C  
ATOM   1100  CZ  PHE A 360      -1.238  31.364  -2.252  1.00 49.02           C  
ATOM   1101  N   GLY A 361      -6.232  32.495  -7.470  1.00 47.27           N  
ATOM   1102  CA  GLY A 361      -7.398  32.377  -8.320  1.00 47.08           C  
ATOM   1103  C   GLY A 361      -7.159  31.770  -9.690  1.00 52.78           C  
ATOM   1104  O   GLY A 361      -8.090  31.215 -10.310  1.00 53.75           O  
ATOM   1105  N   ASP A 362      -5.933  31.852 -10.184  1.00 49.26           N  
ATOM   1106  CA  ASP A 362      -5.605  31.134 -11.433  1.00 57.70           C  
ATOM   1107  C   ASP A 362      -4.766  29.840 -11.411  1.00 51.46           C  
ATOM   1108  O   ASP A 362      -4.536  29.270 -12.455  1.00 50.92           O  
ATOM   1109  CB  ASP A 362      -5.007  32.112 -12.440  1.00 60.69           C  
ATOM   1110  CG  ASP A 362      -6.077  32.727 -13.290  1.00 73.39           C  
ATOM   1111  OD1 ASP A 362      -6.729  31.973 -14.059  1.00 75.02           O  
ATOM   1112  OD2 ASP A 362      -6.310  33.947 -13.141  1.00 85.97           O  
ATOM   1113  N   PHE A 363      -4.332  29.321 -10.273  1.00 48.84           N  
ATOM   1114  CA  PHE A 363      -3.388  28.211 -10.392  1.00 43.98           C  
ATOM   1115  C   PHE A 363      -3.967  26.961 -11.059  1.00 44.79           C  
ATOM   1116  O   PHE A 363      -3.208  26.188 -11.670  1.00 50.48           O  
ATOM   1117  CB  PHE A 363      -2.677  27.918  -9.075  1.00 45.07           C  
ATOM   1118  CG  PHE A 363      -3.434  27.050  -8.120  1.00 45.71           C  
ATOM   1119  CD1 PHE A 363      -4.458  27.576  -7.321  1.00 50.51           C  
ATOM   1120  CD2 PHE A 363      -3.056  25.717  -7.927  1.00 46.93           C  
ATOM   1121  CE1 PHE A 363      -5.149  26.772  -6.402  1.00 49.19           C  
ATOM   1122  CE2 PHE A 363      -3.724  24.918  -7.000  1.00 50.59           C  
ATOM   1123  CZ  PHE A 363      -4.782  25.445  -6.251  1.00 49.20           C  
ATOM   1124  N   MET A 364      -5.291  26.778 -10.976  1.00 42.44           N  
ATOM   1125  CA  MET A 364      -5.978  25.627 -11.608  1.00 42.38           C  
ATOM   1126  C   MET A 364      -6.480  25.808 -13.034  1.00 42.33           C  
ATOM   1127  O   MET A 364      -6.707  24.802 -13.718  1.00 41.55           O  
ATOM   1128  CB  MET A 364      -7.143  25.132 -10.730  1.00 44.30           C  
ATOM   1129  CG  MET A 364      -6.686  24.529  -9.413  1.00 46.70           C  
ATOM   1130  SD  MET A 364      -5.613  23.093  -9.646  1.00 49.65           S  
ATOM   1131  CE  MET A 364      -6.778  22.031 -10.472  1.00 51.36           C  
ATOM   1132  N   GLU A 365      -6.616  27.044 -13.526  1.00 44.21           N  
ATOM   1133  CA  GLU A 365      -7.180  27.243 -14.897  1.00 43.45           C  
ATOM   1134  C   GLU A 365      -6.417  26.593 -16.046  1.00 40.81           C  
ATOM   1135  O   GLU A 365      -7.002  26.011 -16.955  1.00 41.95           O  
ATOM   1136  CB  GLU A 365      -7.388  28.723 -15.204  1.00 45.01           C  
ATOM   1137  CG  GLU A 365      -8.777  29.207 -14.820  1.00 46.83           C  
ATOM   1138  CD  GLU A 365      -9.892  28.350 -15.416  1.00 45.71           C  
ATOM   1139  OE1 GLU A 365     -10.028  28.301 -16.653  1.00 49.75           O  
ATOM   1140  OE2 GLU A 365     -10.637  27.711 -14.639  1.00 42.27           O  
ATOM   1141  N   PRO A 366      -5.098  26.710 -16.039  1.00 42.75           N  
ATOM   1142  CA  PRO A 366      -4.411  25.976 -17.079  1.00 41.01           C  
ATOM   1143  C   PRO A 366      -4.735  24.465 -17.047  1.00 37.16           C  
ATOM   1144  O   PRO A 366      -4.716  23.811 -18.091  1.00 37.15           O  
ATOM   1145  CB  PRO A 366      -2.935  26.244 -16.761  1.00 42.80           C  
ATOM   1146  CG  PRO A 366      -2.942  27.568 -16.078  1.00 39.14           C  
ATOM   1147  CD  PRO A 366      -4.174  27.535 -15.237  1.00 42.34           C  
ATOM   1148  N   LYS A 367      -5.020  23.913 -15.875  1.00 38.75           N  
ATOM   1149  CA  LYS A 367      -5.300  22.473 -15.764  1.00 39.16           C  
ATOM   1150  C   LYS A 367      -6.671  22.110 -16.331  1.00 35.48           C  
ATOM   1151  O   LYS A 367      -6.829  21.093 -17.024  1.00 32.21           O  
ATOM   1152  CB  LYS A 367      -5.220  22.033 -14.305  1.00 41.95           C  
ATOM   1153  CG  LYS A 367      -3.806  21.808 -13.797  1.00 45.89           C  
ATOM   1154  CD  LYS A 367      -3.209  22.978 -13.055  1.00 48.93           C  
ATOM   1155  CE  LYS A 367      -2.154  22.422 -12.101  1.00 54.66           C  
ATOM   1156  NZ  LYS A 367      -1.157  23.426 -11.643  1.00 57.18           N  
ATOM   1157  N   PHE A 368      -7.657  22.944 -15.989  1.00 31.07           N  
ATOM   1158  CA  PHE A 368      -9.006  22.862 -16.558  1.00 33.13           C  
ATOM   1159  C   PHE A 368      -9.069  23.077 -18.066  1.00 33.50           C  
ATOM   1160  O   PHE A 368      -9.709  22.307 -18.779  1.00 34.54           O  
ATOM   1161  CB  PHE A 368      -9.926  23.842 -15.853  1.00 30.93           C  
ATOM   1162  CG  PHE A 368     -10.400  23.357 -14.530  1.00 30.25           C  
ATOM   1163  CD1 PHE A 368     -11.282  22.278 -14.460  1.00 30.35           C  
ATOM   1164  CD2 PHE A 368      -9.971  23.941 -13.354  1.00 32.27           C  
ATOM   1165  CE1 PHE A 368     -11.710  21.808 -13.246  1.00 28.61           C  
ATOM   1166  CE2 PHE A 368     -10.438  23.488 -12.119  1.00 29.15           C  
ATOM   1167  CZ  PHE A 368     -11.315  22.431 -12.080  1.00 32.03           C  
ATOM   1168  N   GLU A 369      -8.371  24.091 -18.542  1.00 33.19           N  
ATOM   1169  CA  GLU A 369      -8.266  24.332 -19.957  1.00 35.84           C  
ATOM   1170  C   GLU A 369      -7.652  23.136 -20.675  1.00 37.11           C  
ATOM   1171  O   GLU A 369      -8.198  22.670 -21.700  1.00 36.32           O  
ATOM   1172  CB  GLU A 369      -7.396  25.567 -20.207  1.00 40.60           C  
ATOM   1173  CG  GLU A 369      -8.063  26.929 -20.029  1.00 47.10           C  
ATOM   1174  CD  GLU A 369      -7.005  28.045 -19.973  1.00 58.86           C  
ATOM   1175  OE1 GLU A 369      -5.936  27.885 -20.605  1.00 61.13           O  
ATOM   1176  OE2 GLU A 369      -7.201  29.067 -19.276  1.00 61.61           O  
ATOM   1177  N   PHE A 370      -6.508  22.633 -20.165  1.00 37.05           N  
ATOM   1178  CA  PHE A 370      -5.916  21.390 -20.733  1.00 33.36           C  
ATOM   1179  C   PHE A 370      -6.933  20.244 -20.610  1.00 28.43           C  
ATOM   1180  O   PHE A 370      -7.211  19.567 -21.561  1.00 32.40           O  
ATOM   1181  CB  PHE A 370      -4.618  21.012 -20.050  1.00 36.01           C  
ATOM   1182  CG  PHE A 370      -4.103  19.627 -20.430  1.00 40.87           C  
ATOM   1183  CD1 PHE A 370      -3.395  19.424 -21.615  1.00 39.17           C  
ATOM   1184  CD2 PHE A 370      -4.306  18.539 -19.583  1.00 40.86           C  
ATOM   1185  CE1 PHE A 370      -2.931  18.162 -21.971  1.00 40.96           C  
ATOM   1186  CE2 PHE A 370      -3.835  17.283 -19.926  1.00 45.90           C  
ATOM   1187  CZ  PHE A 370      -3.138  17.094 -21.128  1.00 43.49           C  
ATOM   1188  N   ALA A 371      -7.541  20.074 -19.454  1.00 30.01           N  
ATOM   1189  CA  ALA A 371      -8.375  18.868 -19.209  1.00 32.97           C  
ATOM   1190  C   ALA A 371      -9.580  18.736 -20.159  1.00 34.51           C  
ATOM   1191  O   ALA A 371      -9.837  17.669 -20.681  1.00 34.18           O  
ATOM   1192  CB  ALA A 371      -8.787  18.795 -17.737  1.00 32.08           C  
ATOM   1193  N   VAL A 372     -10.255  19.848 -20.440  1.00 38.11           N  
ATOM   1194  CA  VAL A 372     -11.437  19.860 -21.312  1.00 38.74           C  
ATOM   1195  C   VAL A 372     -11.113  19.422 -22.731  1.00 40.49           C  
ATOM   1196  O   VAL A 372     -11.830  18.605 -23.319  1.00 45.17           O  
ATOM   1197  CB  VAL A 372     -12.086  21.259 -21.308  1.00 39.39           C  
ATOM   1198  CG1 VAL A 372     -13.056  21.450 -22.476  1.00 42.17           C  
ATOM   1199  CG2 VAL A 372     -12.786  21.468 -19.994  1.00 38.11           C  
ATOM   1200  N   LYS A 373     -10.025  19.941 -23.270  1.00 42.15           N  
ATOM   1201  CA  LYS A 373      -9.543  19.524 -24.604  1.00 45.20           C  
ATOM   1202  C   LYS A 373      -9.031  18.093 -24.570  1.00 43.42           C  
ATOM   1203  O   LYS A 373      -9.323  17.308 -25.469  1.00 47.67           O  
ATOM   1204  CB  LYS A 373      -8.392  20.408 -25.069  1.00 47.81           C  
ATOM   1205  CG  LYS A 373      -8.698  21.906 -25.142  1.00 52.89           C  
ATOM   1206  CD  LYS A 373      -7.418  22.723 -24.993  1.00 54.69           C  
ATOM   1207  CE  LYS A 373      -7.333  23.798 -26.057  1.00 59.43           C  
ATOM   1208  NZ  LYS A 373      -6.095  24.610 -25.863  1.00 61.58           N  
ATOM   1209  N   PHE A 374      -8.260  17.766 -23.534  1.00 37.63           N  
ATOM   1210  CA  PHE A 374      -7.732  16.436 -23.414  1.00 37.13           C  
ATOM   1211  C   PHE A 374      -8.826  15.389 -23.325  1.00 40.16           C  
ATOM   1212  O   PHE A 374      -8.692  14.291 -23.897  1.00 44.09           O  
ATOM   1213  CB  PHE A 374      -6.866  16.294 -22.172  1.00 35.57           C  
ATOM   1214  CG  PHE A 374      -6.002  15.063 -22.190  1.00 33.11           C  
ATOM   1215  CD1 PHE A 374      -4.930  14.960 -23.077  1.00 33.97           C  
ATOM   1216  CD2 PHE A 374      -6.247  14.009 -21.336  1.00 34.09           C  
ATOM   1217  CE1 PHE A 374      -4.101  13.822 -23.102  1.00 31.23           C  
ATOM   1218  CE2 PHE A 374      -5.429  12.871 -21.360  1.00 32.91           C  
ATOM   1219  CZ  PHE A 374      -4.354  12.790 -22.239  1.00 31.32           C  
ATOM   1220  N   ASN A 375      -9.886  15.727 -22.592  1.00 36.55           N  
ATOM   1221  CA  ASN A 375     -10.969  14.766 -22.282  1.00 41.23           C  
ATOM   1222  C   ASN A 375     -11.869  14.600 -23.478  1.00 40.94           C  
ATOM   1223  O   ASN A 375     -12.486  13.567 -23.634  1.00 43.20           O  
ATOM   1224  CB  ASN A 375     -11.842  15.221 -21.100  1.00 38.33           C  
ATOM   1225  CG  ASN A 375     -11.195  15.011 -19.781  1.00 36.72           C  
ATOM   1226  OD1 ASN A 375     -10.250  14.228 -19.649  1.00 35.43           O  
ATOM   1227  ND2 ASN A 375     -11.730  15.672 -18.766  1.00 36.86           N  
ATOM   1228  N   ALA A 376     -11.923  15.623 -24.325  1.00 42.70           N  
ATOM   1229  CA  ALA A 376     -12.582  15.481 -25.620  1.00 46.21           C  
ATOM   1230  C   ALA A 376     -12.047  14.294 -26.438  1.00 46.75           C  
ATOM   1231  O   ALA A 376     -12.792  13.713 -27.217  1.00 48.61           O  
ATOM   1232  CB  ALA A 376     -12.449  16.763 -26.415  1.00 48.37           C  
ATOM   1233  N   LEU A 377     -10.764  13.934 -26.264  1.00 48.43           N  
ATOM   1234  CA  LEU A 377     -10.184  12.715 -26.918  1.00 43.87           C  
ATOM   1235  C   LEU A 377     -10.800  11.371 -26.481  1.00 37.77           C  
ATOM   1236  O   LEU A 377     -10.622  10.373 -27.154  1.00 44.27           O  
ATOM   1237  CB  LEU A 377      -8.679  12.630 -26.725  1.00 41.36           C  
ATOM   1238  CG  LEU A 377      -7.856  13.854 -27.124  1.00 42.06           C  
ATOM   1239  CD1 LEU A 377      -6.398  13.511 -26.953  1.00 42.84           C  
ATOM   1240  CD2 LEU A 377      -8.128  14.283 -28.555  1.00 39.64           C  
ATOM   1241  N   GLU A 378     -11.499  11.347 -25.366  1.00 33.53           N  
ATOM   1242  CA  GLU A 378     -12.216  10.147 -24.909  1.00 36.24           C  
ATOM   1243  C   GLU A 378     -11.300   8.914 -24.711  1.00 40.03           C  
ATOM   1244  O   GLU A 378     -11.660   7.757 -25.050  1.00 36.72           O  
ATOM   1245  CB  GLU A 378     -13.401   9.850 -25.824  0.50 30.94           C  
ATOM   1246  CG  GLU A 378     -14.392  10.997 -25.819  0.50 30.84           C  
ATOM   1247  CD  GLU A 378     -15.446  10.851 -26.884  0.50 30.73           C  
ATOM   1248  OE1 GLU A 378     -16.633  10.757 -26.525  0.50 31.19           O  
ATOM   1249  OE2 GLU A 378     -15.090  10.828 -28.076  0.50 29.62           O  
ATOM   1250  N   LEU A 379     -10.126   9.160 -24.143  1.00 35.10           N  
ATOM   1251  CA  LEU A 379      -9.233   8.067 -23.817  1.00 37.72           C  
ATOM   1252  C   LEU A 379      -9.774   7.377 -22.584  1.00 39.47           C  
ATOM   1253  O   LEU A 379     -10.471   7.994 -21.764  1.00 42.80           O  
ATOM   1254  CB  LEU A 379      -7.833   8.551 -23.499  1.00 37.68           C  
ATOM   1255  CG  LEU A 379      -7.128   9.480 -24.477  1.00 41.28           C  
ATOM   1256  CD1 LEU A 379      -5.807   9.849 -23.854  1.00 41.80           C  
ATOM   1257  CD2 LEU A 379      -6.943   8.817 -25.823  1.00 41.14           C  
ATOM   1258  N   ASP A 380      -9.419   6.101 -22.447  1.00 38.52           N  
ATOM   1259  CA  ASP A 380      -9.839   5.265 -21.328  1.00 42.47           C  
ATOM   1260  C   ASP A 380      -8.614   4.611 -20.693  1.00 44.09           C  
ATOM   1261  O   ASP A 380      -7.585   4.436 -21.347  1.00 40.31           O  
ATOM   1262  CB  ASP A 380     -10.827   4.195 -21.796  1.00 45.40           C  
ATOM   1263  CG  ASP A 380     -10.193   3.187 -22.734  1.00 56.26           C  
ATOM   1264  OD1 ASP A 380      -9.217   2.523 -22.324  1.00 54.47           O  
ATOM   1265  OD2 ASP A 380     -10.670   3.058 -23.881  1.00 65.77           O  
ATOM   1266  N   ASP A 381      -8.743   4.070 -19.501  1.00 42.66           N  
ATOM   1267  CA  ASP A 381      -7.574   3.865 -18.680  1.00 41.79           C  
ATOM   1268  C   ASP A 381      -6.526   3.094 -19.479  1.00 43.34           C  
ATOM   1269  O   ASP A 381      -5.330   3.237 -19.225  1.00 41.31           O  
ATOM   1270  CB  ASP A 381      -7.937   3.099 -17.407  1.00 43.24           C  
ATOM   1271  CG  ASP A 381      -8.699   3.952 -16.412  1.00 44.42           C  
ATOM   1272  OD1 ASP A 381      -8.063   4.784 -15.730  1.00 47.13           O  
ATOM   1273  OD2 ASP A 381      -9.933   3.792 -16.311  1.00 55.43           O  
ATOM   1274  N   SER A 382      -6.958   2.268 -20.426  1.00 42.25           N  
ATOM   1275  CA  SER A 382      -6.019   1.366 -21.098  1.00 44.79           C  
ATOM   1276  C   SER A 382      -5.105   2.155 -21.993  1.00 38.69           C  
ATOM   1277  O   SER A 382      -3.981   1.750 -22.226  1.00 42.01           O  
ATOM   1278  CB  SER A 382      -6.758   0.317 -21.940  1.00 46.08           C  
ATOM   1279  OG  SER A 382      -7.513   0.956 -22.958  1.00 46.11           O  
ATOM   1280  N   ASP A 383      -5.603   3.262 -22.531  1.00 36.44           N  
ATOM   1281  CA  ASP A 383      -4.796   4.116 -23.423  1.00 35.61           C  
ATOM   1282  C   ASP A 383      -3.824   4.943 -22.522  1.00 34.77           C  
ATOM   1283  O   ASP A 383      -2.658   5.043 -22.802  1.00 36.40           O  
ATOM   1284  CB  ASP A 383      -5.658   5.105 -24.272  1.00 37.23           C  
ATOM   1285  CG  ASP A 383      -6.858   4.460 -25.010  1.00 37.33           C  
ATOM   1286  OD1 ASP A 383      -6.698   3.479 -25.753  1.00 40.96           O  
ATOM   1287  OD2 ASP A 383      -7.984   5.004 -24.901  1.00 35.73           O  
ATOM   1288  N   LEU A 384      -4.362   5.482 -21.422  1.00 34.65           N  
ATOM   1289  CA  LEU A 384      -3.655   6.288 -20.422  1.00 32.09           C  
ATOM   1290  C   LEU A 384      -2.490   5.550 -19.789  1.00 31.88           C  
ATOM   1291  O   LEU A 384      -1.366   6.101 -19.699  1.00 28.89           O  
ATOM   1292  CB  LEU A 384      -4.633   6.777 -19.354  1.00 30.12           C  
ATOM   1293  CG  LEU A 384      -5.633   7.842 -19.853  1.00 30.91           C  
ATOM   1294  CD1 LEU A 384      -6.702   8.050 -18.832  1.00 30.86           C  
ATOM   1295  CD2 LEU A 384      -4.941   9.182 -20.145  1.00 30.63           C  
ATOM   1296  N   ALA A 385      -2.718   4.295 -19.398  1.00 34.15           N  
ATOM   1297  CA  ALA A 385      -1.586   3.410 -18.926  1.00 31.34           C  
ATOM   1298  C   ALA A 385      -0.378   3.560 -19.823  1.00 31.51           C  
ATOM   1299  O   ALA A 385       0.712   3.832 -19.342  1.00 39.00           O  
ATOM   1300  CB  ALA A 385      -2.012   1.973 -18.867  1.00 33.13           C  
ATOM   1301  N   ILE A 386      -0.585   3.516 -21.136  1.00 31.24           N  
ATOM   1302  CA  ILE A 386       0.537   3.601 -22.101  1.00 31.83           C  
ATOM   1303  C   ILE A 386       1.057   5.035 -22.354  1.00 32.01           C  
ATOM   1304  O   ILE A 386       2.245   5.251 -22.555  1.00 32.65           O  
ATOM   1305  CB  ILE A 386       0.173   2.973 -23.465  1.00 32.63           C  
ATOM   1306  CG1 ILE A 386      -0.526   1.603 -23.307  1.00 34.33           C  
ATOM   1307  CG2 ILE A 386       1.431   2.725 -24.303  1.00 31.73           C  
ATOM   1308  CD1 ILE A 386      -0.672   0.878 -24.640  1.00 35.12           C  
ATOM   1309  N   PHE A 387       0.136   5.997 -22.420  1.00 33.70           N  
ATOM   1310  CA  PHE A 387       0.435   7.393 -22.614  1.00 32.91           C  
ATOM   1311  C   PHE A 387       1.450   7.876 -21.563  1.00 34.27           C  
ATOM   1312  O   PHE A 387       2.469   8.492 -21.888  1.00 36.03           O  
ATOM   1313  CB  PHE A 387      -0.899   8.187 -22.489  1.00 38.42           C  
ATOM   1314  CG  PHE A 387      -0.762   9.674 -22.717  1.00 37.90           C  
ATOM   1315  CD1 PHE A 387      -0.387  10.168 -23.951  1.00 41.19           C  
ATOM   1316  CD2 PHE A 387      -0.992  10.564 -21.698  1.00 39.66           C  
ATOM   1317  CE1 PHE A 387      -0.257  11.536 -24.166  1.00 42.93           C  
ATOM   1318  CE2 PHE A 387      -0.894  11.929 -21.903  1.00 37.45           C  
ATOM   1319  CZ  PHE A 387      -0.542  12.414 -23.145  1.00 40.82           C  
ATOM   1320  N   ILE A 388       1.111   7.602 -20.306  1.00 34.76           N  
ATOM   1321  CA  ILE A 388       1.879   7.982 -19.128  1.00 37.91           C  
ATOM   1322  C   ILE A 388       3.275   7.359 -19.201  1.00 38.51           C  
ATOM   1323  O   ILE A 388       4.280   8.019 -18.930  1.00 37.11           O  
ATOM   1324  CB  ILE A 388       1.119   7.443 -17.886  1.00 43.24           C  
ATOM   1325  CG1 ILE A 388      -0.150   8.246 -17.626  1.00 46.15           C  
ATOM   1326  CG2 ILE A 388       1.982   7.322 -16.637  1.00 45.12           C  
ATOM   1327  CD1 ILE A 388       0.014   9.727 -17.822  1.00 48.36           C  
ATOM   1328  N   ALA A 389       3.335   6.081 -19.568  1.00 37.39           N  
ATOM   1329  CA  ALA A 389       4.621   5.405 -19.774  1.00 35.82           C  
ATOM   1330  C   ALA A 389       5.468   6.099 -20.829  1.00 36.79           C  
ATOM   1331  O   ALA A 389       6.700   6.258 -20.649  1.00 37.64           O  
ATOM   1332  CB  ALA A 389       4.404   3.956 -20.108  1.00 36.18           C  
ATOM   1333  N   VAL A 390       4.832   6.582 -21.903  1.00 35.12           N  
ATOM   1334  CA  VAL A 390       5.595   7.273 -22.971  1.00 32.38           C  
ATOM   1335  C   VAL A 390       6.251   8.560 -22.504  1.00 34.48           C  
ATOM   1336  O   VAL A 390       7.367   8.895 -22.926  1.00 33.55           O  
ATOM   1337  CB  VAL A 390       4.703   7.592 -24.187  1.00 33.68           C  
ATOM   1338  CG1 VAL A 390       5.349   8.632 -25.126  1.00 30.67           C  
ATOM   1339  CG2 VAL A 390       4.351   6.318 -24.945  1.00 35.56           C  
ATOM   1340  N   ILE A 391       5.494   9.321 -21.702  1.00 37.16           N  
ATOM   1341  CA  ILE A 391       5.922  10.590 -21.091  1.00 32.80           C  
ATOM   1342  C   ILE A 391       7.046  10.408 -20.091  1.00 33.65           C  
ATOM   1343  O   ILE A 391       7.988  11.201 -20.038  1.00 34.67           O  
ATOM   1344  CB  ILE A 391       4.754  11.237 -20.291  1.00 32.67           C  
ATOM   1345  CG1 ILE A 391       3.664  11.725 -21.240  1.00 32.99           C  
ATOM   1346  CG2 ILE A 391       5.271  12.370 -19.419  1.00 32.04           C  
ATOM   1347  CD1 ILE A 391       2.478  12.335 -20.540  1.00 38.97           C  
ATOM   1348  N   ILE A 392       6.913   9.440 -19.212  1.00 33.80           N  
ATOM   1349  CA  ILE A 392       8.086   9.108 -18.343  1.00 40.52           C  
ATOM   1350  C   ILE A 392       9.360   8.966 -19.214  1.00 39.59           C  
ATOM   1351  O   ILE A 392      10.378   9.665 -19.017  1.00 37.35           O  
ATOM   1352  CB  ILE A 392       7.829   7.881 -17.432  1.00 42.61           C  
ATOM   1353  CG1 ILE A 392       6.669   8.192 -16.478  1.00 44.36           C  
ATOM   1354  CG2 ILE A 392       9.053   7.515 -16.593  1.00 43.11           C  
ATOM   1355  CD1 ILE A 392       6.064   6.981 -15.803  1.00 44.87           C  
ATOM   1356  N   LEU A 393       9.285   8.081 -20.201  1.00 43.57           N  
ATOM   1357  CA  LEU A 393      10.437   7.803 -21.045  1.00 40.43           C  
ATOM   1358  C   LEU A 393      10.551   8.841 -22.153  1.00 41.30           C  
ATOM   1359  O   LEU A 393      10.281   8.558 -23.320  1.00 44.84           O  
ATOM   1360  CB  LEU A 393      10.336   6.400 -21.646  1.00 42.02           C  
ATOM   1361  CG  LEU A 393      10.660   5.236 -20.708  1.00 41.87           C  
ATOM   1362  CD1 LEU A 393      12.050   5.396 -20.112  1.00 46.65           C  
ATOM   1363  CD2 LEU A 393       9.613   5.121 -19.611  1.00 42.09           C  
ATOM   1364  N   SER A 394      10.960  10.045 -21.768  1.00 38.83           N  
ATOM   1365  CA  SER A 394      11.197  11.108 -22.706  1.00 41.84           C  
ATOM   1366  C   SER A 394      12.684  11.441 -22.656  1.00 47.83           C  
ATOM   1367  O   SER A 394      13.156  12.019 -21.681  1.00 43.54           O  
ATOM   1368  CB  SER A 394      10.339  12.356 -22.386  1.00 41.80           C  
ATOM   1369  OG  SER A 394       8.951  12.008 -22.329  1.00 39.75           O  
ATOM   1370  N   GLY A 395      13.388  11.103 -23.748  1.00 48.93           N  
ATOM   1371  CA  GLY A 395      14.834  11.192 -23.836  1.00 49.66           C  
ATOM   1372  C   GLY A 395      15.392  12.581 -24.031  1.00 45.17           C  
ATOM   1373  O   GLY A 395      16.570  12.733 -24.224  1.00 50.23           O  
ATOM   1374  N   ASP A 396      14.544  13.586 -23.982  1.00 47.02           N  
ATOM   1375  CA  ASP A 396      14.964  14.986 -24.049  1.00 46.62           C  
ATOM   1376  C   ASP A 396      14.914  15.741 -22.687  1.00 45.92           C  
ATOM   1377  O   ASP A 396      15.094  16.925 -22.639  1.00 51.70           O  
ATOM   1378  CB  ASP A 396      14.105  15.699 -25.094  1.00 49.92           C  
ATOM   1379  CG  ASP A 396      12.637  15.745 -24.722  1.00 56.13           C  
ATOM   1380  OD1 ASP A 396      12.148  14.926 -23.902  1.00 56.72           O  
ATOM   1381  OD2 ASP A 396      11.954  16.626 -25.267  1.00 67.70           O  
ATOM   1382  N   ARG A 397      14.698  15.066 -21.569  1.00 51.99           N  
ATOM   1383  CA  ARG A 397      14.791  15.772 -20.285  1.00 53.11           C  
ATOM   1384  C   ARG A 397      16.188  16.398 -20.112  1.00 57.23           C  
ATOM   1385  O   ARG A 397      17.204  15.727 -20.366  1.00 56.98           O  
ATOM   1386  CB  ARG A 397      14.518  14.803 -19.131  1.00 50.67           C  
ATOM   1387  CG  ARG A 397      13.152  14.123 -19.187  1.00 49.79           C  
ATOM   1388  CD  ARG A 397      11.997  15.111 -19.449  1.00 46.71           C  
ATOM   1389  NE  ARG A 397      10.722  14.424 -19.269  1.00 44.27           N  
ATOM   1390  CZ  ARG A 397       9.515  14.938 -19.512  1.00 43.29           C  
ATOM   1391  NH1 ARG A 397       9.357  16.183 -19.950  1.00 38.27           N  
ATOM   1392  NH2 ARG A 397       8.443  14.170 -19.317  1.00 44.90           N  
ATOM   1393  N   PRO A 398      16.261  17.669 -19.661  1.00 60.47           N  
ATOM   1394  CA  PRO A 398      17.629  18.186 -19.444  1.00 57.76           C  
ATOM   1395  C   PRO A 398      18.461  17.307 -18.506  1.00 53.31           C  
ATOM   1396  O   PRO A 398      17.946  16.753 -17.530  1.00 56.52           O  
ATOM   1397  CB  PRO A 398      17.407  19.596 -18.856  1.00 57.57           C  
ATOM   1398  CG  PRO A 398      15.932  19.741 -18.629  1.00 58.88           C  
ATOM   1399  CD  PRO A 398      15.238  18.721 -19.490  1.00 58.37           C  
ATOM   1400  N   GLY A 399      19.733  17.135 -18.836  1.00 51.37           N  
ATOM   1401  CA  GLY A 399      20.677  16.426 -17.960  1.00 50.71           C  
ATOM   1402  C   GLY A 399      20.771  14.906 -18.039  1.00 50.50           C  
ATOM   1403  O   GLY A 399      21.412  14.287 -17.212  1.00 52.03           O  
ATOM   1404  N   LEU A 400      20.173  14.289 -19.036  1.00 49.51           N  
ATOM   1405  CA  LEU A 400      20.233  12.846 -19.138  1.00 57.43           C  
ATOM   1406  C   LEU A 400      21.617  12.357 -19.581  1.00 58.56           C  
ATOM   1407  O   LEU A 400      22.210  12.933 -20.459  1.00 52.65           O  
ATOM   1408  CB  LEU A 400      19.196  12.370 -20.151  1.00 59.46           C  
ATOM   1409  CG  LEU A 400      17.799  12.295 -19.568  1.00 56.91           C  
ATOM   1410  CD1 LEU A 400      16.770  12.280 -20.698  1.00 57.40           C  
ATOM   1411  CD2 LEU A 400      17.687  11.069 -18.670  1.00 53.36           C  
ATOM   1412  N   LEU A 401      22.159  11.360 -18.869  1.00 62.06           N  
ATOM   1413  CA  LEU A 401      23.426  10.667 -19.216  1.00 63.71           C  
ATOM   1414  C   LEU A 401      23.523   9.704 -20.436  1.00 62.35           C  
ATOM   1415  O   LEU A 401      24.472   9.786 -21.216  1.00 64.64           O  
ATOM   1416  CB  LEU A 401      23.978   9.954 -17.974  1.00 68.68           C  
ATOM   1417  CG  LEU A 401      24.279  10.839 -16.763  1.00 72.17           C  
ATOM   1418  CD1 LEU A 401      25.025  10.054 -15.696  1.00 69.21           C  
ATOM   1419  CD2 LEU A 401      25.070  12.070 -17.180  1.00 68.66           C  
ATOM   1420  N   ASN A 402      22.545   8.809 -20.586  1.00 63.99           N  
ATOM   1421  CA  ASN A 402      22.463   7.843 -21.691  1.00 66.51           C  
ATOM   1422  C   ASN A 402      21.087   7.840 -22.367  1.00 67.28           C  
ATOM   1423  O   ASN A 402      20.219   7.009 -22.066  1.00 60.09           O  
ATOM   1424  CB  ASN A 402      22.836   6.434 -21.217  1.00 72.55           C  
ATOM   1425  CG  ASN A 402      23.911   6.444 -20.141  1.00 82.63           C  
ATOM   1426  OD1 ASN A 402      24.702   7.398 -20.016  1.00 84.09           O  
ATOM   1427  ND2 ASN A 402      23.934   5.385 -19.338  1.00 84.88           N  
ATOM   1428  N   VAL A 403      20.930   8.767 -23.310  1.00 60.73           N  
ATOM   1429  CA  VAL A 403      19.665   9.034 -23.982  1.00 63.30           C  
ATOM   1430  C   VAL A 403      19.146   7.867 -24.839  1.00 67.04           C  
ATOM   1431  O   VAL A 403      17.939   7.696 -24.995  1.00 64.02           O  
ATOM   1432  CB  VAL A 403      19.811  10.312 -24.832  1.00 63.10           C  
ATOM   1433  CG1 VAL A 403      18.632  10.501 -25.770  1.00 65.14           C  
ATOM   1434  CG2 VAL A 403      19.964  11.519 -23.913  1.00 61.72           C  
ATOM   1435  N   LYS A 404      20.069   7.065 -25.364  1.00 70.86           N  
ATOM   1436  CA  LYS A 404      19.760   6.011 -26.313  1.00 64.01           C  
ATOM   1437  C   LYS A 404      18.810   4.971 -25.739  1.00 65.51           C  
ATOM   1438  O   LYS A 404      17.714   4.770 -26.281  1.00 71.11           O  
ATOM   1439  CB  LYS A 404      21.047   5.315 -26.786  1.00 67.06           C  
ATOM   1440  N   PRO A 405      19.222   4.280 -24.661  1.00 56.41           N  
ATOM   1441  CA  PRO A 405      18.322   3.261 -24.091  1.00 52.30           C  
ATOM   1442  C   PRO A 405      16.974   3.825 -23.587  1.00 53.86           C  
ATOM   1443  O   PRO A 405      16.014   3.075 -23.411  1.00 49.42           O  
ATOM   1444  CB  PRO A 405      19.131   2.668 -22.946  1.00 50.80           C  
ATOM   1445  CG  PRO A 405      20.224   3.655 -22.674  1.00 53.82           C  
ATOM   1446  CD  PRO A 405      20.519   4.329 -23.971  1.00 55.62           C  
ATOM   1447  N   ILE A 406      16.894   5.132 -23.361  1.00 54.36           N  
ATOM   1448  CA  ILE A 406      15.598   5.748 -23.052  1.00 54.26           C  
ATOM   1449  C   ILE A 406      14.738   5.790 -24.325  1.00 52.03           C  
ATOM   1450  O   ILE A 406      13.595   5.332 -24.307  1.00 42.41           O  
ATOM   1451  CB  ILE A 406      15.785   7.161 -22.452  1.00 54.61           C  
ATOM   1452  CG1 ILE A 406      16.477   7.057 -21.092  1.00 52.49           C  
ATOM   1453  CG2 ILE A 406      14.467   7.919 -22.327  1.00 50.64           C  
ATOM   1454  CD1 ILE A 406      17.119   8.370 -20.684  1.00 56.66           C  
ATOM   1455  N   GLU A 407      15.297   6.307 -25.426  1.00 49.77           N  
ATOM   1456  CA  GLU A 407      14.558   6.358 -26.700  1.00 58.77           C  
ATOM   1457  C   GLU A 407      14.162   4.986 -27.273  1.00 60.98           C  
ATOM   1458  O   GLU A 407      13.098   4.875 -27.866  1.00 67.17           O  
ATOM   1459  CB  GLU A 407      15.272   7.245 -27.728  1.00 60.58           C  
ATOM   1460  CG  GLU A 407      14.884   8.713 -27.585  1.00 66.69           C  
ATOM   1461  CD  GLU A 407      15.974   9.700 -28.005  1.00 77.49           C  
ATOM   1462  OE1 GLU A 407      16.901   9.290 -28.750  1.00 74.88           O  
ATOM   1463  OE2 GLU A 407      15.891  10.895 -27.590  1.00 72.87           O  
ATOM   1464  N   ASP A 408      14.972   3.950 -27.053  1.00 63.35           N  
ATOM   1465  CA  ASP A 408      14.614   2.559 -27.428  1.00 63.89           C  
ATOM   1466  C   ASP A 408      13.311   2.151 -26.780  1.00 55.75           C  
ATOM   1467  O   ASP A 408      12.377   1.669 -27.433  1.00 57.25           O  
ATOM   1468  CB  ASP A 408      15.677   1.523 -26.953  1.00 67.96           C  
ATOM   1469  CG  ASP A 408      16.848   1.343 -27.931  1.00 75.18           C  
ATOM   1470  OD1 ASP A 408      17.091   2.231 -28.778  1.00 80.88           O  
ATOM   1471  OD2 ASP A 408      17.543   0.300 -27.833  1.00 70.05           O  
ATOM   1472  N   ILE A 409      13.289   2.279 -25.465  1.00 53.97           N  
ATOM   1473  CA  ILE A 409      12.140   1.849 -24.685  1.00 55.80           C  
ATOM   1474  C   ILE A 409      10.904   2.659 -25.065  1.00 48.76           C  
ATOM   1475  O   ILE A 409       9.821   2.096 -25.253  1.00 46.11           O  
ATOM   1476  CB  ILE A 409      12.385   1.980 -23.183  1.00 55.57           C  
ATOM   1477  CG1 ILE A 409      13.553   1.073 -22.763  1.00 54.73           C  
ATOM   1478  CG2 ILE A 409      11.117   1.601 -22.417  1.00 55.77           C  
ATOM   1479  CD1 ILE A 409      14.157   1.456 -21.426  1.00 53.51           C  
ATOM   1480  N   GLN A 410      11.091   3.964 -25.211  1.00 41.53           N  
ATOM   1481  CA  GLN A 410      10.003   4.831 -25.609  1.00 46.46           C  
ATOM   1482  C   GLN A 410       9.415   4.484 -26.979  1.00 46.59           C  
ATOM   1483  O   GLN A 410       8.232   4.706 -27.202  1.00 47.12           O  
ATOM   1484  CB  GLN A 410      10.416   6.303 -25.638  1.00 40.11           C  
ATOM   1485  CG  GLN A 410       9.213   7.207 -25.446  1.00 37.90           C  
ATOM   1486  CD  GLN A 410       9.464   8.590 -25.909  1.00 37.36           C  
ATOM   1487  OE1 GLN A 410      10.333   8.825 -26.752  1.00 38.05           O  
ATOM   1488  NE2 GLN A 410       8.723   9.547 -25.345  1.00 41.16           N  
ATOM   1489  N   ASP A 411      10.239   3.990 -27.897  1.00 51.48           N  
ATOM   1490  CA  ASP A 411       9.761   3.652 -29.246  1.00 53.47           C  
ATOM   1491  C   ASP A 411       8.982   2.337 -29.278  1.00 49.03           C  
ATOM   1492  O   ASP A 411       8.111   2.188 -30.112  1.00 57.80           O  
ATOM   1493  CB  ASP A 411      10.897   3.698 -30.278  1.00 58.66           C  
ATOM   1494  CG  ASP A 411      11.377   5.135 -30.548  1.00 66.21           C  
ATOM   1495  OD1 ASP A 411      11.580   5.898 -29.572  1.00 71.78           O  
ATOM   1496  OD2 ASP A 411      11.538   5.520 -31.727  1.00 71.94           O  
ATOM   1497  N   ASN A 412       9.256   1.406 -28.368  1.00 45.53           N  
ATOM   1498  CA  ASN A 412       8.411   0.227 -28.209  1.00 45.22           C  
ATOM   1499  C   ASN A 412       7.084   0.699 -27.661  1.00 44.86           C  
ATOM   1500  O   ASN A 412       6.014   0.169 -27.983  1.00 48.39           O  
ATOM   1501  CB  ASN A 412       8.966  -0.775 -27.179  1.00 48.20           C  
ATOM   1502  CG  ASN A 412      10.336  -1.340 -27.536  1.00 57.58           C  
ATOM   1503  OD1 ASN A 412      10.742  -1.356 -28.691  1.00 61.86           O  
ATOM   1504  ND2 ASN A 412      11.050  -1.835 -26.522  1.00 63.46           N  
ATOM   1505  N   LEU A 413       7.187   1.649 -26.747  1.00 39.57           N  
ATOM   1506  CA  LEU A 413       6.041   2.189 -26.027  1.00 38.56           C  
ATOM   1507  C   LEU A 413       5.153   2.976 -27.006  1.00 35.46           C  
ATOM   1508  O   LEU A 413       3.936   2.810 -27.024  1.00 32.69           O  
ATOM   1509  CB  LEU A 413       6.494   3.066 -24.846  1.00 38.64           C  
ATOM   1510  CG  LEU A 413       6.969   2.397 -23.554  1.00 36.05           C  
ATOM   1511  CD1 LEU A 413       7.391   3.473 -22.594  1.00 38.49           C  
ATOM   1512  CD2 LEU A 413       5.883   1.526 -22.937  1.00 36.48           C  
ATOM   1513  N   LEU A 414       5.782   3.759 -27.863  1.00 34.77           N  
ATOM   1514  CA  LEU A 414       5.051   4.460 -28.910  1.00 37.39           C  
ATOM   1515  C   LEU A 414       4.316   3.513 -29.869  1.00 39.79           C  
ATOM   1516  O   LEU A 414       3.219   3.821 -30.330  1.00 45.37           O  
ATOM   1517  CB  LEU A 414       5.989   5.421 -29.654  1.00 33.50           C  
ATOM   1518  CG  LEU A 414       6.277   6.692 -28.852  1.00 32.68           C  
ATOM   1519  CD1 LEU A 414       7.525   7.370 -29.402  1.00 34.86           C  
ATOM   1520  CD2 LEU A 414       5.096   7.675 -28.886  1.00 34.16           C  
ATOM   1521  N   GLN A 415       4.918   2.369 -30.181  1.00 44.57           N  
ATOM   1522  CA  GLN A 415       4.301   1.376 -31.062  1.00 44.21           C  
ATOM   1523  C   GLN A 415       3.161   0.652 -30.360  1.00 43.36           C  
ATOM   1524  O   GLN A 415       2.137   0.364 -30.972  1.00 41.14           O  
ATOM   1525  CB  GLN A 415       5.322   0.361 -31.549  1.00 52.05           C  
ATOM   1526  CG  GLN A 415       6.250   0.879 -32.641  1.00 57.12           C  
ATOM   1527  CD  GLN A 415       7.224  -0.214 -33.106  1.00 71.19           C  
ATOM   1528  OE1 GLN A 415       7.789  -0.977 -32.284  1.00 65.22           O  
ATOM   1529  NE2 GLN A 415       7.424  -0.303 -34.428  1.00 72.31           N  
ATOM   1530  N   ALA A 416       3.319   0.360 -29.074  1.00 40.41           N  
ATOM   1531  CA  ALA A 416       2.215  -0.237 -28.345  1.00 39.36           C  
ATOM   1532  C   ALA A 416       1.036   0.750 -28.282  1.00 40.50           C  
ATOM   1533  O   ALA A 416      -0.139   0.327 -28.275  1.00 38.35           O  
ATOM   1534  CB  ALA A 416       2.644  -0.659 -26.955  1.00 38.92           C  
ATOM   1535  N   LEU A 417       1.353   2.045 -28.228  1.00 40.82           N  
ATOM   1536  CA  LEU A 417       0.332   3.109 -28.136  1.00 41.04           C  
ATOM   1537  C   LEU A 417      -0.408   3.247 -29.468  1.00 46.49           C  
ATOM   1538  O   LEU A 417      -1.636   3.328 -29.492  1.00 42.32           O  
ATOM   1539  CB  LEU A 417       0.965   4.462 -27.745  1.00 40.00           C  
ATOM   1540  CG  LEU A 417       0.039   5.696 -27.661  1.00 37.42           C  
ATOM   1541  CD1 LEU A 417      -1.143   5.440 -26.720  1.00 37.18           C  
ATOM   1542  CD2 LEU A 417       0.784   6.934 -27.212  1.00 36.94           C  
ATOM   1543  N   GLU A 418       0.340   3.269 -30.576  1.00 50.70           N  
ATOM   1544  CA  GLU A 418      -0.282   3.359 -31.896  1.00 48.77           C  
ATOM   1545  C   GLU A 418      -1.285   2.208 -32.126  1.00 41.69           C  
ATOM   1546  O   GLU A 418      -2.445   2.447 -32.504  1.00 39.33           O  
ATOM   1547  CB  GLU A 418       0.780   3.380 -32.985  1.00 54.28           C  
ATOM   1548  CG  GLU A 418       0.224   3.552 -34.399  1.00 60.75           C  
ATOM   1549  CD  GLU A 418       1.320   3.795 -35.432  1.00 69.34           C  
ATOM   1550  OE1 GLU A 418       2.489   3.469 -35.137  1.00 72.68           O  
ATOM   1551  OE2 GLU A 418       1.021   4.314 -36.542  1.00 79.29           O  
ATOM   1552  N   LEU A 419      -0.833   0.982 -31.888  1.00 38.95           N  
ATOM   1553  CA  LEU A 419      -1.685  -0.231 -31.966  1.00 41.28           C  
ATOM   1554  C   LEU A 419      -2.892  -0.130 -31.031  1.00 43.08           C  
ATOM   1555  O   LEU A 419      -4.032  -0.391 -31.432  1.00 41.25           O  
ATOM   1556  CB  LEU A 419      -0.870  -1.467 -31.610  1.00 42.48           C  
ATOM   1557  CG  LEU A 419      -1.480  -2.867 -31.755  1.00 47.52           C  
ATOM   1558  CD1 LEU A 419      -2.235  -3.071 -33.082  1.00 46.95           C  
ATOM   1559  CD2 LEU A 419      -0.327  -3.874 -31.622  1.00 51.42           C  
ATOM   1560  N   GLN A 420      -2.639   0.330 -29.804  1.00 41.58           N  
ATOM   1561  CA  GLN A 420      -3.702   0.502 -28.831  1.00 40.82           C  
ATOM   1562  C   GLN A 420      -4.834   1.413 -29.352  1.00 42.35           C  
ATOM   1563  O   GLN A 420      -6.026   1.110 -29.164  1.00 43.28           O  
ATOM   1564  CB  GLN A 420      -3.124   1.018 -27.514  1.00 40.69           C  
ATOM   1565  CG  GLN A 420      -4.153   1.432 -26.461  1.00 42.84           C  
ATOM   1566  CD  GLN A 420      -4.944   0.256 -25.935  1.00 41.35           C  
ATOM   1567  OE1 GLN A 420      -5.993   0.414 -25.326  1.00 42.88           O  
ATOM   1568  NE2 GLN A 420      -4.420  -0.918 -26.131  1.00 42.51           N  
ATOM   1569  N   LEU A 421      -4.477   2.509 -30.015  1.00 39.86           N  
ATOM   1570  CA  LEU A 421      -5.476   3.502 -30.370  1.00 42.49           C  
ATOM   1571  C   LEU A 421      -6.217   3.047 -31.613  1.00 40.49           C  
ATOM   1572  O   LEU A 421      -7.361   3.473 -31.841  1.00 44.64           O  
ATOM   1573  CB  LEU A 421      -4.851   4.892 -30.608  1.00 39.43           C  
ATOM   1574  CG  LEU A 421      -4.085   5.499 -29.450  1.00 38.79           C  
ATOM   1575  CD1 LEU A 421      -3.191   6.607 -29.980  1.00 40.64           C  
ATOM   1576  CD2 LEU A 421      -5.001   6.016 -28.365  1.00 41.11           C  
ATOM   1577  N   LYS A 422      -5.531   2.237 -32.418  1.00 41.62           N  
ATOM   1578  CA  LYS A 422      -6.115   1.643 -33.617  1.00 48.39           C  
ATOM   1579  C   LYS A 422      -7.282   0.714 -33.240  1.00 47.89           C  
ATOM   1580  O   LYS A 422      -8.356   0.752 -33.854  1.00 48.04           O  
ATOM   1581  CB  LYS A 422      -5.063   0.864 -34.425  1.00 51.60           C  
ATOM   1582  CG  LYS A 422      -4.735   1.499 -35.768  1.00 56.86           C  
ATOM   1583  CD  LYS A 422      -3.965   0.562 -36.692  1.00 62.60           C  
ATOM   1584  CE  LYS A 422      -2.465   0.840 -36.685  1.00 69.74           C  
ATOM   1585  NZ  LYS A 422      -1.680  -0.410 -36.930  1.00 75.27           N  
ATOM   1586  N   LEU A 423      -7.036  -0.116 -32.236  1.00 43.19           N  
ATOM   1587  CA  LEU A 423      -8.003  -1.103 -31.795  1.00 45.72           C  
ATOM   1588  C   LEU A 423      -9.038  -0.418 -30.950  1.00 43.76           C  
ATOM   1589  O   LEU A 423     -10.206  -0.743 -31.026  1.00 45.76           O  
ATOM   1590  CB  LEU A 423      -7.327  -2.191 -30.947  1.00 41.39           C  
ATOM   1591  CG  LEU A 423      -6.096  -2.874 -31.525  1.00 43.78           C  
ATOM   1592  CD1 LEU A 423      -5.449  -3.767 -30.467  1.00 48.91           C  
ATOM   1593  CD2 LEU A 423      -6.477  -3.736 -32.706  1.00 46.99           C  
ATOM   1594  N   ASN A 424      -8.605   0.545 -30.143  1.00 41.96           N  
ATOM   1595  CA  ASN A 424      -9.483   1.108 -29.155  1.00 39.63           C  
ATOM   1596  C   ASN A 424     -10.279   2.284 -29.703  1.00 36.87           C  
ATOM   1597  O   ASN A 424     -11.340   2.549 -29.204  1.00 37.12           O  
ATOM   1598  CB  ASN A 424      -8.660   1.459 -27.905  1.00 48.99           C  
ATOM   1599  CG  ASN A 424      -9.460   1.416 -26.611  1.00 55.54           C  
ATOM   1600  OD1 ASN A 424     -10.309   0.545 -26.398  1.00 66.47           O  
ATOM   1601  ND2 ASN A 424      -9.158   2.352 -25.710  1.00 57.56           N  
ATOM   1602  N   HIS A 425      -9.771   2.952 -30.742  1.00 38.71           N  
ATOM   1603  CA  HIS A 425     -10.388   4.158 -31.370  1.00 40.21           C  
ATOM   1604  C   HIS A 425     -10.289   4.067 -32.894  1.00 36.62           C  
ATOM   1605  O   HIS A 425      -9.671   4.895 -33.563  1.00 40.58           O  
ATOM   1606  CB  HIS A 425      -9.717   5.480 -30.905  1.00 39.23           C  
ATOM   1607  CG  HIS A 425      -9.709   5.659 -29.423  1.00 35.67           C  
ATOM   1608  ND1 HIS A 425     -10.680   6.376 -28.758  1.00 39.46           N  
ATOM   1609  CD2 HIS A 425      -8.871   5.188 -28.476  1.00 36.01           C  
ATOM   1610  CE1 HIS A 425     -10.443   6.337 -27.464  1.00 38.08           C  
ATOM   1611  NE2 HIS A 425      -9.343   5.630 -27.266  1.00 39.26           N  
ATOM   1612  N   PRO A 426     -10.911   3.041 -33.455  1.00 37.12           N  
ATOM   1613  CA  PRO A 426     -10.778   2.811 -34.902  1.00 37.89           C  
ATOM   1614  C   PRO A 426     -11.492   3.861 -35.782  1.00 40.64           C  
ATOM   1615  O   PRO A 426     -11.254   3.902 -36.960  1.00 40.29           O  
ATOM   1616  CB  PRO A 426     -11.434   1.437 -35.073  1.00 37.07           C  
ATOM   1617  CG  PRO A 426     -12.437   1.430 -33.975  1.00 36.49           C  
ATOM   1618  CD  PRO A 426     -11.708   1.988 -32.804  1.00 32.56           C  
ATOM   1619  N   GLU A 427     -12.364   4.681 -35.214  1.00 43.92           N  
ATOM   1620  CA  GLU A 427     -13.032   5.709 -35.974  1.00 51.13           C  
ATOM   1621  C   GLU A 427     -12.295   7.025 -35.822  1.00 62.77           C  
ATOM   1622  O   GLU A 427     -12.870   8.087 -36.115  1.00 66.86           O  
ATOM   1623  CB  GLU A 427     -14.480   5.886 -35.486  1.00 51.58           C  
ATOM   1624  CG  GLU A 427     -14.652   6.548 -34.114  1.00 55.63           C  
ATOM   1625  CD  GLU A 427     -14.161   5.726 -32.921  1.00 61.37           C  
ATOM   1626  OE1 GLU A 427     -13.537   4.641 -33.096  1.00 57.68           O  
ATOM   1627  OE2 GLU A 427     -14.411   6.184 -31.783  1.00 56.47           O  
ATOM   1628  N   SER A 428     -11.091   6.976 -35.264  1.00 62.40           N  
ATOM   1629  CA  SER A 428     -10.361   8.190 -34.923  1.00 59.80           C  
ATOM   1630  C   SER A 428      -8.928   8.138 -35.421  1.00 58.39           C  
ATOM   1631  O   SER A 428      -7.992   7.976 -34.637  1.00 49.18           O  
ATOM   1632  CB  SER A 428     -10.383   8.420 -33.411  1.00 60.75           C  
ATOM   1633  OG  SER A 428     -11.705   8.358 -32.904  1.00 64.07           O  
ATOM   1634  N   SER A 429      -8.759   8.279 -36.729  1.00 55.16           N  
ATOM   1635  CA  SER A 429      -7.434   8.258 -37.322  1.00 57.33           C  
ATOM   1636  C   SER A 429      -6.689   9.573 -37.036  1.00 55.87           C  
ATOM   1637  O   SER A 429      -7.306  10.630 -36.736  1.00 48.73           O  
ATOM   1638  CB  SER A 429      -7.485   7.942 -38.804  1.00 57.56           C  
ATOM   1639  OG  SER A 429      -7.160   6.573 -39.005  1.00 70.62           O  
ATOM   1640  N   GLN A 430      -5.372   9.484 -36.938  1.00 50.83           N  
ATOM   1641  CA  GLN A 430      -4.588  10.633 -36.515  1.00 52.92           C  
ATOM   1642  C   GLN A 430      -4.909  11.033 -35.068  1.00 50.73           C  
ATOM   1643  O   GLN A 430      -4.663  12.173 -34.673  1.00 53.64           O  
ATOM   1644  CB  GLN A 430      -4.824  11.818 -37.454  1.00 51.74           C  
ATOM   1645  CG  GLN A 430      -4.424  11.557 -38.896  1.00 53.27           C  
ATOM   1646  CD  GLN A 430      -3.198  10.672 -39.010  1.00 62.06           C  
ATOM   1647  OE1 GLN A 430      -2.127  11.006 -38.502  1.00 53.28           O  
ATOM   1648  NE2 GLN A 430      -3.348   9.535 -39.679  1.00 60.82           N  
ATOM   1649  N   LEU A 431      -5.443  10.102 -34.276  1.00 46.42           N  
ATOM   1650  CA  LEU A 431      -5.634  10.344 -32.848  1.00 42.00           C  
ATOM   1651  C   LEU A 431      -4.301  10.278 -32.104  1.00 37.89           C  
ATOM   1652  O   LEU A 431      -4.123  10.990 -31.132  1.00 36.33           O  
ATOM   1653  CB  LEU A 431      -6.613   9.326 -32.221  1.00 38.39           C  
ATOM   1654  CG  LEU A 431      -6.631   9.239 -30.707  1.00 40.18           C  
ATOM   1655  CD1 LEU A 431      -7.239  10.505 -30.139  1.00 43.73           C  
ATOM   1656  CD2 LEU A 431      -7.430   8.046 -30.222  1.00 44.24           C  
ATOM   1657  N   PHE A 432      -3.426   9.364 -32.521  1.00 36.03           N  
ATOM   1658  CA  PHE A 432      -2.066   9.192 -31.986  1.00 35.11           C  
ATOM   1659  C   PHE A 432      -1.307  10.530 -32.051  1.00 37.94           C  
ATOM   1660  O   PHE A 432      -0.635  10.921 -31.090  1.00 36.30           O  
ATOM   1661  CB  PHE A 432      -1.363   8.076 -32.801  1.00 35.52           C  
ATOM   1662  CG  PHE A 432       0.124   7.875 -32.525  1.00 41.21           C  
ATOM   1663  CD1 PHE A 432       0.571   7.059 -31.498  1.00 45.43           C  
ATOM   1664  CD2 PHE A 432       1.099   8.436 -33.366  1.00 49.97           C  
ATOM   1665  CE1 PHE A 432       1.945   6.832 -31.287  1.00 42.62           C  
ATOM   1666  CE2 PHE A 432       2.476   8.214 -33.159  1.00 45.98           C  
ATOM   1667  CZ  PHE A 432       2.897   7.408 -32.115  1.00 42.09           C  
ATOM   1668  N   ALA A 433      -1.426  11.216 -33.181  1.00 38.48           N  
ATOM   1669  CA  ALA A 433      -0.786  12.502 -33.401  1.00 41.46           C  
ATOM   1670  C   ALA A 433      -1.408  13.559 -32.513  1.00 43.15           C  
ATOM   1671  O   ALA A 433      -0.691  14.439 -32.054  1.00 41.01           O  
ATOM   1672  CB  ALA A 433      -0.915  12.930 -34.858  1.00 41.78           C  
ATOM   1673  N   LYS A 434      -2.721  13.482 -32.248  1.00 43.16           N  
ATOM   1674  CA  LYS A 434      -3.325  14.434 -31.310  1.00 39.69           C  
ATOM   1675  C   LYS A 434      -2.777  14.254 -29.917  1.00 37.88           C  
ATOM   1676  O   LYS A 434      -2.654  15.217 -29.197  1.00 38.92           O  
ATOM   1677  CB  LYS A 434      -4.822  14.302 -31.241  1.00 43.43           C  
ATOM   1678  CG  LYS A 434      -5.591  14.884 -32.412  1.00 43.84           C  
ATOM   1679  CD  LYS A 434      -7.007  14.331 -32.353  1.00 49.39           C  
ATOM   1680  CE  LYS A 434      -7.967  15.188 -33.150  1.00 54.36           C  
ATOM   1681  NZ  LYS A 434      -7.442  15.303 -34.526  1.00 54.98           N  
ATOM   1682  N   LEU A 435      -2.434  13.018 -29.551  1.00 38.56           N  
ATOM   1683  CA  LEU A 435      -1.902  12.732 -28.236  1.00 39.66           C  
ATOM   1684  C   LEU A 435      -0.482  13.141 -28.109  1.00 37.76           C  
ATOM   1685  O   LEU A 435      -0.058  13.599 -27.054  1.00 38.38           O  
ATOM   1686  CB  LEU A 435      -1.968  11.257 -27.881  1.00 42.20           C  
ATOM   1687  CG  LEU A 435      -3.325  10.616 -27.666  1.00 48.10           C  
ATOM   1688  CD1 LEU A 435      -3.145   9.208 -27.095  1.00 50.52           C  
ATOM   1689  CD2 LEU A 435      -4.134  11.466 -26.703  1.00 57.26           C  
ATOM   1690  N   LEU A 436       0.271  12.939 -29.165  1.00 35.84           N  
ATOM   1691  CA  LEU A 436       1.630  13.457 -29.217  1.00 36.92           C  
ATOM   1692  C   LEU A 436       1.604  14.974 -29.051  1.00 34.64           C  
ATOM   1693  O   LEU A 436       2.329  15.503 -28.229  1.00 32.13           O  
ATOM   1694  CB  LEU A 436       2.364  12.977 -30.481  1.00 37.53           C  
ATOM   1695  CG  LEU A 436       3.225  11.757 -30.085  1.00 40.23           C  
ATOM   1696  CD1 LEU A 436       2.378  10.672 -29.466  1.00 38.46           C  
ATOM   1697  CD2 LEU A 436       4.048  11.210 -31.231  1.00 44.87           C  
ATOM   1698  N   GLN A 437       0.665  15.636 -29.720  1.00 36.02           N  
ATOM   1699  CA  GLN A 437       0.477  17.053 -29.550  1.00 36.82           C  
ATOM   1700  C   GLN A 437       0.330  17.420 -28.084  1.00 39.14           C  
ATOM   1701  O   GLN A 437       0.918  18.418 -27.615  1.00 40.73           O  
ATOM   1702  CB  GLN A 437      -0.718  17.567 -30.333  1.00 40.02           C  
ATOM   1703  CG  GLN A 437      -0.745  19.081 -30.400  1.00 44.25           C  
ATOM   1704  CD  GLN A 437       0.583  19.644 -30.924  1.00 47.71           C  
ATOM   1705  OE1 GLN A 437       1.288  20.382 -30.232  1.00 52.29           O  
ATOM   1706  NE2 GLN A 437       0.941  19.252 -32.128  1.00 49.74           N  
ATOM   1707  N   LYS A 438      -0.409  16.604 -27.341  1.00 38.13           N  
ATOM   1708  CA  LYS A 438      -0.744  16.958 -25.968  1.00 35.81           C  
ATOM   1709  C   LYS A 438       0.435  16.917 -25.015  1.00 38.15           C  
ATOM   1710  O   LYS A 438       0.327  17.493 -23.922  1.00 36.83           O  
ATOM   1711  CB  LYS A 438      -1.842  16.035 -25.408  1.00 35.36           C  
ATOM   1712  CG  LYS A 438      -3.110  16.027 -26.213  1.00 38.18           C  
ATOM   1713  CD  LYS A 438      -3.935  17.267 -25.985  1.00 36.99           C  
ATOM   1714  CE  LYS A 438      -5.021  17.354 -27.039  1.00 40.32           C  
ATOM   1715  NZ  LYS A 438      -5.714  18.643 -26.842  1.00 38.94           N  
ATOM   1716  N   MET A 439       1.510  16.191 -25.361  1.00 40.88           N  
ATOM   1717  CA  MET A 439       2.737  16.172 -24.547  1.00 43.94           C  
ATOM   1718  C   MET A 439       3.447  17.540 -24.576  1.00 46.53           C  
ATOM   1719  O   MET A 439       4.031  17.983 -23.597  1.00 49.29           O  
ATOM   1720  CB  MET A 439       3.694  15.090 -25.021  1.00 47.64           C  
ATOM   1721  CG  MET A 439       3.060  13.724 -24.957  1.00 50.68           C  
ATOM   1722  SD  MET A 439       4.112  12.434 -25.618  1.00 60.87           S  
ATOM   1723  CE  MET A 439       2.973  11.040 -25.550  1.00 60.67           C  
ATOM   1724  N   THR A 440       3.407  18.198 -25.715  1.00 53.57           N  
ATOM   1725  CA  THR A 440       3.785  19.598 -25.800  1.00 58.63           C  
ATOM   1726  C   THR A 440       2.879  20.466 -24.883  1.00 58.86           C  
ATOM   1727  O   THR A 440       3.396  21.256 -24.079  1.00 55.11           O  
ATOM   1728  CB  THR A 440       3.723  20.038 -27.276  1.00 59.78           C  
ATOM   1729  OG1 THR A 440       4.436  19.068 -28.066  1.00 57.38           O  
ATOM   1730  CG2 THR A 440       4.331  21.417 -27.473  1.00 60.62           C  
ATOM   1731  N   ASP A 441       1.552  20.281 -24.965  1.00 56.27           N  
ATOM   1732  CA  ASP A 441       0.579  21.048 -24.128  1.00 56.42           C  
ATOM   1733  C   ASP A 441       0.838  20.930 -22.598  1.00 53.78           C  
ATOM   1734  O   ASP A 441       0.545  21.860 -21.813  1.00 46.11           O  
ATOM   1735  CB  ASP A 441      -0.872  20.586 -24.381  1.00 61.17           C  
ATOM   1736  CG  ASP A 441      -1.376  20.855 -25.803  1.00 66.34           C  
ATOM   1737  OD1 ASP A 441      -0.594  20.782 -26.787  1.00 71.09           O  
ATOM   1738  OD2 ASP A 441      -2.598  21.117 -25.914  1.00 66.83           O  
ATOM   1739  N   LEU A 442       1.357  19.770 -22.192  1.00 43.69           N  
ATOM   1740  CA  LEU A 442       1.676  19.493 -20.811  1.00 41.66           C  
ATOM   1741  C   LEU A 442       2.972  20.178 -20.341  1.00 42.22           C  
ATOM   1742  O   LEU A 442       3.060  20.588 -19.188  1.00 43.47           O  
ATOM   1743  CB  LEU A 442       1.761  17.987 -20.599  1.00 37.40           C  
ATOM   1744  CG  LEU A 442       0.425  17.268 -20.537  1.00 38.43           C  
ATOM   1745  CD1 LEU A 442       0.583  15.801 -20.892  1.00 36.88           C  
ATOM   1746  CD2 LEU A 442      -0.211  17.400 -19.164  1.00 38.88           C  
ATOM   1747  N   ARG A 443       3.988  20.260 -21.190  1.00 45.50           N  
ATOM   1748  CA  ARG A 443       5.159  21.124 -20.899  1.00 47.33           C  
ATOM   1749  C   ARG A 443       4.769  22.567 -20.619  1.00 48.66           C  
ATOM   1750  O   ARG A 443       5.142  23.079 -19.569  1.00 56.37           O  
ATOM   1751  CB  ARG A 443       6.204  21.046 -22.005  1.00 44.57           C  
ATOM   1752  CG  ARG A 443       6.871  19.706 -21.899  1.00 45.76           C  
ATOM   1753  CD  ARG A 443       7.934  19.454 -22.923  1.00 46.91           C  
ATOM   1754  NE  ARG A 443       8.350  18.052 -22.809  1.00 46.74           N  
ATOM   1755  CZ  ARG A 443       9.545  17.568 -23.151  1.00 49.41           C  
ATOM   1756  NH1 ARG A 443      10.486  18.347 -23.656  1.00 49.15           N  
ATOM   1757  NH2 ARG A 443       9.796  16.285 -22.992  1.00 52.41           N  
ATOM   1758  N   GLN A 444       3.993  23.204 -21.509  1.00 49.00           N  
ATOM   1759  CA  GLN A 444       3.449  24.551 -21.236  1.00 47.00           C  
ATOM   1760  C   GLN A 444       2.808  24.674 -19.850  1.00 50.65           C  
ATOM   1761  O   GLN A 444       3.073  25.646 -19.134  1.00 55.06           O  
ATOM   1762  CB  GLN A 444       2.439  24.973 -22.293  0.50 44.23           C  
ATOM   1763  CG  GLN A 444       3.066  25.337 -23.620  0.50 44.65           C  
ATOM   1764  CD  GLN A 444       2.087  25.200 -24.775  0.50 43.53           C  
ATOM   1765  OE1 GLN A 444       0.892  24.958 -24.582  0.50 38.86           O  
ATOM   1766  NE2 GLN A 444       2.596  25.345 -25.986  0.50 42.95           N  
ATOM   1767  N   ILE A 445       1.980  23.704 -19.455  1.00 48.75           N  
ATOM   1768  CA  ILE A 445       1.345  23.752 -18.122  1.00 49.98           C  
ATOM   1769  C   ILE A 445       2.331  23.601 -16.931  1.00 50.31           C  
ATOM   1770  O   ILE A 445       2.172  24.300 -15.905  1.00 45.37           O  
ATOM   1771  CB  ILE A 445       0.222  22.689 -17.950  1.00 54.48           C  
ATOM   1772  CG1 ILE A 445      -0.806  22.766 -19.091  1.00 62.46           C  
ATOM   1773  CG2 ILE A 445      -0.489  22.831 -16.597  1.00 54.59           C  
ATOM   1774  CD1 ILE A 445      -1.455  24.120 -19.306  1.00 62.92           C  
ATOM   1775  N   VAL A 446       3.299  22.678 -17.019  1.00 43.44           N  
ATOM   1776  CA  VAL A 446       4.239  22.498 -15.900  1.00 46.77           C  
ATOM   1777  C   VAL A 446       5.171  23.748 -15.789  1.00 45.54           C  
ATOM   1778  O   VAL A 446       5.494  24.188 -14.690  1.00 45.44           O  
ATOM   1779  CB  VAL A 446       4.999  21.125 -15.922  1.00 48.15           C  
ATOM   1780  CG1 VAL A 446       4.009  19.974 -16.092  1.00 52.73           C  
ATOM   1781  CG2 VAL A 446       6.037  21.040 -17.028  1.00 52.18           C  
ATOM   1782  N   THR A 447       5.516  24.365 -16.912  1.00 43.41           N  
ATOM   1783  CA  THR A 447       6.254  25.631 -16.891  1.00 49.76           C  
ATOM   1784  C   THR A 447       5.434  26.776 -16.249  1.00 53.67           C  
ATOM   1785  O   THR A 447       5.994  27.581 -15.514  1.00 55.44           O  
ATOM   1786  CB  THR A 447       6.732  26.041 -18.312  1.00 49.27           C  
ATOM   1787  OG1 THR A 447       7.612  25.046 -18.832  1.00 45.57           O  
ATOM   1788  CG2 THR A 447       7.509  27.323 -18.270  1.00 50.92           C  
ATOM   1789  N   GLU A 448       4.129  26.863 -16.509  1.00 51.92           N  
ATOM   1790  CA  GLU A 448       3.335  27.953 -15.897  1.00 51.67           C  
ATOM   1791  C   GLU A 448       3.216  27.667 -14.419  1.00 52.17           C  
ATOM   1792  O   GLU A 448       3.297  28.554 -13.571  1.00 50.83           O  
ATOM   1793  CB  GLU A 448       1.932  28.060 -16.488  0.50 46.86           C  
ATOM   1794  CG  GLU A 448       1.851  28.697 -17.855  0.50 45.06           C  
ATOM   1795  CD  GLU A 448       0.409  28.910 -18.274  0.50 43.19           C  
ATOM   1796  OE1 GLU A 448      -0.047  28.210 -19.190  0.50 41.68           O  
ATOM   1797  OE2 GLU A 448      -0.277  29.750 -17.658  0.50 42.47           O  
ATOM   1798  N   HIS A 449       3.019  26.401 -14.107  1.00 54.32           N  
ATOM   1799  CA  HIS A 449       2.921  26.003 -12.724  1.00 53.35           C  
ATOM   1800  C   HIS A 449       4.227  26.267 -11.942  1.00 53.90           C  
ATOM   1801  O   HIS A 449       4.190  26.743 -10.824  1.00 52.30           O  
ATOM   1802  CB  HIS A 449       2.528  24.539 -12.639  1.00 52.69           C  
ATOM   1803  CG  HIS A 449       2.634  23.985 -11.260  1.00 55.00           C  
ATOM   1804  ND1 HIS A 449       1.637  24.142 -10.314  1.00 56.85           N  
ATOM   1805  CD2 HIS A 449       3.638  23.315 -10.648  1.00 55.56           C  
ATOM   1806  CE1 HIS A 449       2.021  23.580  -9.182  1.00 55.45           C  
ATOM   1807  NE2 HIS A 449       3.225  23.059  -9.362  1.00 58.34           N  
ATOM   1808  N   VAL A 450       5.367  25.923 -12.534  1.00 55.92           N  
ATOM   1809  CA  VAL A 450       6.674  26.133 -11.901  1.00 54.92           C  
ATOM   1810  C   VAL A 450       6.942  27.600 -11.687  1.00 51.24           C  
ATOM   1811  O   VAL A 450       7.456  27.968 -10.661  1.00 53.59           O  
ATOM   1812  CB  VAL A 450       7.825  25.519 -12.736  1.00 54.52           C  
ATOM   1813  CG1 VAL A 450       9.155  26.232 -12.477  1.00 55.13           C  
ATOM   1814  CG2 VAL A 450       7.923  24.027 -12.451  1.00 47.78           C  
ATOM   1815  N   GLN A 451       6.582  28.437 -12.645  1.00 53.22           N  
ATOM   1816  CA  GLN A 451       6.726  29.875 -12.466  1.00 57.72           C  
ATOM   1817  C   GLN A 451       5.729  30.460 -11.474  1.00 58.67           C  
ATOM   1818  O   GLN A 451       6.050  31.387 -10.739  1.00 63.82           O  
ATOM   1819  CB  GLN A 451       6.620  30.579 -13.804  1.00 63.13           C  
ATOM   1820  CG  GLN A 451       7.763  30.204 -14.748  1.00 67.40           C  
ATOM   1821  CD  GLN A 451       7.460  30.607 -16.168  1.00 64.05           C  
ATOM   1822  OE1 GLN A 451       6.603  31.462 -16.409  1.00 66.79           O  
ATOM   1823  NE2 GLN A 451       8.140  29.993 -17.111  1.00 58.86           N  
ATOM   1824  N   LEU A 452       4.522  29.929 -11.420  1.00 57.91           N  
ATOM   1825  CA  LEU A 452       3.591  30.420 -10.421  1.00 57.13           C  
ATOM   1826  C   LEU A 452       4.107  30.111  -9.014  1.00 58.42           C  
ATOM   1827  O   LEU A 452       4.035  30.948  -8.131  1.00 53.73           O  
ATOM   1828  CB  LEU A 452       2.197  29.852 -10.625  1.00 56.93           C  
ATOM   1829  CG  LEU A 452       1.223  30.426  -9.607  1.00 63.89           C  
ATOM   1830  CD1 LEU A 452       1.188  31.952  -9.691  1.00 66.29           C  
ATOM   1831  CD2 LEU A 452      -0.152  29.829  -9.825  1.00 70.10           C  
ATOM   1832  N   LEU A 453       4.641  28.910  -8.831  1.00 56.26           N  
ATOM   1833  CA  LEU A 453       5.200  28.459  -7.554  1.00 58.98           C  
ATOM   1834  C   LEU A 453       6.391  29.306  -7.011  1.00 57.83           C  
ATOM   1835  O   LEU A 453       6.483  29.552  -5.798  1.00 54.61           O  
ATOM   1836  CB  LEU A 453       5.624  26.992  -7.738  1.00 64.00           C  
ATOM   1837  CG  LEU A 453       6.171  26.138  -6.599  1.00 67.59           C  
ATOM   1838  CD1 LEU A 453       5.087  25.723  -5.612  1.00 64.43           C  
ATOM   1839  CD2 LEU A 453       6.847  24.923  -7.224  1.00 72.24           C  
ATOM   1840  N   GLN A 454       7.315  29.706  -7.890  1.00 60.31           N  
ATOM   1841  CA  GLN A 454       8.392  30.629  -7.517  1.00 63.39           C  
ATOM   1842  C   GLN A 454       7.741  31.924  -6.995  1.00 65.25           C  
ATOM   1843  O   GLN A 454       8.125  32.433  -5.942  1.00 66.93           O  
ATOM   1844  CB  GLN A 454       9.331  30.998  -8.692  1.00 64.30           C  
ATOM   1845  CG  GLN A 454       9.864  29.889  -9.597  1.00 71.96           C  
ATOM   1846  CD  GLN A 454      10.485  28.703  -8.868  1.00 76.25           C  
ATOM   1847  OE1 GLN A 454       9.903  28.145  -7.939  1.00 76.91           O  
ATOM   1848  NE2 GLN A 454      11.664  28.291  -9.317  1.00 80.21           N  
ATOM   1849  N   VAL A 455       6.748  32.433  -7.726  1.00 53.72           N  
ATOM   1850  CA  VAL A 455       6.060  33.657  -7.337  1.00 56.91           C  
ATOM   1851  C   VAL A 455       5.357  33.546  -5.974  1.00 64.48           C  
ATOM   1852  O   VAL A 455       5.391  34.506  -5.189  1.00 71.35           O  
ATOM   1853  CB  VAL A 455       5.037  34.114  -8.388  1.00 51.62           C  
ATOM   1854  CG1 VAL A 455       4.352  35.376  -7.920  1.00 53.48           C  
ATOM   1855  CG2 VAL A 455       5.691  34.318  -9.749  1.00 52.19           C  
ATOM   1856  N   ILE A 456       4.732  32.395  -5.688  1.00 67.16           N  
ATOM   1857  CA  ILE A 456       4.087  32.168  -4.374  1.00 67.12           C  
ATOM   1858  C   ILE A 456       5.156  32.051  -3.279  1.00 68.66           C  
ATOM   1859  O   ILE A 456       5.037  32.668  -2.221  1.00 75.10           O  
ATOM   1860  CB  ILE A 456       3.176  30.896  -4.292  1.00 66.05           C  
ATOM   1861  CG1 ILE A 456       2.341  30.635  -5.548  1.00 65.97           C  
ATOM   1862  CG2 ILE A 456       2.207  31.004  -3.126  1.00 66.32           C  
ATOM   1863  CD1 ILE A 456       1.460  31.777  -5.973  1.00 70.14           C  
ATOM   1864  N   LYS A 457       6.191  31.247  -3.528  1.00 73.40           N  
ATOM   1865  CA  LYS A 457       7.318  31.139  -2.600  1.00 74.11           C  
ATOM   1866  C   LYS A 457       7.889  32.536  -2.292  1.00 73.37           C  
ATOM   1867  O   LYS A 457       8.097  32.856  -1.145  1.00 77.34           O  
ATOM   1868  CB  LYS A 457       8.399  30.186  -3.144  1.00 71.97           C  
ATOM   1869  N   LYS A 458       8.066  33.377  -3.311  1.00 76.11           N  
ATOM   1870  CA  LYS A 458       8.650  34.726  -3.158  1.00 73.44           C  
ATOM   1871  C   LYS A 458       7.708  35.859  -2.662  1.00 83.17           C  
ATOM   1872  O   LYS A 458       8.128  37.024  -2.626  1.00 77.28           O  
ATOM   1873  CB  LYS A 458       9.248  35.179  -4.502  1.00 69.82           C  
ATOM   1874  CG  LYS A 458      10.395  34.325  -5.011  1.00 68.84           C  
ATOM   1875  N   THR A 459       6.427  35.536  -2.468  1.00 82.41           N  
ATOM   1876  CA  THR A 459       5.432  36.523  -2.029  1.00 77.01           C  
ATOM   1877  C   THR A 459       4.553  36.148  -0.822  1.00 73.54           C  
ATOM   1878  O   THR A 459       3.835  36.997  -0.293  1.00 70.08           O  
ATOM   1879  CB  THR A 459       4.508  36.933  -3.194  1.00 82.35           C  
ATOM   1880  OG1 THR A 459       3.799  35.783  -3.673  1.00 89.95           O  
ATOM   1881  CG2 THR A 459       5.319  37.533  -4.332  1.00 82.55           C  
ATOM   1882  N   GLU A 460       4.598  34.888  -0.398  1.00 69.44           N  
ATOM   1883  CA  GLU A 460       3.710  34.391   0.623  1.00 74.54           C  
ATOM   1884  C   GLU A 460       4.521  33.580   1.616  1.00 86.64           C  
ATOM   1885  O   GLU A 460       4.829  32.404   1.406  1.00 80.34           O  
ATOM   1886  CB  GLU A 460       2.556  33.562   0.026  1.00 70.17           C  
ATOM   1887  CG  GLU A 460       2.082  33.963  -1.360  1.00 65.51           C  
ATOM   1888  CD  GLU A 460       0.967  34.995  -1.338  1.00 73.46           C  
ATOM   1889  OE1 GLU A 460       0.200  35.019  -0.385  1.00 83.50           O  
ATOM   1890  OE2 GLU A 460       0.853  35.808  -2.265  1.00 69.31           O  
ATOM   1891  N   THR A 461       4.824  34.193   2.742  1.00 94.79           N  
ATOM   1892  CA  THR A 461       5.779  33.597   3.635  1.00 97.97           C  
ATOM   1893  C   THR A 461       5.224  32.285   4.101  1.00 99.92           C  
ATOM   1894  O   THR A 461       4.026  32.129   4.246  1.00106.31           O  
ATOM   1895  CB  THR A 461       6.021  34.484   4.851  1.00 93.75           C  
ATOM   1896  N   ASP A 462       6.130  31.333   4.302  1.00 93.23           N  
ATOM   1897  CA  ASP A 462       5.977  30.186   5.198  1.00 88.15           C  
ATOM   1898  C   ASP A 462       4.789  29.204   5.087  1.00 85.46           C  
ATOM   1899  O   ASP A 462       4.225  28.815   6.112  1.00 87.07           O  
ATOM   1900  CB  ASP A 462       6.123  30.660   6.654  1.00 89.94           C  
ATOM   1901  N   MET A 463       4.408  28.771   3.887  1.00 76.40           N  
ATOM   1902  CA  MET A 463       3.463  27.683   3.834  1.00 70.93           C  
ATOM   1903  C   MET A 463       4.273  26.416   3.658  1.00 66.83           C  
ATOM   1904  O   MET A 463       5.341  26.442   3.112  1.00 69.44           O  
ATOM   1905  CB  MET A 463       2.435  27.854   2.731  1.00 71.89           C  
ATOM   1906  CG  MET A 463       2.991  28.375   1.429  1.00 76.57           C  
ATOM   1907  SD  MET A 463       1.753  28.773   0.199  1.00 73.64           S  
ATOM   1908  CE  MET A 463       0.880  27.232   0.033  1.00 78.15           C  
ATOM   1909  N   SER A 464       3.788  25.322   4.194  1.00 61.60           N  
ATOM   1910  CA  SER A 464       4.422  24.048   4.005  1.00 65.65           C  
ATOM   1911  C   SER A 464       3.860  23.409   2.737  1.00 69.69           C  
ATOM   1912  O   SER A 464       2.642  23.267   2.580  1.00 71.16           O  
ATOM   1913  CB  SER A 464       4.216  23.159   5.216  1.00 63.84           C  
ATOM   1914  OG  SER A 464       2.967  23.412   5.788  1.00 66.99           O  
ATOM   1915  N   LEU A 465       4.777  23.012   1.858  1.00 65.45           N  
ATOM   1916  CA  LEU A 465       4.468  22.453   0.546  1.00 63.90           C  
ATOM   1917  C   LEU A 465       4.992  21.016   0.378  1.00 57.89           C  
ATOM   1918  O   LEU A 465       5.049  20.506  -0.744  1.00 58.76           O  
ATOM   1919  CB  LEU A 465       5.109  23.353  -0.518  1.00 66.50           C  
ATOM   1920  CG  LEU A 465       4.721  24.836  -0.433  1.00 66.24           C  
ATOM   1921  CD1 LEU A 465       5.404  25.607  -1.543  1.00 61.90           C  
ATOM   1922  CD2 LEU A 465       3.205  25.002  -0.503  1.00 63.45           C  
ATOM   1923  N   HIS A 466       5.395  20.381   1.485  1.00 56.05           N  
ATOM   1924  CA  HIS A 466       5.954  19.009   1.467  1.00 47.88           C  
ATOM   1925  C   HIS A 466       5.282  18.150   2.524  1.00 42.18           C  
ATOM   1926  O   HIS A 466       5.246  18.511   3.704  1.00 41.48           O  
ATOM   1927  CB  HIS A 466       7.433  19.035   1.774  1.00 44.86           C  
ATOM   1928  CG  HIS A 466       8.223  19.970   0.915  1.00 41.32           C  
ATOM   1929  ND1 HIS A 466       8.880  21.064   1.429  1.00 44.57           N  
ATOM   1930  CD2 HIS A 466       8.509  19.949  -0.407  1.00 40.26           C  
ATOM   1931  CE1 HIS A 466       9.542  21.675   0.463  1.00 43.34           C  
ATOM   1932  NE2 HIS A 466       9.319  21.026  -0.665  1.00 43.64           N  
ATOM   1933  N   PRO A 467       4.723  17.025   2.113  1.00 38.39           N  
ATOM   1934  CA  PRO A 467       4.212  16.132   3.131  1.00 43.15           C  
ATOM   1935  C   PRO A 467       5.350  15.472   3.922  1.00 42.56           C  
ATOM   1936  O   PRO A 467       6.529  15.584   3.547  1.00 35.36           O  
ATOM   1937  CB  PRO A 467       3.432  15.079   2.330  1.00 42.95           C  
ATOM   1938  CG  PRO A 467       4.115  15.059   1.017  1.00 46.30           C  
ATOM   1939  CD  PRO A 467       4.484  16.506   0.759  1.00 43.15           C  
ATOM   1940  N   LEU A 468       4.954  14.751   4.969  1.00 38.48           N  
ATOM   1941  CA  LEU A 468       5.839  14.360   6.020  1.00 40.99           C  
ATOM   1942  C   LEU A 468       6.931  13.492   5.409  1.00 40.49           C  
ATOM   1943  O   LEU A 468       8.114  13.825   5.499  1.00 40.05           O  
ATOM   1944  CB  LEU A 468       5.057  13.632   7.121  1.00 43.62           C  
ATOM   1945  CG  LEU A 468       5.829  13.191   8.381  1.00 43.46           C  
ATOM   1946  CD1 LEU A 468       6.520  14.376   9.020  1.00 40.40           C  
ATOM   1947  CD2 LEU A 468       4.900  12.477   9.384  1.00 46.61           C  
ATOM   1948  N   LEU A 469       6.527  12.439   4.718  1.00 38.76           N  
ATOM   1949  CA  LEU A 469       7.473  11.486   4.119  1.00 37.49           C  
ATOM   1950  C   LEU A 469       8.541  12.160   3.261  1.00 40.70           C  
ATOM   1951  O   LEU A 469       9.672  11.648   3.174  1.00 40.78           O  
ATOM   1952  CB  LEU A 469       6.724  10.475   3.275  1.00 36.32           C  
ATOM   1953  CG  LEU A 469       7.595   9.389   2.614  1.00 40.46           C  
ATOM   1954  CD1 LEU A 469       8.512   8.586   3.568  1.00 35.83           C  
ATOM   1955  CD2 LEU A 469       6.662   8.479   1.833  1.00 41.77           C  
ATOM   1956  N   GLN A 470       8.179  13.257   2.587  1.00 36.90           N  
ATOM   1957  CA  GLN A 470       9.138  13.962   1.723  1.00 37.70           C  
ATOM   1958  C   GLN A 470      10.113  14.752   2.562  1.00 36.88           C  
ATOM   1959  O   GLN A 470      11.302  14.802   2.251  1.00 35.79           O  
ATOM   1960  CB  GLN A 470       8.477  14.915   0.721  1.00 40.02           C  
ATOM   1961  CG  GLN A 470       9.486  15.700  -0.135  1.00 40.09           C  
ATOM   1962  CD  GLN A 470       8.836  16.595  -1.172  1.00 43.23           C  
ATOM   1963  OE1 GLN A 470       7.672  16.942  -1.037  1.00 46.29           O  
ATOM   1964  NE2 GLN A 470       9.600  16.996  -2.210  1.00 44.49           N  
ATOM   1965  N   GLU A 471       9.606  15.374   3.611  1.00 38.17           N  
ATOM   1966  CA  GLU A 471      10.458  16.046   4.623  1.00 43.48           C  
ATOM   1967  C   GLU A 471      11.498  15.136   5.317  1.00 41.62           C  
ATOM   1968  O   GLU A 471      12.662  15.529   5.500  1.00 42.19           O  
ATOM   1969  CB  GLU A 471       9.584  16.723   5.688  1.00 43.62           C  
ATOM   1970  CG  GLU A 471       8.833  17.940   5.159  1.00 47.94           C  
ATOM   1971  CD  GLU A 471       9.768  19.098   4.869  1.00 50.89           C  
ATOM   1972  OE1 GLU A 471      10.987  18.953   5.044  1.00 56.24           O  
ATOM   1973  OE2 GLU A 471       9.291  20.167   4.474  1.00 58.84           O  
ATOM   1974  N   ILE A 472      11.083  13.927   5.673  1.00 38.41           N  
ATOM   1975  CA  ILE A 472      11.979  13.003   6.345  1.00 39.99           C  
ATOM   1976  C   ILE A 472      12.994  12.373   5.384  1.00 38.87           C  
ATOM   1977  O   ILE A 472      14.165  12.253   5.737  1.00 39.11           O  
ATOM   1978  CB  ILE A 472      11.255  11.903   7.109  1.00 41.15           C  
ATOM   1979  CG1 ILE A 472      10.191  12.506   8.018  1.00 47.58           C  
ATOM   1980  CG2 ILE A 472      12.262  11.170   7.996  1.00 43.24           C  
ATOM   1981  CD1 ILE A 472       9.122  11.526   8.452  1.00 53.98           C  
ATOM   1982  N   TYR A 473      12.549  11.999   4.182  1.00 35.42           N  
ATOM   1983  CA  TYR A 473      13.456  11.534   3.142  1.00 38.32           C  
ATOM   1984  C   TYR A 473      14.523  12.607   2.762  1.00 39.35           C  
ATOM   1985  O   TYR A 473      15.663  12.248   2.536  1.00 36.20           O  
ATOM   1986  CB  TYR A 473      12.683  11.014   1.905  1.00 37.99           C  
ATOM   1987  CG  TYR A 473      12.294   9.540   1.950  1.00 42.85           C  
ATOM   1988  CD1 TYR A 473      13.074   8.598   2.637  1.00 48.11           C  
ATOM   1989  CD2 TYR A 473      11.203   9.067   1.247  1.00 45.28           C  
ATOM   1990  CE1 TYR A 473      12.755   7.260   2.629  1.00 46.06           C  
ATOM   1991  CE2 TYR A 473      10.869   7.719   1.246  1.00 46.63           C  
ATOM   1992  CZ  TYR A 473      11.654   6.824   1.939  1.00 46.70           C  
ATOM   1993  OH  TYR A 473      11.339   5.494   1.960  1.00 36.70           O  
ATOM   1994  N   LYS A 474      14.144  13.887   2.726  1.00 38.48           N  
ATOM   1995  CA  LYS A 474      15.063  15.031   2.516  1.00 43.08           C  
ATOM   1996  C   LYS A 474      16.073  15.136   3.649  1.00 45.21           C  
ATOM   1997  O   LYS A 474      17.255  15.183   3.404  1.00 46.83           O  
ATOM   1998  CB  LYS A 474      14.284  16.368   2.401  1.00 43.12           C  
ATOM   1999  N   ASP A 475      15.580  15.126   4.887  1.00 49.19           N  
ATOM   2000  CA  ASP A 475      16.414  15.197   6.093  1.00 52.08           C  
ATOM   2001  C   ASP A 475      17.320  13.999   6.431  1.00 45.64           C  
ATOM   2002  O   ASP A 475      18.277  14.161   7.155  1.00 47.25           O  
ATOM   2003  CB  ASP A 475      15.520  15.469   7.309  1.00 57.65           C  
ATOM   2004  CG  ASP A 475      15.282  16.938   7.521  1.00 66.19           C  
ATOM   2005  OD1 ASP A 475      15.358  17.699   6.536  1.00 67.46           O  
ATOM   2006  OD2 ASP A 475      15.033  17.341   8.673  1.00 80.80           O  
ATOM   2007  N   LEU A 476      16.995  12.810   5.965  1.00 42.54           N  
ATOM   2008  CA  LEU A 476      17.800  11.609   6.231  1.00 44.24           C  
ATOM   2009  C   LEU A 476      18.831  11.489   5.166  1.00 50.57           C  
ATOM   2010  O   LEU A 476      19.619  10.549   5.150  1.00 52.81           O  
ATOM   2011  CB  LEU A 476      16.930  10.350   6.175  1.00 42.86           C  
ATOM   2012  CG  LEU A 476      16.114  10.086   7.431  1.00 44.03           C  
ATOM   2013  CD1 LEU A 476      15.253   8.829   7.275  1.00 46.16           C  
ATOM   2014  CD2 LEU A 476      17.052   9.962   8.626  1.00 41.47           C  
ATOM   2015  N   TYR A 477      18.815  12.447   4.249  1.00 56.34           N  
ATOM   2016  CA  TYR A 477      19.605  12.326   3.059  1.00 62.28           C  
ATOM   2017  C   TYR A 477      21.033  12.681   3.393  1.00 57.71           C  
ATOM   2018  O   TYR A 477      21.906  11.945   3.008  1.00 58.15           O  
ATOM   2019  CB  TYR A 477      19.063  13.240   1.967  1.00 63.73           C  
ATOM   2020  CG  TYR A 477      19.484  12.841   0.577  1.00 58.75           C  
ATOM   2021  CD1 TYR A 477      20.691  13.307   0.036  1.00 61.07           C  
ATOM   2022  CD2 TYR A 477      18.680  12.015  -0.191  1.00 51.03           C  
ATOM   2023  CE1 TYR A 477      21.082  12.953  -1.238  1.00 61.52           C  
ATOM   2024  CE2 TYR A 477      19.050  11.659  -1.463  1.00 55.32           C  
ATOM   2025  CZ  TYR A 477      20.256  12.131  -1.978  1.00 62.63           C  
ATOM   2026  OH  TYR A 477      20.648  11.786  -3.240  1.00 67.53           O  
TER    2027      TYR A 477                                                      
HETATM 2028  C1  DIF A 501      -6.822  20.862  -3.723  1.00 65.74           C  
HETATM 2029  C2  DIF A 501      -6.919  19.477  -3.872  1.00 61.83           C  
HETATM 2030 CL2  DIF A 501      -6.953  18.540  -2.365  0.80 66.74          CL  
HETATM 2031  C3  DIF A 501      -6.981  18.854  -5.226  1.00 59.37           C  
HETATM 2032  C4  DIF A 501      -6.885  19.836  -6.331  1.00 62.53           C  
HETATM 2033 CL4  DIF A 501      -6.907  19.220  -7.996  0.80 63.00          CL  
HETATM 2034  C5  DIF A 501      -6.791  21.206  -6.111  1.00 63.37           C  
HETATM 2035  C6  DIF A 501      -6.765  21.715  -4.819  1.00 64.20           C  
HETATM 2036  N1  DIF A 501      -6.826  17.523  -5.528  1.00 54.49           N  
HETATM 2037  C7  DIF A 501      -5.734  15.508  -6.368  1.00 48.19           C  
HETATM 2038  C8  DIF A 501      -5.691  16.966  -6.086  1.00 46.55           C  
HETATM 2039  C9  DIF A 501      -4.522  17.627  -6.443  1.00 49.39           C  
HETATM 2040  C10 DIF A 501      -3.440  16.971  -7.024  1.00 49.99           C  
HETATM 2041  C11 DIF A 501      -3.475  15.612  -7.275  1.00 51.25           C  
HETATM 2042  C12 DIF A 501      -4.617  14.889  -6.954  1.00 50.92           C  
HETATM 2043  C13 DIF A 501      -6.968  14.637  -6.058  1.00 47.21           C  
HETATM 2044  C14 DIF A 501      -7.230  14.313  -4.598  1.00 44.76           C  
HETATM 2045  O1  DIF A 501      -7.093  13.134  -4.263  1.00 52.00           O  
HETATM 2046  O2  DIF A 501      -7.615  15.177  -3.775  1.00 42.25           O  
HETATM 2047 CA    CA A 502     -13.728   3.420 -28.424  1.00 57.49          CA  
HETATM 2048 CA    CA A 503     -13.440  23.570  10.506  1.00 67.94          CA  
HETATM 2049  O   HOH A 601      -6.590   8.715 -14.897  1.00 31.64           O  
HETATM 2050  O   HOH A 602      -7.042  11.659 -18.078  1.00 33.46           O  
HETATM 2051  O   HOH A 603      -8.778  12.143 -20.020  1.00 27.08           O  
HETATM 2052  O   HOH A 604      -9.175  11.680 -22.702  1.00 29.88           O  
HETATM 2053  O   HOH A 605     -14.142  17.459 -22.603  1.00 43.75           O  
HETATM 2054  O   HOH A 606     -14.383  17.021 -19.729  1.00 27.81           O  
HETATM 2055  O   HOH A 607     -13.090  11.988 -21.702  1.00 50.39           O  
HETATM 2056  O   HOH A 608      -9.158  33.953  -1.312  1.00 39.37           O  
HETATM 2057  O   HOH A 609      -8.244  33.293   0.916  1.00 41.31           O  
HETATM 2058  O   HOH A 610     -11.228  -2.065 -32.915  1.00 40.11           O  
HETATM 2059  O   HOH A 611     -17.818  26.104 -11.788  1.00 44.74           O  
HETATM 2060  O   HOH A 612      11.646  -1.532 -14.877  1.00 39.23           O  
HETATM 2061  O   HOH A 613     -12.756   2.300 -38.693  1.00 36.08           O  
HETATM 2062  O   HOH A 614      10.350  12.021 -18.018  1.00 36.77           O  
HETATM 2063  O   HOH A 615     -17.735  25.934 -14.758  1.00 48.57           O  
HETATM 2064  O   HOH A 616     -22.661  18.310  -1.697  1.00 51.06           O  
HETATM 2065  O   HOH A 617     -15.809   4.232 -27.831  1.00 44.03           O  
HETATM 2066  O   HOH A 618     -10.240  27.086 -11.816  1.00 47.70           O  
HETATM 2067  O   HOH A 619      -6.882   5.387 -33.647  1.00 46.45           O  
HETATM 2068  O   HOH A 620      -7.917  28.363 -10.725  1.00 39.46           O  
HETATM 2069  O   HOH A 621     -14.785  32.894  -2.893  1.00 39.80           O  
HETATM 2070  O   HOH A 622       5.953  15.834 -22.141  1.00 46.58           O  
HETATM 2071  O   HOH A 623      11.563   8.528 -28.922  1.00 50.35           O  
HETATM 2072  O   HOH A 624     -12.780   3.803 -26.323  1.00 52.29           O  
HETATM 2073  O   HOH A 625     -11.798  25.762 -20.960  1.00 44.35           O  
HETATM 2074  O   HOH A 626      -0.460  -2.346 -27.921  1.00 43.93           O  
HETATM 2075  O   HOH A 627       7.226  23.834   2.219  1.00 47.02           O  
HETATM 2076  O   HOH A 628      -3.231  -0.622 -21.948  1.00 40.64           O  
HETATM 2077  O   HOH A 629     -13.248   5.176 -29.718  1.00 53.19           O  
HETATM 2078  O   HOH A 630     -10.134  12.827  -6.044  1.00 50.23           O  
HETATM 2079  O   HOH A 631      -4.133   6.920 -34.136  1.00 38.00           O  
HETATM 2080  O   HOH A 632      -3.043  19.744 -27.939  1.00 56.48           O  
HETATM 2081  O   HOH A 633      15.005   2.132  -9.210  1.00 59.02           O  
HETATM 2082  O   HOH A 634      -5.701  -5.787 -13.718  1.00 55.35           O  
HETATM 2083  O   HOH A 635       0.155  26.057  -9.878  1.00 50.67           O  
HETATM 2084  O   HOH A 636      -9.784   0.912 -20.074  1.00 41.72           O  
HETATM 2085  O   HOH A 637       6.289  21.020   4.732  1.00 52.87           O  
HETATM 2086  O   HOH A 638     -11.151  10.162 -29.721  1.00 38.29           O  
HETATM 2087  O   HOH A 639     -13.053  22.962  13.327  1.00 47.43           O  
HETATM 2088  O   HOH A 640     -14.388  24.246 -20.931  1.00 59.22           O  
HETATM 2089  O   HOH A 641       6.805  21.355  -6.288  1.00 45.50           O  
HETATM 2090  O   HOH A 642     -23.132  28.215   0.072  1.00 60.04           O  
HETATM 2091  O   HOH A 643     -11.859   4.229 -18.633  1.00 48.79           O  
HETATM 2092  O   HOH A 644      -9.359  18.100 -28.178  1.00 49.19           O  
HETATM 2093  O   HOH A 645     -22.414  21.354  -0.601  1.00 57.57           O  
HETATM 2094  O   HOH A 646     -16.039   8.154 -31.656  1.00 70.44           O  
HETATM 2095  O   HOH A 647     -13.371   7.557 -21.325  1.00 33.17           O  
HETATM 2096  O   HOH A 648      20.600  11.876  -9.416  1.00 60.62           O  
HETATM 2097  O   HOH A 649       2.066  15.107   6.176  1.00 47.96           O  
HETATM 2098  O   HOH A 650      23.243  10.124 -23.974  1.00 61.34           O  
HETATM 2099  O   HOH A 651     -14.684   2.897 -30.454  1.00 42.83           O  
HETATM 2100  O   HOH A 652      11.851  10.465 -26.424  1.00 44.14           O  
HETATM 2101  O   HOH A 653     -18.564  22.854  12.294  1.00 55.36           O  
HETATM 2102  O   HOH A 654      19.749   5.582 -19.645  1.00 52.28           O  
HETATM 2103  O   HOH A 655      -3.969  24.747 -20.549  1.00 58.97           O  
HETATM 2104  O   HOH A 656     -13.206   6.638 -19.226  1.00 47.76           O  
HETATM 2105  O   HOH A 657     -23.579  26.892   3.341  1.00 65.96           O  
HETATM 2106  O   HOH A 658     -17.265  20.459  13.863  1.00 69.25           O  
CONECT  387 2048                                                                
CONECT 1597 2047                                                                
CONECT 2028 2029 2035                                                           
CONECT 2029 2028 2030 2031                                                      
CONECT 2030 2029                                                                
CONECT 2031 2029 2032 2036                                                      
CONECT 2032 2031 2033 2034                                                      
CONECT 2033 2032                                                                
CONECT 2034 2032 2035                                                           
CONECT 2035 2028 2034                                                           
CONECT 2036 2031 2038                                                           
CONECT 2037 2038 2042 2043                                                      
CONECT 2038 2036 2037 2039                                                      
CONECT 2039 2038 2040                                                           
CONECT 2040 2039 2041                                                           
CONECT 2041 2040 2042                                                           
CONECT 2042 2037 2041                                                           
CONECT 2043 2037 2044                                                           
CONECT 2044 2043 2045 2046                                                      
CONECT 2045 2044                                                                
CONECT 2046 2044                                                                
CONECT 2047 1597 2065 2072 2077                                                 
CONECT 2047 2099                                                                
CONECT 2048  387 2087                                                           
CONECT 2065 2047                                                                
CONECT 2072 2047                                                                
CONECT 2077 2047                                                                
CONECT 2087 2048                                                                
CONECT 2099 2047                                                                
MASTER      354    0    3   12    4    0    5    6 2105    1   29   22          
END                                                                             
